# Supplementary material for: Integrated Analysis of Brain Transcriptome Reveals Convergent Molecular Pathways in Autism Spectrum Disorder
Source: Front Psychiatry. 2019 Oct 8;10:706. doi: 10.3389/fpsyt.2019.00706 (PMC6795181; doi:10.3389/fpsyt.2019.00706)
Supplement: Supplementary file 2 [file Table_2.xls]

## Sheet: sheet1
Supplementary Table 2. Genes within co-expression modules.
Module	Gene_Symbol	EntrezID	Tissue
1	AADACL3	126767	CC
1	ABCB5	340273	CC
1	ACSM2B	348158	CC
1	ACTL8	81569	CC
1	ACTRT2	140625	CC
1	ADAD1	132612	CC
1	ADAM30	11085	CC
1	ADGRE1	2015	CC
1	ADGRG7	84873	CC
1	ADH6	130	CC
1	ADH7	131	CC
1	ADIPOQ	9370	CC
1	ADM2	79924	CC
1	ADRA2B	151	CC
1	ADRB3	155	CC
1	AFM	173	CC
1	AGTR2	186	CC
1	AGXT	189	CC
1	AGXT2	64902	CC
1	AHSP	51327	CC
1	AKR1D1	6718	CC
1	AKT1	207	CC
1	ALDH3B2	222	CC
1	ALPG	251	CC
1	ANHX	647589	CC
1	ANKRD20A8P	729171	CC
1	ANKRD33	341405	CC
1	APOA5	116519	CC
1	APOB	338	CC
1	ARMC12	221481	CC
1	ASB15	142685	CC
1	ASB16	92591	CC
1	ASB5	140458	CC
1	ASB9	140462	CC
1	ATOH8	84913	CC
1	ATP12A	479	CC
1	ATP6V0D2	245972	CC
1	ATXN3L	92552	CC
1	B3GNTL1	146712	CC
1	B4GALNT2	124872	CC
1	BDKRB1	623	CC
1	BMP10	27302	CC
1	BNC1	646	CC
1	BPIFA3	128861	CC
1	BPIFB1	92747	CC
1	BRIP1	83990	CC
1	C10orf71	118461	CC
1	C1orf116	79098	CC
1	C1orf68	100129271	CC
1	C3orf85	401081	CC
1	C8A	731	CC
1	C8B	732	CC
1	C9	735	CC
1	CABS1	85438	CC
1	CAPZA3	93661	CC
1	CASP14	23581	CC
1	CASTOR1	652968	CC
1	CATSPER1	117144	CC
1	CATSPER4	378807	CC
1	CATSPERB	79820	CC
1	CBX4	8535	CC
1	CBX7	23492	CC
1	CCDC140	151278	CC
1	CCDC155	147872	CC
1	CCDC168	643677	CC
1	CCDC185	164127	CC
1	CCDC27	148870	CC
1	CCKAR	886	CC
1	CCL11	6356	CC
1	CCNQ	92002	CC
1	CCR3	1232	CC
1	CCR4	1233	CC
1	CCR8	1237	CC
1	CD19	930	CC
1	CD1A	909	CC
1	CD1C	911	CC
1	CD80	941	CC
1	CDC16	8881	CC
1	CDH16	1014	CC
1	CDT1	81620	CC
1	CDX2	1045	CC
1	CEACAM16	388551	CC
1	CEACAM3	1084	CC
1	CENPA	1058	CC
1	CENPL	91687	CC
1	CENPU	79682	CC
1	CER1	9350	CC
1	CFHR5	81494	CC
1	CHAT	1103	CC
1	CHRNA1	1134	CC
1	CHRNA9	55584	CC
1	CHRNB1	1140	CC
1	CHRNB3	1142	CC
1	CHRNB4	1143	CC
1	CHRND	1144	CC
1	CHRNE	1145	CC
1	CLCA1	1179	CC
1	CLDN14	23562	CC
1	CLDN17	26285	CC
1	CLDN6	9074	CC
1	CLEC2D	29121	CC
1	CLSPN	63967	CC
1	CNGA1	1259	CC
1	CNGA2	1260	CC
1	CNR2	1269	CC
1	CNTD1	124817	CC
1	COL16A1	1307	CC
1	COL20A1	57642	CC
1	CPN1	1369	CC
1	CPN2	1370	CC
1	CRADD	8738	CC
1	CREB3L3	84699	CC
1	CRISP3	10321	CC
1	CSH1	1442	CC
1	CSN3	1448	CC
1	CTCFL	140690	CC
1	CXCL13	10563	CC
1	CYP4A11	1579	CC
1	CYP4F8	11283	CC
1	CYP7A1	1581	CC
1	DAZL	1618	CC
1	DEFA3	1668	CC
1	DEFB112	245915	CC
1	DEFB116	245930	CC
1	DEFB119	245932	CC
1	DEFB121	245934	CC
1	DEFB125	245938	CC
1	DEFB126	81623	CC
1	DEFB127	140850	CC
1	DEFB129	140881	CC
1	DEFB132	400830	CC
1	DEFB133	403339	CC
1	DEPDC1B	55789	CC
1	DMC1	11144	CC
1	DMRTC2	63946	CC
1	DNAH8	1769	CC
1	DPEP1	1800	CC
1	DRD3	1814	CC
1	DSPP	1834	CC
1	DWORF	100507537	CC
1	E2F2	1870	CC
1	EIF1	10209	CC
1	EIF4G3	8672	CC
1	ELAVL1	1994	CC
1	ELSPBP1	64100	CC
1	ENPP7	339221	CC
1	ENTHD1	150350	CC
1	EPOR	2057	CC
1	ERCC6	2074	CC
1	ERVV-1	147664	CC
1	ESRRA	2101	CC
1	F13B	2165	CC
1	F2RL3	9002	CC
1	FABP1	2168	CC
1	FAM71B	153745	CC
1	FAM83B	222584	CC
1	FANCD2	2177	CC
1	FBXO7	25793	CC
1	FCER1A	2205	CC
1	FGA	2243	CC
1	FGB	2244	CC
1	FGF10	2255	CC
1	FGF4	2249	CC
1	FGFBP1	9982	CC
1	FGR	2268	CC
1	FLG2	388698	CC
1	FLT4	2324	CC
1	FOXA1	3169	CC
1	FOXI2	399823	CC
1	FSCN3	29999	CC
1	FUT6	2528	CC
1	GADL1	339896	CC
1	GALNT12	79695	CC
1	GALNTL5	168391	CC
1	GALR2	8811	CC
1	GATAD2A	54815	CC
1	GBX1	2636	CC
1	GCG	2641	CC
1	GCGR	2642	CC
1	GCM1	8521	CC
1	GCNT1	2650	CC
1	GCNT3	9245	CC
1	GH1	2688	CC
1	GJA3	2700	CC
1	GLI1	2735	CC
1	GNAT1	2779	CC
1	GNGT1	2792	CC
1	GNL3L	54552	CC
1	GOLGA8S	653061	CC
1	GOSR2	9570	CC
1	GPBAR1	151306	CC
1	GPHB5	122876	CC
1	GPR119	139760	CC
1	GPR17	2840	CC
1	GRAP2	9402	CC
1	GRK7	131890	CC
1	GSDMA	284110	CC
1	GSTA2	2939	CC
1	GTSF1	121355	CC
1	GTSF1L	149699	CC
1	GUCY2D	3000	CC
1	H2AFY	9555	CC
1	HAND1	9421	CC
1	HBQ1	3049	CC
1	HDAC3	8841	CC
1	HEXIM1	10614	CC
1	HMGN1	3150	CC
1	HNRNPD	3184	CC
1	HNRNPL	3191	CC
1	HNRNPU	3192	CC
1	HOXA11	3207	CC
1	HOXA2	3199	CC
1	HOXA4	3201	CC
1	HOXD13	3239	CC
1	HRG	3273	CC
1	HSD17B12	51144	CC
1	HSD17B2	3294	CC
1	HSD3B2	3284	CC
1	HSD3B7	80270	CC
1	HSPB11	51668	CC
1	HTR3D	200909	CC
1	HYAL4	23553	CC
1	IAPP	3375	CC
1	IFT172	26160	CC
1	IGF2BP1	10642	CC
1	IGFBP1	3484	CC
1	IHH	3549	CC
1	IL12B	3593	CC
1	IL15	3600	CC
1	IL17A	3605	CC
1	IL17F	112744	CC
1	IL2	3558	CC
1	IL20	50604	CC
1	IL22RA1	58985	CC
1	IL2RB	3560	CC
1	IL36A	27179	CC
1	IL36B	27177	CC
1	IL36RN	26525	CC
1	INSL5	10022	CC
1	INTS6	26512	CC
1	ITGA11	22801	CC
1	ITGAD	3681	CC
1	ITIH6	347365	CC
1	JUND	3727	CC
1	KCNA10	3744	CC
1	KCNJ1	3758	CC
1	KCNJ9	3765	CC
1	KCTD6	200845	CC
1	KDM4C	23081	CC
1	KDM4F	100129053	CC
1	KIF18B	146909	CC
1	KIF4B	285643	CC
1	KLC3	147700	CC
1	KLF14	136259	CC
1	KLHL31	401265	CC
1	KLHL41	10324	CC
1	KLK2	3817	CC
1	KLRB1	3820	CC
1	KLRG2	346689	CC
1	KMT5A	387893	CC
1	KPRP	448834	CC
1	KRT14	3861	CC
1	KRT2	3849	CC
1	KRT3	3850	CC
1	KRT75	9119	CC
1	KRT84	3890	CC
1	KRTAP12-3	386683	CC
1	KRTAP13-2	337959	CC
1	KRTAP19-3	337970	CC
1	KRTAP19-8	728299	CC
1	KRTAP4-4	84616	CC
1	KRTAP5-6	440023	CC
1	KRTAP5-9	3846	CC
1	LAMB4	22798	CC
1	LAX1	54900	CC
1	LCN10	414332	CC
1	LCT	3938	CC
1	LIN28A	79727	CC
1	LIPN	643418	CC
1	LRIT1	26103	CC
1	LRP6	4040	CC
1	LRRC15	131578	CC
1	LRRC72	100506049	CC
1	LRRIQ4	344657	CC
1	MAGEB1	4112	CC
1	MAGEB16	139604	CC
1	MAGEB6B	392433	CC
1	MANBAL	63905	CC
1	MARK3	4140	CC
1	MATN4	8785	CC
1	ME2	4200	CC
1	MED12	9968	CC
1	MELK	9833	CC
1	MEPCE	56257	CC
1	MMP1	4312	CC
1	MMP10	4319	CC
1	MMP13	4322	CC
1	MOCOS	55034	CC
1	MOGAT3	346606	CC
1	MPV17L	255027	CC
1	MRGPRD	116512	CC
1	MS4A10	341116	CC
1	MS4A15	219995	CC
1	MS4A2	2206	CC
1	MUC12	10071	CC
1	MUC13	56667	CC
1	MUC16	94025	CC
1	MUC17	140453	CC
1	MUC5B	727897	CC
1	MUC7	4589	CC
1	MYH1	4619	CC
1	MYH2	4620	CC
1	MYH6	4624	CC
1	MYH8	4626	CC
1	MYL1	4632	CC
1	MYL4	4635	CC
1	MYPN	84665	CC
1	NAALADL1	10004	CC
1	NACA2	342538	CC
1	NFKBIB	4793	CC
1	NLRP5	126206	CC
1	NOP2	4839	CC
1	NPBWR2	2832	CC
1	NPPB	4879	CC
1	NPY4R	5540	CC
1	NUDT16L1	84309	CC
1	NUDT9	53343	CC
1	NUP62	23636	CC
1	NYX	60506	CC
1	OR10A6	390093	CC
1	OR10H4	126541	CC
1	OR10J3	441911	CC
1	OR10Z1	128368	CC
1	OR11H2	79334	CC
1	OR11H4	390442	CC
1	OR1C1	26188	CC
1	OR2M2	391194	CC
1	OR2M7	391196	CC
1	OR2T12	127064	CC
1	OR2T34	127068	CC
1	OR4B1	119765	CC
1	OR4F15	390649	CC
1	OR51D1	390038	CC
1	OR51F2	119694	CC
1	OR52A1	23538	CC
1	OR52L1	338751	CC
1	OR52M1	119772	CC
1	OR56A5	390084	CC
1	OR5AS1	219447	CC
1	OR5AU1	390445	CC
1	OR5D16	390144	CC
1	OR5H1	26341	CC
1	OR5K3	403277	CC
1	OR5M9	390162	CC
1	OR6C70	390327	CC
1	OR6C76	390326	CC
1	OR6K2	81448	CC
1	OR6N1	128372	CC
1	OR6Q1	219952	CC
1	OR8B3	390271	CC
1	ORC1	4998	CC
1	OTOP1	133060	CC
1	P4HA3	283208	CC
1	PABPN1	8106	CC
1	PASD1	139135	CC
1	PAX4	5078	CC
1	PDE6A	5145	CC
1	PDP2	57546	CC
1	PF4	5196	CC
1	PGK2	5232	CC
1	PHOSPHO1	162466	CC
1	PIAS2	9063	CC
1	PIGF	5281	CC
1	PLA2G4D	283748	CC
1	PLOD3	8985	CC
1	PNLIPRP1	5407	CC
1	POLI	11201	CC
1	POLR2F	5435	CC
1	POU2F3	25833	CC
1	POU6F2	11281	CC
1	PRAC1	84366	CC
1	PRAMEF14	729528	CC
1	PRDM13	59336	CC
1	PRDM9	56979	CC
1	PRG2	5553	CC
1	PROC	5624	CC
1	PROK1	84432	CC
1	PROKR1	10887	CC
1	PRPS1L1	221823	CC
1	PRR23C	389152	CC
1	PRR9	574414	CC
1	PRSS56	646960	CC
1	PSKH2	85481	CC
1	PSMB11	122706	CC
1	PTDSS2	81490	CC
1	PTH1R	5745	CC
1	PTPN22	26191	CC
1	PXT1	222659	CC
1	PYHIN1	149628	CC
1	RAB40C	57799	CC
1	RAB41	347517	CC
1	RCC1	1104	CC
1	RCVRN	5957	CC
1	RDH8	50700	CC
1	REG3A	5068	CC
1	RGS13	6003	CC
1	RHO	6010	CC
1	RHOH	399	CC
1	RLN3	117579	CC
1	RMI1	80010	CC
1	RNPS1	10921	CC
1	ROPN1	54763	CC
1	RPS27L	51065	CC
1	RPS4Y2	140032	CC
1	RPS6KB2	6199	CC
1	RRS1	23212	CC
1	RSPO1	284654	CC
1	RWDD2B	10069	CC
1	RXFP4	339403	CC
1	SCP2D1	140856	CC
1	SDR42E1	93517	CC
1	SEC24A	10802	CC
1	SEC24B	10427	CC
1	SERPINA4	5267	CC
1	SGPP2	130367	CC
1	SH2D6	284948	CC
1	SKA3	221150	CC
1	SKOR2	652991	CC
1	SLC18A3	6572	CC
1	SLC2A8	29988	CC
1	SLC30A8	169026	CC
1	SLC35G3	146861	CC
1	SLC36A3	285641	CC
1	SLC6A5	9152	CC
1	SMC1B	27127	CC
1	SMIM21	284274	CC
1	SMIM31	100505989	CC
1	SMIM35	100526771	CC
1	SMTNL2	342527	CC
1	SNAP29	9342	CC
1	SNAPC1	6617	CC
1	SOS1	6654	CC
1	SP5	389058	CC
1	SPAM1	6677	CC
1	SPATA31D1	389763	CC
1	SPATA31D4	389761	CC
1	SPCS2	9789	CC
1	SPIN4	139886	CC
1	STAB1	23166	CC
1	STAT5B	6777	CC
1	STIM2	57620	CC
1	STX3	6809	CC
1	SULT1E1	6783	CC
1	SULT2A1	6822	CC
1	SYNGR4	23546	CC
1	TAAR1	134864	CC
1	TAAR5	9038	CC
1	TAAR8	83551	CC
1	TAS1R2	80834	CC
1	TAS2R1	50834	CC
1	TAS2R16	50833	CC
1	TAS2R38	5726	CC
1	TAS2R41	259287	CC
1	TAS2R46	259292	CC
1	TAS2R60	338398	CC
1	TAS2R7	50837	CC
1	TBPL2	387332	CC
1	TBX5	6910	CC
1	TCHHL1	126637	CC
1	TDRD10	126668	CC
1	TEF	7008	CC
1	TEN1	100134934	CC
1	TESMIN	9633	CC
1	TFF1	7031	CC
1	TGIF2LX	90316	CC
1	TKTL2	84076	CC
1	TLX2	3196	CC
1	TM4SF19	116211	CC
1	TM4SF4	7104	CC
1	TMEM174	134288	CC
1	TMEM239	100288797	CC
1	TMOD4	29765	CC
1	TMPRSS15	5651	CC
1	TMPRSS4	56649	CC
1	TNFRSF4	7293	CC
1	TNFRSF9	3604	CC
1	TOPAZ1	375337	CC
1	TRA2B	6434	CC
1	TRAF2	7186	CC
1	TRIM77	390231	CC
1	TSLP	85480	CC
1	TUBA3E	112714	CC
1	TUBAL3	79861	CC
1	TUBB1	81027	CC
1	TXNDC2	84203	CC
1	TYR	7299	CC
1	U2AF1	7307	CC
1	UBASH3A	53347	CC
1	UBE2C	11065	CC
1	UBE2G2	7327	CC
1	UBE2J2	118424	CC
1	UBE2NL	389898	CC
1	UBE2U	148581	CC
1	UGT1A1	54658	CC
1	UGT1A10	54575	CC
1	UGT1A6	54578	CC
1	UGT1A7	54577	CC
1	UGT2B17	7367	CC
1	UGT2B4	7363	CC
1	UMOD	7369	CC
1	UPB1	51733	CC
1	USP3	9960	CC
1	UTS2	10911	CC
1	UTS2B	257313	CC
1	UTS2R	2837	CC
1	VAMP1	6843	CC
1	VENTX	27287	CC
1	VGLL2	245806	CC
1	VN1R4	317703	CC
1	VNN2	8875	CC
1	VSX2	338917	CC
1	WDR5	11091	CC
1	WNK4	65266	CC
1	XCL1	6375	CC
1	XCR1	2829	CC
1	XIRP2	129446	CC
1	XKR5	389610	CC
1	XRCC3	7517	CC
1	YEATS2	55689	CC
1	YOD1	55432	CC
1	ZACN	353174	CC
1	ZAP70	7535	CC
1	ZBP1	81030	CC
1	ZNF419	79744	CC
1	ZNF550	162972	CC
1	ZNF653	115950	CC
1	ZNF664	144348	CC
1	ZNF720	124411	CC
1	ZNF780B	163131	CC
1	ZSCAN32	54925	CC
1	ZSCAN4	201516	CC
2	ACADM	34	CC
2	ACAT1	38	CC
2	ACSL1	2180	CC
2	ACTL6A	86	CC
2	ACTR3	10096	CC
2	ADAM10	102	CC
2	ADAM29	11086	CC
2	ADH5	128	CC
2	ADIPOR1	51094	CC
2	ADO	84890	CC
2	ADPRHL1	113622	CC
2	ALDH1A3	220	CC
2	ALDH9A1	223	CC
2	ANGPTL8	55908	CC
2	ANP32A	8125	CC
2	AP1G1	164	CC
2	AP1S2	8905	CC
2	AP4E1	23431	CC
2	APLN	8862	CC
2	APRT	353	CC
2	AQR	9716	CC
2	ARCN1	372	CC
2	ARHGAP30	257106	CC
2	ARHGEF19	128272	CC
2	ARPC3	10094	CC
2	ATG3	64422	CC
2	ATIC	471	CC
2	ATP6V0E1	8992	CC
2	AVP	551	CC
2	B3GNT6	192134	CC
2	BAMBI	25805	CC
2	BCL10	8915	CC
2	BET1	10282	CC
2	BIRC2	329	CC
2	BLM	641	CC
2	BMI1	648	CC
2	BMP7	655	CC
2	BRIX1	55299	CC
2	BTF3	689	CC
2	BTF3L4	91408	CC
2	BUB3	9184	CC
2	C1D	10438	CC
2	C1GALT1	56913	CC
2	CAAP1	79886	CC
2	CALCR	799	CC
2	CASP3	836	CC
2	CBX3	11335	CC
2	CCL5	6352	CC
2	CCNC	892	CC
2	CCND1	595	CC
2	CCNE2	9134	CC
2	CCT3	7203	CC
2	CCT4	10575	CC
2	CD2BP2	10421	CC
2	CDKN1B	1027	CC
2	CDKN2C	1031	CC
2	CEBPZ	10153	CC
2	CENPC	1060	CC
2	CENPE	1062	CC
2	CEPT1	10390	CC
2	CHRNG	1146	CC
2	CHUK	1147	CC
2	CNDP1	84735	CC
2	COG2	22796	CC
2	COG4	25839	CC
2	COG5	10466	CC
2	COG6	57511	CC
2	COMT	1312	CC
2	COPB1	1315	CC
2	COPS2	9318	CC
2	COPS6	10980	CC
2	COX17	10063	CC
2	CPSF2	53981	CC
2	CREB1	1385	CC
2	CREB3L4	148327	CC
2	CRYAA2	102724652	CC
2	CSDE1	7812	CC
2	CSNK1A1	1452	CC
2	CTGF	1490	CC
2	CTPS2	56474	CC
2	CWC27	10283	CC
2	CXADR	1525	CC
2	CXCL9	4283	CC
2	CYP27A1	1593	CC
2	CYP7B1	9420	CC
2	DAZAP2	9802	CC
2	DCAF13	25879	CC
2	DDOST	1650	CC
2	DDX18	8886	CC
2	DDX23	9416	CC
2	DDX39A	10212	CC
2	DDX47	51202	CC
2	DEGS1	8560	CC
2	DERA	51071	CC
2	DERL1	79139	CC
2	DES	1674	CC
2	DHX15	1665	CC
2	DHX9	1660	CC
2	DIMT1	27292	CC
2	DR1	1810	CC
2	EEF1G	1937	CC
2	EIF1AX	1964	CC
2	EIF1AY	9086	CC
2	EIF2S2	8894	CC
2	EIF2S3	1968	CC
2	EIF3E	3646	CC
2	EIF4A1	1973	CC
2	EIF5	1983	CC
2	ENTPD5	957	CC
2	EPAS1	2034	CC
2	EPS15L1	58513	CC
2	EREG	2069	CC
2	ERO1B	56605	CC
2	EXOC1	55763	CC
2	EXOC2	55770	CC
2	EXOC3	11336	CC
2	EXOC5	10640	CC
2	EXOSC1	51013	CC
2	EXOSC3	51010	CC
2	FAN1	22909	CC
2	FANCL	55120	CC
2	FBXL19	54620	CC
2	FBXL3	26224	CC
2	FBXO30	84085	CC
2	FBXO4	26272	CC
2	FCHO2	115548	CC
2	FDFT1	2222	CC
2	FDPS	2224	CC
2	FER	2241	CC
2	FGFR2	2263	CC
2	FNTA	2339	CC
2	FNTB	2342	CC
2	FOXK1	221937	CC
2	FOXK2	3607	CC
2	FRA10AC1	118924	CC
2	FSHB	2488	CC
2	FYN	2534	CC
2	GALNT13	114805	CC
2	GALNT7	51809	CC
2	GATM	2628	CC
2	GCFC2	6936	CC
2	GDI2	2665	CC
2	GGPS1	9453	CC
2	GNA11	2767	CC
2	GNAI3	2773	CC
2	GNAO1	2775	CC
2	GNAQ	2776	CC
2	GNAT3	346562	CC
2	GNG10	2790	CC
2	GNMT	27232	CC
2	GOT2	2806	CC
2	GPR27	2850	CC
2	GRM6	2916	CC
2	GSPT1	2935	CC
2	GSTO2	119391	CC
2	GTF2A1	2957	CC
2	GTF2B	2959	CC
2	GTF2F2	2963	CC
2	GTF2H5	404672	CC
2	GTF3C6	112495	CC
2	HDAC1	3065	CC
2	HDAC4	9759	CC
2	HEATR1	55127	CC
2	HECTD1	25831	CC
2	HERC5	51191	CC
2	HIST1H4H	8365	CC
2	HK3	3101	CC
2	HMG20B	10362	CC
2	HMMR	3161	CC
2	HNRNPF	3185	CC
2	HNRNPH1	3187	CC
2	HNRNPK	3190	CC
2	HNRNPR	10236	CC
2	HSCB	150274	CC
2	HSD3B1	3283	CC
2	IFT52	51098	CC
2	IFT88	8100	CC
2	IL17RA	23765	CC
2	IL4	3565	CC
2	IL6ST	3572	CC
2	ILK	3611	CC
2	INTS13	55726	CC
2	INTS4	92105	CC
2	INTS8	55656	CC
2	INTS9	55756	CC
2	ITIH3	3699	CC
2	ITPR3	3710	CC
2	JAK2	3717	CC
2	KATNBL1	79768	CC
2	KIF11	3832	CC
2	KLHL20	27252	CC
2	KLHL9	55958	CC
2	KLRC2	3822	CC
2	KMT2D	8085	CC
2	KRR1	11103	CC
2	LARP7	51574	CC
2	LGALS3BP	3959	CC
2	LGR6	59352	CC
2	LIG1	3978	CC
2	LPCAT2	54947	CC
2	LSM3	27258	CC
2	LSM5	23658	CC
2	LSM8	51691	CC
2	LYAR	55646	CC
2	MAGOH	4116	CC
2	MAGOHB	55110	CC
2	MAP3K1	4214	CC
2	MAP3K2	10746	CC
2	MBD2	8932	CC
2	MC5R	4161	CC
2	MED10	84246	CC
2	MED21	9412	CC
2	MED7	9443	CC
2	METAP2	10988	CC
2	MLH1	4292	CC
2	MLNR	2862	CC
2	MOV10	4343	CC
2	MRPL13	28998	CC
2	MRPL27	51264	CC
2	MRPL33	9553	CC
2	MRPS10	55173	CC
2	MRPS18C	51023	CC
2	MRPS5	64969	CC
2	MTIF3	219402	CC
2	MTREX	23517	CC
2	MUC1	4582	CC
2	MUC15	143662	CC
2	MUT	4594	CC
2	MYBL2	4605	CC
2	MYL9	10398	CC
2	NAE1	8883	CC
2	NBAS	51594	CC
2	NCAPG2	54892	CC
2	NCK1	4690	CC
2	NCOR2	9612	CC
2	NFKB1	4790	CC
2	NGLY1	55768	CC
2	NIFK	84365	CC
2	NIP7	51388	CC
2	NMD3	51068	CC
2	NMNAT1	64802	CC
2	NOC3L	64318	CC
2	NOTCH3	4854	CC
2	NPAS2	4862	CC
2	NR1I3	9970	CC
2	NRAS	4893	CC
2	NT5C2	22978	CC
2	NUDT12	83594	CC
2	NUP107	57122	CC
2	NUP133	55746	CC
2	NUP155	9631	CC
2	NUP205	23165	CC
2	NUP37	79023	CC
2	OPN5	221391	CC
2	ORC2	4999	CC
2	OS9	10956	CC
2	PACSIN3	29763	CC
2	PAPOLA	10914	CC
2	PARP1	142	CC
2	PCNA	5111	CC
2	PDCL	5082	CC
2	PDE6G	5148	CC
2	PDGFA	5154	CC
2	PDGFRA	5156	CC
2	PDGFRB	5159	CC
2	PDHB	5162	CC
2	PDS5A	23244	CC
2	PELP1	27043	CC
2	PFDN2	5202	CC
2	PLG	5340	CC
2	PLRG1	5356	CC
2	PNPT1	87178	CC
2	POLR1E	64425	CC
2	POLR2G	5436	CC
2	POLR2J	5439	CC
2	POLR2K	5440	CC
2	POLR3F	10621	CC
2	POLR3GL	84265	CC
2	POT1	25913	CC
2	PPA1	5464	CC
2	PPAT	5471	CC
2	PPP2R2A	5520	CC
2	PPP2R5A	5525	CC
2	PRKCQ	5588	CC
2	PRPF38A	84950	CC
2	PRPF40A	55660	CC
2	PRRG1	5638	CC
2	PSMA3	5684	CC
2	PSMA4	5685	CC
2	PSMB1	5689	CC
2	PSMC2	5701	CC
2	PSMC6	5706	CC
2	PSMD10	5716	CC
2	PSPH	5723	CC
2	PTCH1	5727	CC
2	PTS	5805	CC
2	RAB11A	8766	CC
2	RAB5A	5868	CC
2	RAB5C	5878	CC
2	RAD1	5810	CC
2	RAD51AP1	10635	CC
2	RAP1A	5906	CC
2	RBBP4	5928	CC
2	RBBP7	5931	CC
2	RBM22	55696	CC
2	RBMX	27316	CC
2	RBP5	83758	CC
2	RBPJ	3516	CC
2	REV1	51455	CC
2	RFC1	5981	CC
2	RFC4	5984	CC
2	RHOA	387	CC
2	RHOG	391	CC
2	RHOJ	57381	CC
2	RHOU	58480	CC
2	RIOK2	55781	CC
2	RIOK3	8780	CC
2	RNF103	7844	CC
2	RNF126	55658	CC
2	RNF130	55819	CC
2	RNF139	11236	CC
2	RNF38	152006	CC
2	RNF44	22838	CC
2	RPA1	6117	CC
2	RPA3	6119	CC
2	RPL28	6158	CC
2	RPN1	6184	CC
2	RPN2	6185	CC
2	RPRD1A	55197	CC
2	RPS4Y1	6192	CC
2	RRM1	6240	CC
2	RRM2B	50484	CC
2	RSL24D1	51187	CC
2	RSPO4	343637	CC
2	RSRC1	51319	CC
2	RXRA	6256	CC
2	SAR1B	51128	CC
2	SCARB2	950	CC
2	SCCPDH	51097	CC
2	SCFD1	23256	CC
2	SCML2	10389	CC
2	SEC11C	90701	CC
2	SEC16A	9919	CC
2	SEC23IP	11196	CC
2	SEC24C	9632	CC
2	SEC61G	23480	CC
2	SECISBP2	79048	CC
2	SEL1L	6400	CC
2	SELENOP	6414	CC
2	SERHL2	253190	CC
2	SERPINC1	462	CC
2	SESTD1	91404	CC
2	SF3B1	23451	CC
2	SF3B6	51639	CC
2	SFR1	119392	CC
2	SGK2	10110	CC
2	SGMS1	259230	CC
2	SGPP1	81537	CC
2	SHC2	25759	CC
2	SHC4	399694	CC
2	SIRT1	23411	CC
2	SLC10A1	6554	CC
2	SLC25A13	10165	CC
2	SLC9A1	6548	CC
2	SMAD4	4089	CC
2	SMARCA5	8467	CC
2	SMC3	9126	CC
2	SMPD2	6610	CC
2	SNAP23	8773	CC
2	SNRPD1	6632	CC
2	SNRPE	6635	CC
2	SNRPF	6636	CC
2	SNRPG	6637	CC
2	SNW1	22938	CC
2	SNX18	112574	CC
2	SNX2	6643	CC
2	SNX4	8723	CC
2	SNX5	27131	CC
2	SNX9	51429	CC
2	SOX2	6657	CC
2	SPOP	8405	CC
2	SPTBN1	6711	CC
2	SQLE	6713	CC
2	SQSTM1	8878	CC
2	SRP54	6729	CC
2	SRP9	6726	CC
2	SRSF1	6426	CC
2	SRSF11	9295	CC
2	SRSF5	6430	CC
2	SRSF7	6432	CC
2	SSR3	6747	CC
2	SSR4	6748	CC
2	ST3GAL4	6484	CC
2	STAG2	10735	CC
2	STAM2	10254	CC
2	STAMBP	10617	CC
2	STX18	53407	CC
2	SUMO1	7341	CC
2	SURF4	6836	CC
2	SWI5	375757	CC
2	SYNCRIP	10492	CC
2	TAF1B	9014	CC
2	TAF2	6873	CC
2	TAF7	6879	CC
2	TAF9B	51616	CC
2	TANK	10010	CC
2	TAS2R42	353164	CC
2	TAS2R9	50835	CC
2	TBCA	6902	CC
2	TBK1	29110	CC
2	TCP1	6950	CC
2	TCTE3	6991	CC
2	TEDDM1	127670	CC
2	TGFBR1	7046	CC
2	THOC2	57187	CC
2	TIPIN	54962	CC
2	TMEM260	54916	CC
2	TNKS	8658	CC
2	TNKS2	80351	CC
2	TNNI3	7137	CC
2	TOMM6	100188893	CC
2	TP53	7157	CC
2	TPO	7173	CC
2	TPR	7175	CC
2	TRADD	8717	CC
2	TRAF6	7189	CC
2	TRAM1	23471	CC
2	TRAPPC2	6399	CC
2	TRAPPC3	27095	CC
2	TRAPPC4	51399	CC
2	TRIM63	84676	CC
2	TRIP12	9320	CC
2	TSG101	7251	CC
2	TSHB	7252	CC
2	TTC30A	92104	CC
2	TTC30B	150737	CC
2	TUBA1A	7846	CC
2	TWISTNB	221830	CC
2	TXNDC5	81567	CC
2	UBA3	9039	CC
2	UBE2D3	7323	CC
2	UBE2E1	7324	CC
2	UBE2G1	7326	CC
2	UBE2M	9040	CC
2	UBE2R2	54926	CC
2	UBE3A	7337	CC
2	UBR2	23304	CC
2	UFL1	23376	CC
2	UGT2B11	10720	CC
2	USO1	8615	CC
2	USP1	7398	CC
2	USP43	124739	CC
2	UTP23	84294	CC
2	VAMP3	9341	CC
2	VAMP4	8674	CC
2	VAMP7	6845	CC
2	VBP1	7411	CC
2	VCAN	1462	CC
2	VPS4B	9525	CC
2	WDR35	57539	CC
2	WDR36	134430	CC
2	WDR43	23160	CC
2	WDR75	84128	CC
2	WDTC1	23038	CC
2	WIPF1	7456	CC
2	WSB1	26118	CC
2	XPO1	7514	CC
2	XRCC4	7518	CC
2	XRN2	22803	CC
2	YY1	7528	CC
2	ZCCHC10	54819	CC
2	ZNRF2	223082	CC
3	ACACA	31	CC
3	ACACB	32	CC
3	ACAT2	39	CC
3	ACLY	47	CC
3	ACTR2	10097	CC
3	ACVR2A	92	CC
3	ADCY4	196883	CC
3	ADH1A	124	CC
3	ADH1B	125	CC
3	ADRM1	11047	CC
3	AGO2	27161	CC
3	ALYREF	10189	CC
3	AMT	275	CC
3	ANAPC15	25906	CC
3	ANK2	287	CC
3	AP1B1	162	CC
3	AP2B1	163	CC
3	AP2M1	1173	CC
3	AP2S1	1175	CC
3	AP3S1	1176	CC
3	APP	351	CC
3	ARF5	381	CC
3	ARHGAP10	79658	CC
3	ARHGAP36	158763	CC
3	ARHGEF9	23229	CC
3	ARPC1A	10552	CC
3	ARPC2	10109	CC
3	ASB13	79754	CC
3	ATF2	1386	CC
3	ATG7	10533	CC
3	ATP1B1	481	CC
3	ATP5F1B	506	CC
3	ATP6V0B	533	CC
3	ATP6V0D1	9114	CC
3	ATP6V1D	51382	CC
3	ATP6V1E1	529	CC
3	ATP6V1F	9296	CC
3	ATR	545	CC
3	BABAM1	29086	CC
3	BCAN	63827	CC
3	BCAS2	10286	CC
3	BEX3	27018	CC
3	BMS1	9790	CC
3	BRF2	55290	CC
3	BTRC	8945	CC
3	BUD31	8896	CC
3	CASP2	835	CC
3	CCNB1	891	CC
3	CCND3	896	CC
3	CCR2	729230	CC
3	CCT2	10576	CC
3	CCT5	22948	CC
3	CCT6A	908	CC
3	CCT7	10574	CC
3	CCT8	10694	CC
3	CD79A	973	CC
3	CDC27	996	CC
3	CDC37	11140	CC
3	CDC42	998	CC
3	CDK1	983	CC
3	CDK7	1022	CC
3	CDK8	1024	CC
3	CDKN2A	1029	CC
3	CEL	1056	CC
3	CENPH	64946	CC
3	CENPW	387103	CC
3	CES1	1066	CC
3	CHCHD2	51142	CC
3	CHMP2A	27243	CC
3	CHMP2B	25978	CC
3	CHMP4B	128866	CC
3	CHRM5	1133	CC
3	CHRNA5	1138	CC
3	CHURC1	91612	CC
3	CLDN18	51208	CC
3	CLDN9	9080	CC
3	CLTA	1211	CC
3	CLTC	1213	CC
3	CMPK2	129607	CC
3	CNGA4	1262	CC
3	COP1	64326	CC
3	COPG1	22820	CC
3	COPS3	8533	CC
3	COPS4	51138	CC
3	COPS8	10920	CC
3	COPZ1	22818	CC
3	CREB3	10488	CC
3	CRH	1392	CC
3	CUL1	8454	CC
3	CUL3	8452	CC
3	CWC22	57703	CC
3	CXCR2	3579	CC
3	CXCR5	643	CC
3	CYLD	1540	CC
3	DCLRE1B	64858	CC
3	DCTN1	1639	CC
3	DCTN2	10540	CC
3	DDB1	1642	CC
3	DDX24	57062	CC
3	DDX41	51428	CC
3	DDX49	54555	CC
3	DDX56	54606	CC
3	DEFB124	245937	CC
3	DGKE	8526	CC
3	DNA2	1763	CC
3	DPM2	8818	CC
3	DYNC1LI1	51143	CC
3	DYNLRB1	83658	CC
3	EBNA1BP2	10969	CC
3	ECHS1	1892	CC
3	EEF2	1938	CC
3	EIF1B	10289	CC
3	EIF2S1	1965	CC
3	EIF3I	8668	CC
3	EIF3K	27335	CC
3	EIF3M	10480	CC
3	EIF4A2	1974	CC
3	EIF4A3	9775	CC
3	EIF5B	9669	CC
3	ELOB	6923	CC
3	ELOC	6921	CC
3	ENTPD4	9583	CC
3	ENTPD8	377841	CC
3	ENY2	56943	CC
3	EPHB2	2048	CC
3	ERCC1	2067	CC
3	ESCO2	157570	CC
3	EXD2	55218	CC
3	EXOC4	60412	CC
3	EXOC7	23265	CC
3	FBL	2091	CC
3	FCGBP	8857	CC
3	FEN1	2237	CC
3	FGFR4	2264	CC
3	FH	2271	CC
3	FXYD2	486	CC
3	GALNT1	2589	CC
3	GBA	2629	CC
3	GDI1	2664	CC
3	GFM1	85476	CC
3	GGT5	2687	CC
3	GLB1	2720	CC
3	GNA15	2769	CC
3	GNB1	2782	CC
3	GNL3	26354	CC
3	GPAT4	137964	CC
3	GPCPD1	56261	CC
3	GPR15	2838	CC
3	GPS1	2873	CC
3	GSPT2	23708	CC
3	GSTA4	2941	CC
3	GSTO1	9446	CC
3	GTF2H1	2965	CC
3	GTPBP4	23560	CC
3	GUCA1B	2979	CC
3	HDAC9	9734	CC
3	HERC1	8925	CC
3	HIF3A	64344	CC
3	HINT1	3094	CC
3	HIST1H2AE	3012	CC
3	HIST1H2BF	8343	CC
3	HIST1H2BG	8339	CC
3	HIST1H2BK	85236	CC
3	HIST1H4E	8367	CC
3	HIST1H4I	8294	CC
3	HIST1H4J	8363	CC
3	HIST1H4K	8362	CC
3	HIST2H2AA3	8337	CC
3	HIST2H4A	8370	CC
3	HMGCS1	3157	CC
3	HNRNPH2	3188	CC
3	HP	3240	CC
3	HRH4	59340	CC
3	HSPA8	3312	CC
3	HTRA2	27429	CC
3	IDH3A	3419	CC
3	IMP3	55272	CC
3	IMP4	92856	CC
3	ING2	3622	CC
3	ISG15	9636	CC
3	ITGA4	3676	CC
3	KDM4B	23030	CC
3	KIF27	55582	CC
3	KIF3A	11127	CC
3	KLHL11	55175	CC
3	KLHL12	59349	CC
3	KLHL22	84861	CC
3	KLHL42	57542	CC
3	KLK1	3816	CC
3	KPNA2	3838	CC
3	LEF1	51176	CC
3	LHCGR	3973	CC
3	LIPC	3990	CC
3	LRP1	4035	CC
3	LTBP3	4054	CC
3	MAD2L1	4085	CC
3	MAD2L2	10459	CC
3	MAGED2	10916	CC
3	MAK16	84549	CC
3	MAPK3	5595	CC
3	MAPK6	5597	CC
3	MAPK8	5599	CC
3	MBIP	51562	CC
3	MCM4	4173	CC
3	MED27	9442	CC
3	MED31	51003	CC
3	MED8	112950	CC
3	METAP1	23173	CC
3	MFN2	9927	CC
3	MGST3	4259	CC
3	MNAT1	4331	CC
3	MOCS3	27304	CC
3	MPHOSPH6	10200	CC
3	MRPL1	65008	CC
3	MRPL11	65003	CC
3	MRPL12	6182	CC
3	MRPL16	54948	CC
3	MRPL20	55052	CC
3	MRPL3	11222	CC
3	MRPL32	64983	CC
3	MRPL36	64979	CC
3	MRPL4	51073	CC
3	MRPS15	64960	CC
3	MRPS16	51021	CC
3	MRPS7	51081	CC
3	MRTO4	51154	CC
3	MTOR	2475	CC
3	MUS81	80198	CC
3	NAPA	8775	CC
3	NCOA2	10499	CC
3	NFIA	4774	CC
3	NHP2	55651	CC
3	NMBR	4829	CC
3	NME2	4831	CC
3	NMRK1	54981	CC
3	NMUR2	56923	CC
3	NOC2L	26155	CC
3	NOC4L	79050	CC
3	NOLC1	9221	CC
3	NOP58	51602	CC
3	NPR1	4881	CC
3	NPY	4852	CC
3	NR0B1	190	CC
3	NT5C3B	115024	CC
3	NUDT21	11051	CC
3	NUP50	10762	CC
3	NUP93	9688	CC
3	NUTF2	10204	CC
3	ORC4	5000	CC
3	PAFAH1B1	5048	CC
3	PAK1IP1	55003	CC
3	PARP2	10038	CC
3	PDCD11	22984	CC
3	PDHX	8050	CC
3	PDS5B	23047	CC
3	PDSS2	57107	CC
3	PEBP1	5037	CC
3	PFDN1	5201	CC
3	PFDN4	5203	CC
3	PHF21A	51317	CC
3	PIGY	84992	CC
3	PJA1	64219	CC
3	PJA2	9867	CC
3	PLA2G7	7941	CC
3	PLCB3	5331	CC
3	POLR1B	84172	CC
3	POLR2B	5431	CC
3	POLR2E	5434	CC
3	POLR2L	5441	CC
3	POLR3K	51728	CC
3	POMC	5443	CC
3	POR	5447	CC
3	PPBP	5473	CC
3	PPIH	10465	CC
3	PPIL1	51645	CC
3	PPP2CA	5515	CC
3	PPP2R5C	5527	CC
3	PPP5C	5536	CC
3	PRKACG	5568	CC
3	PRPF19	27339	CC
3	PRPF4	9128	CC
3	PRPS2	5634	CC
3	PSMA1	5682	CC
3	PSMA5	5686	CC
3	PSMA6	5687	CC
3	PSMA7	5688	CC
3	PSMB10	5699	CC
3	PSMB2	5690	CC
3	PSMB3	5691	CC
3	PSMB4	5692	CC
3	PSMB6	5694	CC
3	PSMB7	5695	CC
3	PSMC1	5700	CC
3	PSMC3	5702	CC
3	PSMC4	5704	CC
3	PSMD11	5717	CC
3	PSMD12	5718	CC
3	PSMD14	10213	CC
3	PSMD2	5708	CC
3	PSMD3	5709	CC
3	PSMD4	5710	CC
3	PSMD7	5713	CC
3	PSMD8	5714	CC
3	PTDSS1	9791	CC
3	PTGER1	5731	CC
3	PTPRA	5786	CC
3	PUF60	22827	CC
3	PWP1	11137	CC
3	RAB1B	81876	CC
3	RAB5B	5869	CC
3	RAB8A	4218	CC
3	RANBP1	5902	CC
3	RANBP2	5903	CC
3	RANBP9	10048	CC
3	RANGAP1	5905	CC
3	RAPSN	5913	CC
3	RCHY1	25898	CC
3	REC8	9985	CC
3	RETSAT	54884	CC
3	RFC3	5983	CC
3	RHOBTB1	9886	CC
3	RNF168	165918	CC
3	RNF19B	127544	CC
3	RNF2	6045	CC
3	RNF31	55072	CC
3	RNF8	9025	CC
3	RPA2	6118	CC
3	RPF1	80135	CC
3	RPF2	84154	CC
3	RPL26L1	51121	CC
3	RPL7A	6130	CC
3	RPL7L1	285855	CC
3	RPP25	54913	CC
3	RPP40	10799	CC
3	RRP1	8568	CC
3	RRP15	51018	CC
3	RRP1B	23076	CC
3	RRP36	88745	CC
3	RRP9	9136	CC
3	RSL1D1	26156	CC
3	RTCA	8634	CC
3	RUVBL1	8607	CC
3	SAE1	10055	CC
3	SAP18	10284	CC
3	SCN4A	6329	CC
3	SCNN1B	6338	CC
3	SDAD1	55153	CC
3	SDHA	6389	CC
3	SDHB	6390	CC
3	SEC13	6396	CC
3	SEC61B	10952	CC
3	SF3A1	10291	CC
3	SF3B5	83443	CC
3	SLC25A14	9016	CC
3	SNAPC5	10302	CC
3	SNRPB	6628	CC
3	SNRPB2	6629	CC
3	SNRPC	6631	CC
3	SNRPD3	6634	CC
3	SNU13	4809	CC
3	SRA1	10011	CC
3	SRPRA	6734	CC
3	SRSF3	6428	CC
3	SSB	6741	CC
3	SSTR5	6755	CC
3	ST3GAL6	10402	CC
3	STN1	79991	CC
3	STRAP	11171	CC
3	STUB1	10273	CC
3	STX5	6811	CC
3	SUDS3	64426	CC
3	SUMO2	6613	CC
3	SYVN1	84447	CC
3	TAF5L	27097	CC
3	TAF9	6880	CC
3	TAS2R3	50831	CC
3	TAS2R31	259290	CC
3	TAS2R43	259289	CC
3	TAX1BP1	8887	CC
3	TERF2IP	54386	CC
3	THOC3	84321	CC
3	TIAM1	7074	CC
3	TIMM13	26517	CC
3	TIMM8B	26521	CC
3	TIMM9	26520	CC
3	TMOD1	7111	CC
3	TOMM20	9804	CC
3	TOMM22	56993	CC
3	TOMM70	9868	CC
3	TP53BP1	7158	CC
3	TPM3	7170	CC
3	TRAIP	10293	CC
3	TRPC1	7220	CC
3	TRUB1	142940	CC
3	TSR3	115939	CC
3	TUFM	7284	CC
3	TXNL4A	10907	CC
3	TYROBP	7305	CC
3	U2AF1L4	199746	CC
3	U2AF2	11338	CC
3	UBE2D1	7321	CC
3	UBE2E3	10477	CC
3	UBE2F	140739	CC
3	UBE2Q1	55585	CC
3	UBE2S	27338	CC
3	UBE2W	55284	CC
3	UBE3C	9690	CC
3	UBR1	197131	CC
3	UCHL5	51377	CC
3	UCP1	7350	CC
3	UCP3	7352	CC
3	USP10	9100	CC
3	USP15	9958	CC
3	USP5	8078	CC
3	USP51	158880	CC
3	USP7	7874	CC
3	USP9X	8239	CC
3	UTP18	51096	CC
3	VCP	7415	CC
3	VIPR2	7434	CC
3	VPS25	84313	CC
3	VPS28	51160	CC
3	VPS37A	137492	CC
3	VTI1B	10490	CC
3	WDR12	55759	CC
3	WDR3	10885	CC
3	WDR74	54663	CC
3	WDR77	79084	CC
3	XRCC6	2547	CC
3	YKT6	10652	CC
3	YWHAB	7529	CC
3	ZC3H8	84524	CC
3	ZNF706	51123	CC
3	ZP3	7784	CC
4	AAK1	22848	CC
4	ACVR1B	91	CC
4	ADCYAP1	116	CC
4	ADIPOR2	79602	CC
4	AMPH	273	CC
4	APC	324	CC
4	ARF3	377	CC
4	ARHGAP32	9743	CC
4	ARHGAP44	9912	CC
4	ARHGEF11	9826	CC
4	ARHGEF25	115557	CC
4	ARR3	407	CC
4	ARRB1	408	CC
4	ASB11	140456	CC
4	ASB14	142686	CC
4	ASB2	51676	CC
4	ATP5MC1	516	CC
4	ATP6AP1	537	CC
4	ATP6V0A1	535	CC
4	ATP6V1A	523	CC
4	ATP6V1B2	526	CC
4	ATP6V1C1	528	CC
4	ATP6V1H	51606	CC
4	ATXN7L3	56970	CC
4	AWAT2	158835	CC
4	B3GNT2	10678	CC
4	B4GAT1	11041	CC
4	BAG4	9530	CC
4	BAK1	578	CC
4	BAP1	8314	CC
4	BARD1	580	CC
4	CABYR	26256	CC
4	CASC3	22794	CC
4	CBR3	874	CC
4	CCK	885	CC
4	CCNE1	898	CC
4	CDC25A	993	CC
4	CDC34	997	CC
4	CENPP	401541	CC
4	CHAF1B	8208	CC
4	CHN1	1123	CC
4	CHRM1	1128	CC
4	CHRM2	1129	CC
4	CHRM3	1131	CC
4	CHRNA7	1139	CC
4	CHRNB2	1141	CC
4	CIDEA	1149	CC
4	CITED2	10370	CC
4	CLDN15	24146	CC
4	CLTCL1	8218	CC
4	CNIH3	149111	CC
4	COL12A1	1303	CC
4	COL24A1	255631	CC
4	COPS7A	50813	CC
4	CORT	1325	CC
4	CPSF7	79869	CC
4	CRTAP	10491	CC
4	CYFIP2	26999	CC
4	CYP26C1	340665	CC
4	CYP2C8	1558	CC
4	CYP3A4	1576	CC
4	DCTPP1	79077	CC
4	DEFB108B	245911	CC
4	DKK2	27123	CC
4	DLX1	1745	CC
4	DNM1	1759	CC
4	DPP4	1803	CC
4	DTX4	23220	CC
4	EFNA5	1946	CC
4	ELAVL2	1993	CC
4	ELL	8178	CC
4	ENO2	2026	CC
4	ENTPD3	956	CC
4	ENTPD6	955	CC
4	EPHA3	2042	CC
4	EPHA4	2043	CC
4	EPHA5	2044	CC
4	EPHA6	285220	CC
4	ERBIN	55914	CC
4	EXOC6	54536	CC
4	FAM3C	10447	CC
4	FANCC	2176	CC
4	FBXL8	55336	CC
4	FBXO32	114907	CC
4	FBXO44	93611	CC
4	FBXW4	6468	CC
4	FGF6	2251	CC
4	FGF9	2254	CC
4	FKBP1B	2281	CC
4	FLRT3	23767	CC
4	FLT3	2322	CC
4	FZD5	7855	CC
4	GABBR2	9568	CC
4	GABRA1	2554	CC
4	GABRA3	2556	CC
4	GABRA4	2557	CC
4	GABRB1	2560	CC
4	GABRB2	2561	CC
4	GABRB3	2562	CC
4	GABRG2	2566	CC
4	GALNT17	64409	CC
4	GALNT9	50614	CC
4	GBA2	57704	CC
4	GBF1	8729	CC
4	GCNT4	51301	CC
4	GDA	9615	CC
4	GNAS	2778	CC
4	GNB3	2784	CC
4	GNB5	10681	CC
4	GNG3	2785	CC
4	GNRH2	2797	CC
4	GPR6	2830	CC
4	GRK3	157	CC
4	GRM5	2915	CC
4	GRM7	2917	CC
4	GSK3B	2932	CC
4	GSTA1	2938	CC
4	GUCA1C	9626	CC
4	GUCY1A1	2982	CC
4	GUCY1A2	2977	CC
4	GUCY1B1	2983	CC
4	HECTD2	143279	CC
4	HECW1	23072	CC
4	HIST1H2BL	8340	CC
4	HPRT1	3251	CC
4	HRH1	3269	CC
4	HTR1A	3350	CC
4	HTR1F	3355	CC
4	HTR2A	3356	CC
4	HTR5A	3361	CC
4	ITPR1	3708	CC
4	KALRN	8997	CC
4	KCNAB2	8514	CC
4	KCNAB3	9196	CC
4	KCNJ3	3760	CC
4	KIF21A	55605	CC
4	KIF3C	3797	CC
4	KIF5B	3799	CC
4	KIFAP3	22920	CC
4	KISS1	3814	CC
4	KLC1	3831	CC
4	KNL1	57082	CC
4	KRAS	3845	CC
4	LIPE	3991	CC
4	LMO4	8543	CC
4	LNX1	84708	CC
4	LPCAT1	79888	CC
4	MAGED1	9500	CC
4	MAP2K1	5604	CC
4	MAP2K4	6416	CC
4	MAPK1	5594	CC
4	MAPK14	1432	CC
4	MCHR1	2847	CC
4	MCHR2	84539	CC
4	MDH1	4190	CC
4	MEF2C	4208	CC
4	MID1IP1	58526	CC
4	MRPL34	64981	CC
4	MRPS12	6183	CC
4	MUSK	4593	CC
4	MYH10	4628	CC
4	MYO5A	4644	CC
4	NCKAP1	10787	CC
4	NET1	10276	CC
4	NGEF	25791	CC
4	NMNAT2	23057	CC
4	NMU	10874	CC
4	NMUR1	10316	CC
4	NOP53	29997	CC
4	NPTN	27020	CC
4	NPY1R	4886	CC
4	NPY5R	4889	CC
4	NRCAM	4897	CC
4	NRG3	10718	CC
4	NUDT8	254552	CC
4	OPN3	23596	CC
4	ORC6	23594	CC
4	PACSIN1	29993	CC
4	PAK1	5058	CC
4	PAK2	5062	CC
4	PAK3	5063	CC
4	PAK5	57144	CC
4	PCSK1	5122	CC
4	PDP1	54704	CC
4	PGAM1	5223	CC
4	PIK3CB	5291	CC
4	PINK1	65018	CC
4	PISD	23761	CC
4	PLA2G15	23659	CC
4	PLD3	23646	CC
4	PNOC	5368	CC
4	PNPLA2	57104	CC
4	POLR3A	11128	CC
4	PPP2R1A	5518	CC
4	PPP2R5B	5526	CC
4	PPP2R5D	5528	CC
4	PPP2R5E	5529	CC
4	PRDM2	7799	CC
4	PRKAA2	5563	CC
4	PRKAR2B	5577	CC
4	PRKCE	5581	CC
4	PRKCZ	5590	CC
4	PTGER3	5733	CC
4	PTH2R	5746	CC
4	PTK2B	2185	CC
4	QRFPR	84109	CC
4	QSOX1	5768	CC
4	RAC3	5881	CC
4	RET	5979	CC
4	RHOV	171177	CC
4	RMI2	116028	CC
4	RNF6	6049	CC
4	RRP12	23223	CC
4	RRP8	23378	CC
4	RXFP1	59350	CC
4	SCN2A	6326	CC
4	SCN2B	6327	CC
4	SCN3A	6328	CC
4	SCN4B	6330	CC
4	SCN8A	6334	CC
4	SEC22A	26984	CC
4	SEC23A	10484	CC
4	SH2B1	25970	CC
4	SH3GL2	6456	CC
4	SHC3	53358	CC
4	SLC25A12	8604	CC
4	SLC25A4	291	CC
4	SLC32A1	140679	CC
4	SLIT2	9353	CC
4	SNAP91	9892	CC
4	SNCA	6622	CC
4	SPATA13	221178	CC
4	SPDL1	54908	CC
4	SPTBN4	57731	CC
4	SRD5A1	6715	CC
4	SRGAP3	9901	CC
4	SRPK1	6732	CC
4	SRSF4	6429	CC
4	SST	6750	CC
4	SSTR4	6754	CC
4	STS	412	CC
4	SYNJ1	8867	CC
4	SYT1	6857	CC
4	TAC3	6866	CC
4	TAS1R3	83756	CC
4	TESPA1	9840	CC
4	TFDP1	7027	CC
4	TIMM17A	10440	CC
4	TIMP2	7077	CC
4	TLN1	7094	CC
4	TNNT2	7139	CC
4	TPI1	7167	CC
4	TRAF1	7185	CC
4	TRAF3	7187	CC
4	TRAPPC6B	122553	CC
4	TRIM37	4591	CC
4	TRIM56	81844	CC
4	TRIM9	114088	CC
4	TTC3	7267	CC
4	TUBA1B	10376	CC
4	TUBA4A	7277	CC
4	TUBA8	51807	CC
4	TUBB2A	7280	CC
4	TUBB3	10381	CC
4	TXNRD2	10587	CC
4	UBE2A	7319	CC
4	UBE2N	7334	CC
4	UBE2V2	7336	CC
4	UBE2Z	65264	CC
4	UBQLN2	29978	CC
4	UCHL1	7345	CC
4	UGT1A8	54576	CC
4	UGT2B7	7364	CC
4	USP22	23326	CC
4	UXS1	80146	CC
4	VDAC1	7416	CC
4	VIP	7432	CC
4	WASL	8976	CC
4	YWHAH	7533	CC
4	ZFPM2	23414	CC
4	ZNF580	51157	CC
5	AATF	26574	CC
5	AK5	26289	CC
5	ANAPC10	10393	CC
5	ANAPC4	29945	CC
5	ANAPC5	51433	CC
5	ANAPC7	51434	CC
5	AP1S3	130340	CC
5	AP4B1	10717	CC
5	AREL1	9870	CC
5	ARF1	375	CC
5	ARID4A	5926	CC
5	ARIH2	10425	CC
5	ARTN	9048	CC
5	ASB8	140461	CC
5	ASH2L	9070	CC
5	ASPN	54829	CC
5	ATP6V0A2	23545	CC
5	AVPR1A	552	CC
5	BCL2L1	598	CC
5	BGN	633	CC
5	BTN1A1	696	CC
5	CBX8	57332	CC
5	CCL21	6366	CC
5	CD79B	974	CC
5	CDC20	991	CC
5	CDC40	51362	CC
5	CENPO	79172	CC
5	CENPQ	55166	CC
5	CGA	1081	CC
5	CHD9	80205	CC
5	CHRNA4	1137	CC
5	CLCA4	22802	CC
5	CLDN23	137075	CC
5	CLEC17A	388512	CC
5	CLOCK	9575	CC
5	CNDP2	55748	CC
5	COG8	84342	CC
5	COL5A1	1289	CC
5	COL8A1	1295	CC
5	COLGALT2	23127	CC
5	CPSF4	10898	CC
5	CSNK1D	1453	CC
5	CSTF2	1478	CC
5	CSTF3	1479	CC
5	CUL2	8453	CC
5	CUL4A	8451	CC
5	CXCL3	2921	CC
5	DDX52	11056	CC
5	DLL4	54567	CC
5	DNAJC6	9829	CC
5	DVL2	1856	CC
5	DYNLL2	140735	CC
5	EED	8726	CC
5	EFL1	79631	CC
5	EFTUD2	9343	CC
5	EPS15	2060	CC
5	ERLEC1	27248	CC
5	ESPL1	9700	CC
5	ESR1	2099	CC
5	EXOSC8	11340	CC
5	FBXO9	26268	CC
5	FGD3	89846	CC
5	FGF7	2252	CC
5	FOXO3	2309	CC
5	FUT4	2526	CC
5	FZD4	8322	CC
5	GALNT6	11226	CC
5	GALNT8	26290	CC
5	GLI2	2736	CC
5	GNG7	2788	CC
5	GPR150	285601	CC
5	GPR4	2828	CC
5	GPRC6A	222545	CC
5	GPT	2875	CC
5	GRAMD2A	196996	CC
5	GRM3	2913	CC
5	GTF2E1	2960	CC
5	GTF2H3	2967	CC
5	GTF3C3	9330	CC
5	GUCY2F	2986	CC
5	HBA1	3039	CC
5	HDAC8	55869	CC
5	HELZ2	85441	CC
5	HIST3H3	8290	CC
5	HSF1	3297	CC
5	ICE1	23379	CC
5	IFT140	9742	CC
5	IFT20	90410	CC
5	IGFBP3	3486	CC
5	IL17RC	84818	CC
5	IL23A	51561	CC
5	INPP5D	3635	CC
5	IRAK2	3656	CC
5	ITGAL	3683	CC
5	ITGAX	3687	CC
5	ITSN2	50618	CC
5	KAT14	57325	CC
5	KBTBD7	84078	CC
5	KIF22	3835	CC
5	KIF26B	55083	CC
5	KIF2A	3796	CC
5	KIF4A	24137	CC
5	KIRREL1	55243	CC
5	KLB	152831	CC
5	KLC4	89953	CC
5	KLF4	9314	CC
5	KLHL21	9903	CC
5	LTB4R	1241	CC
5	MED18	54797	CC
5	MED23	9439	CC
5	MED4	29079	CC
5	MED6	10001	CC
5	MFN1	55669	CC
5	MFSD14A	64645	CC
5	MIS18BP1	55320	CC
5	MRPL2	51069	CC
5	MRPL22	29093	CC
5	MRPS11	64963	CC
5	MRPS2	51116	CC
5	MYSM1	114803	CC
5	NBN	4683	CC
5	NCOA3	8202	CC
5	NF1	4763	CC
5	NFE2L2	4780	CC
5	NGFR	4804	CC
5	NID1	4811	CC
5	NLK	51701	CC
5	NOS3	4846	CC
5	NR3C1	2908	CC
5	NUDT2	318	CC
5	NUP35	129401	CC
5	NUP88	4927	CC
5	ORC5	5001	CC
5	OXTR	5021	CC
5	PAFAH2	5051	CC
5	PAGR1	79447	CC
5	PAK4	10298	CC
5	PALB2	79728	CC
5	PCGF1	84759	CC
5	PCGF3	10336	CC
5	PCYOX1L	78991	CC
5	PDPR	55066	CC
5	PER1	5187	CC
5	PHAX	51808	CC
5	PLCB2	5330	CC
5	PMEL	6490	CC
5	POLR2D	5433	CC
5	POLR3B	55703	CC
5	PRIM1	5557	CC
5	PRKACB	5567	CC
5	PXN	5829	CC
5	RAB1A	5861	CC
5	RAD51	5888	CC
5	RAD51C	5889	CC
5	RAF1	5894	CC
5	RALA	5898	CC
5	RASA1	5921	CC
5	RBBP5	5929	CC
5	RBX1	9978	CC
5	REPS2	9185	CC
5	RGMA	56963	CC
5	RIOK1	83732	CC
5	RPE	6120	CC
5	RPL3L	6123	CC
5	RPP30	10556	CC
5	SART3	9733	CC
5	SCNN1G	6340	CC
5	SEC61A2	55176	CC
5	SELENOI	85465	CC
5	SENP3	26168	CC
5	SERINC2	347735	CC
5	SF3B3	23450	CC
5	SHARPIN	81858	CC
5	SLC25A27	9481	CC
5	SLU7	10569	CC
5	SMC1A	8243	CC
5	SMC2	10592	CC
5	SPCS3	60559	CC
5	SRGAP2	23380	CC
5	SRSF2	6427	CC
5	STAM	8027	CC
5	SUPT16H	11198	CC
5	SUPT7L	9913	CC
5	SYNE2	23224	CC
5	TADA1	117143	CC
5	TAF12	6883	CC
5	TAF6L	10629	CC
5	TAS1R1	80835	CC
5	TAS2R19	259294	CC
5	TCF7	6932	CC
5	TCF7L1	83439	CC
5	TERF1	7013	CC
5	TFB2M	64216	CC
5	TFIP11	24144	CC
5	TMEM219	124446	CC
5	TRAF3IP1	26146	CC
5	TRAPPC2L	51693	CC
5	TRAPPC8	22878	CC
5	TRIM33	51592	CC
5	TTC21B	79809	CC
5	U2SURP	23350	CC
5	UBA7	7318	CC
5	UBE2E2	7325	CC
5	UBE4A	9354	CC
5	UMPS	7372	CC
5	USP14	9097	CC
5	USP2	9099	CC
5	UTP3	57050	CC
5	UTP6	55813	CC
5	VHL	7428	CC
5	VPS36	51028	CC
5	VTN	7448	CC
5	WNT8B	7479	CC
5	XAB2	56949	CC
5	XRCC1	7515	CC
5	ZBTB16	7704	CC
5	ZNF217	7764	CC
5	ZRANB1	54764	CC
6	ABR	29	CC
6	ACTA1	58	CC
6	ADRA1B	147	CC
6	ADRA1D	146	CC
6	ADRA2A	150	CC
6	ADRB1	153	CC
6	AHSG	197	CC
6	AK3	50808	CC
6	AKAP3	10566	CC
6	ALOX15B	247	CC
6	B3GNT4	79369	CC
6	B3GNT9	84752	CC
6	BMPR2	659	CC
6	BRMS1L	84312	CC
6	C5	727	CC
6	CACNA1C	775	CC
6	CBX6	23466	CC
6	CCNF	899	CC
6	CD8A	925	CC
6	CDC6	990	CC
6	CENPI	2491	CC
6	CHD3	1107	CC
6	CHMP4A	29082	CC
6	CHRM4	1132	CC
6	CHRNA2	1135	CC
6	CHRNA3	1136	CC
6	CHRNA6	8973	CC
6	CNGB1	1258	CC
6	CNIH2	254263	CC
6	CRHR1	1394	CC
6	CTPS1	1503	CC
6	CYP1A1	1543	CC
6	CYP26A1	1592	CC
6	CYP46A1	10858	CC
6	DDB2	1643	CC
6	DGKH	160851	CC
6	DGKZ	8525	CC
6	DLG4	1742	CC
6	DRD1	1812	CC
6	DRD5	1816	CC
6	E2F3	1871	CC
6	EEF1D	1936	CC
6	EFNB3	1949	CC
6	EIF3A	8661	CC
6	EPHB1	2047	CC
6	EPHX1	2052	CC
6	ESF1	51575	CC
6	EXO1	9156	CC
6	FAM228A	653140	CC
6	FANCA	2175	CC
6	FBXL14	144699	CC
6	FBXL16	146330	CC
[truncated: 5,294 more rows]
