# Supplementary material for: Integrated Analysis of Brain Transcriptome Reveals Convergent Molecular Pathways in Autism Spectrum Disorder
Source: Front Psychiatry. 2019 Oct 8;10:706. doi: 10.3389/fpsyt.2019.00706 (PMC6795181; doi:10.3389/fpsyt.2019.00706)
Supplement: Supplementary file 3 [file Table_3.xls]

## Sheet: CC_M4
Supplementary Table 3. The enrichment analysis of GO-BP and KEGG pathways for core dysfunctional modules (CC set).
GO_term_ID	Description	GeneRatio	BgRatio	pvalue	p.adjust	qvalue	gene_symbol	Count		KEGG_ID	Description	GeneRatio	BgRatio	pvalue	p.adjust	qvalue	geneID	Count
GO:0060359	response to ammonium ion	17/279	123/17653	9.7738e-12	3.38833e-08	2.54411e-08	CHRM1/CHRM2/CHRM3/CHRNA7/CHRNB2/GABRA1/GABRB1/GABRB2/GABRB3/GABRG2/HRH1/HTR2A/KALRN/MAPK1/PRKCE/PTK2B/SNCA	17		hsa04080	Neuroactive ligand-receptor interaction	29/200	277/7469	1.89256e-10	4.5043e-08	2.7492e-08	1128/1129/1131/1139/1141/9568/2554/2556/2557/2560/2561/2562/2566/2915/2917/3269/3350/3355/3356/3361/2847/84539/10316/4886/4889/5733/5746/59350/6754	29
GO:0042391	regulation of membrane potential	30/279	438/17653	1.55678e-11	3.38833e-08	2.54411e-08	ADCYAP1/BAK1/CCK/CHRNA7/CHRNB2/CNIH3/FKBP1B/GABRA1/GABRA3/GABRA4/GABRB1/GABRB2/GABRB3/GABRG2/GRM5/GSK3B/KCNJ3/KIF5B/MEF2C/NRCAM/PINK1/PRKCZ/PTK2B/SCN2A/SCN2B/SCN3A/SCN4B/SCN8A/SNCA/YWHAH	30		hsa05032	Morphine addiction	16/200	91/7469	1.7083e-09	2.03288e-07	1.24076e-07	408/9568/2554/2556/2557/2560/2561/2562/2566/2778/2784/10681/2785/157/3760/140679	16
GO:0051932	synaptic transmission, GABAergic	11/279	46/17653	1.03156e-10	1.01303e-07	7.60625e-08	DNM1/GABRA1/GABRA3/GABRA4/GABRB2/GABRG2/KIF5B/KRAS/NPY5R/PRKCE/RAC3	11		hsa04726	Serotonergic synapse	17/200	115/7469	8.23827e-09	5.2217e-07	3.18706e-07	1558/2560/2561/2562/2778/2784/10681/2785/3350/3355/3356/3361/3708/3760/3845/5604/5594	17
GO:0071242	cellular response to ammonium ion	12/279	60/17653	1.36694e-10	1.01303e-07	7.60625e-08	CHRM1/CHRM2/CHRM3/CHRNA7/CHRNB2/GABRA1/GABRB1/GABRB2/GABRB3/GABRG2/HRH1/MAPK1	12		hsa04540	Gap junction	15/200	88/7469	8.77597e-09	5.2217e-07	3.18706e-07	2778/2915/2982/2977/2983/3356/3708/3845/5604/5594/10376/7277/51807/7280/10381	15
GO:0050804	modulation of chemical synaptic transmission	25/279	335/17653	1.39632e-10	1.01303e-07	7.60625e-08	ADCYAP1/CHRNA7/CHRNB2/EPHA4/GRM5/GRM7/GUCY1B1/HRH1/HTR2A/KALRN/KIF5B/KISS1/KRAS/MAPK1/MEF2C/NMU/NPTN/NPY5R/PINK1/PRKCE/PRKCZ/PTK2B/SNCA/SYT1/YWHAH	25		hsa05033	Nicotine addiction	10/200	40/7469	6.37274e-08	3.03343e-06	1.85145e-06	1139/1141/2554/2556/2557/2560/2561/2562/2566/140679	10
GO:0099177	regulation of trans-synaptic signaling	25/279	335/17653	1.39632e-10	1.01303e-07	7.60625e-08	ADCYAP1/CHRNA7/CHRNB2/EPHA4/GRM5/GRM7/GUCY1B1/HRH1/HTR2A/KALRN/KIF5B/KISS1/KRAS/MAPK1/MEF2C/NMU/NPTN/NPY5R/PINK1/PRKCE/PRKCZ/PTK2B/SNCA/SYT1/YWHAH	25		hsa04360	Axon guidance	18/200	175/7469	8.68422e-07	3.08232e-05	1.88129e-05	1946/2042/2043/2044/285220/2932/3845/5594/25791/5058/5062/5063/57144/5291/5590/5881/9353/9901	18
GO:0071420	cellular response to histamine	6/279	8/17653	4.0285e-10	2.50515e-07	1.88098e-07	GABRA1/GABRB1/GABRB2/GABRB3/GABRG2/HRH1	6		hsa04810	Regulation of actin cytoskeleton	20/200	213/7469	9.06564e-07	3.08232e-05	1.88129e-05	324/1128/1129/1131/26999/2251/2254/3845/5604/5594/4628/10787/5058/5062/5063/57144/5291/5881/221178/8976	20
GO:0050806	positive regulation of synaptic transmission	16/279	146/17653	1.36109e-09	7.40601e-07	5.56076e-07	ADCYAP1/CHRNA7/CHRNB2/EPHA4/KALRN/KIF5B/KISS1/MAPK1/NMU/NPTN/PINK1/PRKCE/PRKCZ/PTK2B/SNCA/SYT1	16		hsa04725	Cholinergic synapse	14/200	112/7469	1.47681e-06	4.39352e-05	2.68158e-05	1128/1129/1131/1139/1141/2784/10681/2785/3708/3760/3845/5604/5594/5291	14
GO:0007214	gamma-aminobutyric acid signaling pathway	8/279	25/17653	3.01762e-09	1.45952e-06	1.09587e-06	GABBR2/GABRA1/GABRA3/GABRA4/GABRB1/GABRB2/GABRB3/GABRG2	8		hsa04723	Retrograde endocannabinoid signaling	16/200	148/7469	1.86828e-06	4.94056e-05	3.01547e-05	2554/2556/2557/2560/2561/2562/2566/2784/10681/2785/2915/3708/3760/5594/1432/140679	16
GO:0034776	response to histamine	6/279	11/17653	6.38628e-09	2.77995e-06	2.08731e-06	GABRA1/GABRB1/GABRB2/GABRB3/GABRG2/HRH1	6		hsa04012	ErbB signaling pathway	12/200	85/7469	2.31389e-06	5.50706e-05	3.36123e-05	2932/3845/5604/6416/5594/10718/5058/5062/5063/57144/5291/53358	12
GO:0007187	G-protein coupled receptor signaling pathway, coupled to cyclic nucleotide second messenger	19/279	238/17653	8.21357e-09	3.25033e-06	2.44049e-06	ADCYAP1/CHRM1/CHRM2/CHRM3/CORT/GNAS/GRM5/GRM7/HRH1/HTR1A/HTR1F/HTR2A/HTR5A/MCHR1/NPY1R/PTGER3/RXFP1/SSTR4/VIP	19		hsa04727	GABAergic synapse	12/200	88/7469	3.36622e-06	7.28328e-05	4.44534e-05	9568/2554/2556/2557/2560/2561/2562/2566/2784/10681/2785/140679	12
GO:0048013	ephrin receptor signaling pathway	12/279	87/17653	1.18601e-08	4.30226e-06	3.23032e-06	CHN1/DNM1/EFNA5/EPHA3/EPHA4/EPHA5/EPHA6/KALRN/NGEF/PAK1/PAK3/WASL	12		hsa04926	Relaxin signaling pathway	14/200	130/7469	8.79336e-06	0.000174402	0.000106446	408/2778/2784/10681/2785/3845/5604/6416/5594/1432/5291/5590/59350/53358	14
GO:0010975	regulation of neuron projection development	26/279	450/17653	1.35541e-08	4.53853e-06	3.40773e-06	ADCYAP1/ARHGAP44/CHN1/CHRNB2/EFNA5/EPHA3/EPHA4/FKBP1B/HECW1/KALRN/MAP2K1/MEF2C/NGEF/NPTN/NRCAM/PACSIN1/PAK1/PAK3/PPP2R5B/PTK2B/RET/RNF6/SLIT2/SYT1/UBE2V2/YWHAH	26		hsa04742	Taste transduction	11/200	83/7469	1.15236e-05	0.000210971	0.000128766	1131/9568/2554/2556/2557/2784/3350/3355/6326/6328/83756	11
GO:0007193	adenylate cyclase-inhibiting G-protein coupled receptor signaling pathway	12/279	89/17653	1.54338e-08	4.7988e-06	3.60315e-06	CHRM1/CHRM2/CHRM3/CORT/GRM5/GRM7/HRH1/HTR1A/HTR1F/HTR5A/MCHR1/NPY1R	12		hsa04730	Long-term depression	9/200	60/7469	2.67828e-05	0.000455307	0.000277896	2778/2982/2977/2983/3708/3845/5604/5594/5518	9
GO:0060078	regulation of postsynaptic membrane potential	14/279	129/17653	1.68571e-08	4.80535e-06	3.60806e-06	ADCYAP1/CHRNA7/CHRNB2/GABRA1/GABRA3/GABRA4/GABRB3/GABRG2/GRM5/GSK3B/MEF2C/PRKCZ/PTK2B/SNCA	14		hsa04721	Synaptic vesicle cycle	9/200	63/7469	4.00037e-05	0.000634725	0.000387404	535/523/526/528/51606/8218/1759/140679/6857	9
GO:0050890	cognition	20/279	277/17653	1.81904e-08	4.80535e-06	3.60806e-06	CBR3/CHRM1/CHRNA7/CHRNB2/GNAS/GRM5/HRH1/HTR2A/KALRN/KRAS/MAPK1/MEF2C/MUSK/NPTN/PAK5/PRKAR2B/PRKCZ/SHC3/SYNJ1/VDAC1	20		hsa04728	Dopaminergic synapse	13/200	131/7469	4.45606e-05	0.00066284	0.000404564	2778/2784/10681/2785/2932/3708/3760/3799/1432/5518/5526/5528/5529	13
GO:0007188	adenylate cyclase-modulating G-protein coupled receptor signaling pathway	17/279	199/17653	1.87666e-08	4.80535e-06	3.60806e-06	ADCYAP1/CHRM1/CHRM2/CHRM3/CORT/GNAS/GRM5/GRM7/HRH1/HTR1A/HTR1F/HTR5A/MCHR1/NPY1R/PTGER3/RXFP1/VIP	17		hsa04071	Sphingolipid signaling pathway	12/200	118/7469	6.91898e-05	0.000968657	0.000591219	3845/5604/5594/1432/5291/5518/5526/5528/5529/5581/5590/5881	12
GO:0061564	axon development	27/279	497/17653	2.555e-08	6.17884e-06	4.63934e-06	B3GNT2/B4GAT1/CCK/CHN1/CHRNB2/CYFIP2/EFNA5/EPHA3/EPHA4/EPHA5/FKBP1B/FLRT3/KIF5B/KRAS/MAP2K1/MAPK1/NRCAM/PAK1/PAK3/PIK3CB/RET/RNF6/SHC3/SLIT2/SPTBN4/TUBB3/UCHL1	27		hsa05120	Epithelial cell signaling in Helicobacter pylori infection	9/200	68/7469	7.42011e-05	0.000981103	0.000598816	537/535/523/526/528/51606/6416/1432/5058	9
GO:0007409	axonogenesis	25/279	456/17653	7.24022e-08	1.65877e-05	1.24548e-05	B3GNT2/B4GAT1/CCK/CHN1/CHRNB2/CYFIP2/EFNA5/EPHA4/EPHA5/FLRT3/KIF5B/KRAS/MAP2K1/MAPK1/NRCAM/PAK1/PAK3/PIK3CB/RET/RNF6/SHC3/SLIT2/SPTBN4/TUBB3/UCHL1	25		hsa05165	Human papillomavirus infection	22/200	339/7469	9.8604e-05	0.00123514	0.00075387	324/537/535/523/526/528/51606/578/898/7855/2778/2932/3845/5604/5594/5291/5518/5526/5528/5529/5590/7187	22
GO:0007411	axon guidance	18/279	248/17653	8.82959e-08	1.92176e-05	1.44294e-05	B3GNT2/B4GAT1/CHN1/CYFIP2/EFNA5/EPHA4/EPHA5/FLRT3/KIF5B/KRAS/MAPK1/NRCAM/PIK3CB/RET/SHC3/SLIT2/SPTBN4/TUBB3	18		hsa04014	Ras signaling pathway	17/200	232/7469	0.000150552	0.00175677	0.00107224	1946/2251/2254/2322/2784/10681/2785/3845/5604/5594/5058/5062/5063/57144/5291/5881/53358	17
GO:0097485	neuron projection guidance	18/279	250/17653	9.97003e-08	2.06665e-05	1.55173e-05	B3GNT2/B4GAT1/CHN1/CYFIP2/EFNA5/EPHA4/EPHA5/FLRT3/KIF5B/KRAS/MAPK1/NRCAM/PIK3CB/RET/SHC3/SLIT2/SPTBN4/TUBB3	18		hsa04062	Chemokine signaling pathway	15/200	189/7469	0.000155009	0.00175677	0.00107224	408/2784/10681/2785/157/2932/3845/5604/5594/5058/5291/5590/2185/53358/8976	15
GO:0023061	signal release	24/279	435/17653	1.18965e-07	2.35389e-05	1.76741e-05	ADCYAP1/ARRB1/DPP4/EFNA5/EPHA5/FKBP1B/GNAS/HTR1A/HTR2A/ITPR1/KALRN/KIF5B/KISS1/MEF2C/MYO5A/NMU/PRKCE/SLC25A4/SLC32A1/SNCA/SYNJ1/SYT1/TRIM9/VIP	24		hsa05170	Human immunodeficiency virus 1 infection	16/200	212/7469	0.000168262	0.00182029	0.00111101	578/2784/10681/2785/3708/3845/5604/5594/1432/5058/5062/5063/57144/5291/2185/5881	16
GO:0045666	positive regulation of neuron differentiation	21/279	343/17653	1.35668e-07	2.56767e-05	1.92792e-05	ADCYAP1/DLX1/EFNA5/EPHA3/EPHA4/FKBP1B/KALRN/MAP2K1/MEF2C/NPTN/NRCAM/PACSIN1/PAK1/PAK3/PPP2R5B/PTK2B/RET/SLIT2/SYT1/TIMP2/UBE2V2	21		hsa04713	Circadian entrainment	10/200	96/7469	0.000230105	0.00238109	0.00145329	2778/2784/10681/2785/2982/2977/2983/3708/3760/5594	10
GO:0070374	positive regulation of ERK1 and ERK2 cascade	17/279	239/17653	2.70668e-07	4.80862e-05	3.61052e-05	ADCYAP1/ARRB1/ATP6AP1/CHRNA7/EPHA3/EPHA4/EPHA5/EPHA6/FLT3/HTR2A/MAP2K1/MUSK/NPTN/NPY5R/PRKCZ/PTK2B/RET	17		hsa05163	Human cytomegalovirus infection	16/200	225/7469	0.000332145	0.00318136	0.00194174	9826/578/2778/2784/10681/2785/2932/3708/3845/5604/5594/1432/5291/5733/2185/5881	16
GO:0043406	positive regulation of MAP kinase activity	18/279	268/17653	2.82068e-07	4.80862e-05	3.61052e-05	ARRB1/CHRNA7/EPHA4/FLT3/FZD5/GNG3/HTR2A/KRAS/MAGED1/MAP2K1/MAP2K4/MAPK1/MAPK14/PAK1/PAK3/PIK3CB/PTK2B/UBE2N	18		hsa05110	Vibrio cholerae infection	7/200	50/7469	0.000334177	0.00318136	0.00194174	537/535/523/526/528/51606/2778	7
GO:0007611	learning or memory	17/279	240/17653	2.87214e-07	4.80862e-05	3.61052e-05	CHRNA7/CHRNB2/GRM5/HRH1/HTR2A/KALRN/KRAS/MAPK1/MEF2C/MUSK/NPTN/PAK5/PRKAR2B/PRKCZ/SHC3/SYNJ1/VDAC1	17		hsa04660	T cell receptor signaling pathway	10/200	101/7469	0.00034901	0.00319478	0.00194993	2932/3845/5604/5594/1432/5058/5062/5063/57144/5291	10
GO:0015991	ATP hydrolysis coupled proton transport	7/279	30/17653	3.40739e-07	5.49347e-05	4.12474e-05	ATP5MC1/ATP6AP1/ATP6V0A1/ATP6V1A/ATP6V1B2/ATP6V1C1/ATP6V1H	7		hsa04020	Calcium signaling pathway	14/200	183/7469	0.000376081	0.00331508	0.00202336	1128/1129/1131/1139/2778/2915/3269/3356/3361/3708/5733/2185/291/7416	14
GO:0050808	synapse organization	19/279	304/17653	3.97888e-07	6.18574e-05	4.64452e-05	ARHGAP44/CHRNA7/CHRNB2/EFNA5/EPHA4/FLRT3/FZD5/GRM5/KALRN/MEF2C/MUSK/MYO5A/NGEF/NPTN/NRCAM/PAK3/SNCA/UBE2V2/WASL	19		hsa05211	Renal cell carcinoma	8/200	69/7469	0.000473307	0.00400056	0.00244174	3845/5604/5594/5058/5062/5063/57144/5291	8
GO:0010769	regulation of cell morphogenesis involved in differentiation	18/279	275/17653	4.12594e-07	6.19317e-05	4.6501e-05	ARHGAP44/CHN1/CHRNB2/EFNA5/EPHA4/HECW1/KALRN/MAP2K1/NET1/NGEF/NRCAM/PAK1/PAK3/RAC3/RET/RNF6/SLIT2/YWHAH	18		hsa04151	PI3K-Akt signaling pathway	21/200	354/7469	0.000487463	0.00400056	0.00244174	898/1128/1129/1946/2251/2254/2322/2784/10681/2785/2932/3845/5604/5594/5291/5518/5526/5528/5529/5563/7533	21
GO:0099131	ATP hydrolysis coupled ion transmembrane transport	7/279	31/17653	4.34209e-07	6.30037e-05	4.73059e-05	ATP5MC1/ATP6AP1/ATP6V0A1/ATP6V1A/ATP6V1B2/ATP6V1C1/ATP6V1H	7		hsa05226	Gastric cancer	12/200	149/7469	0.000622873	0.00494146	0.00301602	324/578/898/2251/2254/7855/2932/3845/5604/5594/5291/53358	12
GO:0090662	ATP hydrolysis coupled transmembrane transport	7/279	32/17653	5.48323e-07	7.69951e-05	5.78113e-05	ATP5MC1/ATP6AP1/ATP6V0A1/ATP6V1A/ATP6V1B2/ATP6V1C1/ATP6V1H	7		hsa04912	GnRH signaling pathway	9/200	93/7469	0.000813842	0.00624528	0.0038118	2778/2797/3708/3845/5604/6416/5594/1432/2185	9
GO:0043405	regulation of MAP kinase activity	20/279	344/17653	6.17134e-07	8.36238e-05	6.27884e-05	ARRB1/CHRNA7/EPHA4/FLT3/FZD5/GNG3/HTR2A/KRAS/MAGED1/MAP2K1/MAP2K4/MAPK1/MAPK14/PAK1/PAK3/PIK3CB/PPP2R1A/PTK2B/UBE2N/UCHL1	20		hsa05213	Endometrial cancer	7/200	58/7469	0.000839701	0.00624528	0.0038118	324/578/2932/3845/5604/5594/5291	7
GO:0099565	chemical synaptic transmission, postsynaptic	12/279	124/17653	6.33951e-07	8.36238e-05	6.27884e-05	CHRNA7/CHRNB2/GABRA1/GABRA3/GABRA4/GABRB3/GABRG2/GSK3B/MEF2C/PRKCZ/PTK2B/SNCA	12		hsa04024	cAMP signaling pathway	14/200	199/7469	0.000870815	0.00628043	0.00383325	1128/1129/9568/2778/3350/3355/3991/5604/5594/4886/5058/5291/5733/5881	14
GO:0015988	energy coupled proton transmembrane transport, against electrochemical gradient	7/279	33/17653	6.86602e-07	8.76004e-05	6.57742e-05	ATP5MC1/ATP6AP1/ATP6V0A1/ATP6V1A/ATP6V1B2/ATP6V1C1/ATP6V1H	7		hsa04724	Glutamatergic synapse	10/200	114/7469	0.000914906	0.00640434	0.00390889	2778/2784/10681/2785/157/2915/2917/3708/3760/5594	10
GO:0018108	peptidyl-tyrosine phosphorylation	21/279	379/17653	7.04345e-07	8.76004e-05	6.57742e-05	CCK/EFNA5/EPHA3/EPHA4/EPHA5/EPHA6/FGF6/FGF9/FLT3/GRM5/HTR2A/MAP2K1/MAP2K4/MUSK/PAK2/PPP2R1A/PPP2R5B/PRKCE/PRKCZ/PTK2B/RET	21		hsa04371	Apelin signaling pathway	11/200	137/7469	0.0010727	0.00729434	0.00445209	2784/10681/2785/3708/3845/3991/5604/5594/4208/5563/5581	11
GO:0018212	peptidyl-tyrosine modification	21/279	382/17653	8.00236e-07	9.67618e-05	7.2653e-05	CCK/EFNA5/EPHA3/EPHA4/EPHA5/EPHA6/FGF6/FGF9/FLT3/GRM5/HTR2A/MAP2K1/MAP2K4/MUSK/PAK2/PPP2R1A/PPP2R5B/PRKCE/PRKCZ/PTK2B/RET	21		hsa05167	Kaposi sarcoma-associated herpesvirus infection	13/200	186/7469	0.00140872	0.00931322	0.00568432	578/2784/10681/2785/2932/3708/3845/5604/6416/5594/1432/5291/7187	13
GO:0007218	neuropeptide signaling pathway	11/279	105/17653	8.44688e-07	9.93764e-05	7.46161e-05	ADCYAP1/MCHR1/MCHR2/NMU/NMUR1/NPY1R/NPY5R/PNOC/QRFPR/SSTR4/TAC3	11		hsa04611	Platelet activation	10/200	123/7469	0.0016379	0.0104013	0.00634842	2778/2982/2977/2983/3708/5594/1432/5291/5590/7094	10
GO:0010976	positive regulation of neuron projection development	17/279	260/17653	8.83539e-07	9.97319e-05	7.4883e-05	ADCYAP1/EFNA5/EPHA3/EPHA4/FKBP1B/KALRN/MAP2K1/NPTN/PACSIN1/PAK1/PAK3/PPP2R5B/PTK2B/RET/SLIT2/SYT1/UBE2V2	17		hsa05230	Central carbon metabolism in cancer	7/200	65/7469	0.00166071	0.0104013	0.00634842	2322/3845/5604/5594/5223/5291/5979	7
GO:0007197	adenylate cyclase-inhibiting G-protein coupled acetylcholine receptor signaling pathway	4/279	6/17653	8.93532e-07	9.97319e-05	7.4883e-05	CHRM1/CHRM2/CHRM3/HRH1	4		hsa05224	Breast cancer	11/200	147/7469	0.00189959	0.0115923	0.00707538	324/578/2251/2254/7855/2932/3845/5604/5594/5291/53358	11
GO:0031346	positive regulation of cell projection organization	20/279	353/17653	9.24177e-07	0.000100574	7.5515e-05	ADCYAP1/APC/EFNA5/EPHA3/EPHA4/FKBP1B/KALRN/MAP2K1/NCKAP1/NPTN/PACSIN1/PAK1/PAK3/PPP2R5B/PTK2B/RET/SLIT2/SYT1/UBE2V2/WASL	20		hsa05210	Colorectal cancer	8/200	86/7469	0.00203897	0.0121319	0.00740467	324/578/2932/3845/5604/5594/5291/5881	8
GO:0001662	behavioral fear response	7/279	35/17653	1.05194e-06	0.000109026	8.18614e-05	ADCYAP1/CCK/DPP4/HTR1A/KALRN/MEF2C/VDAC1	7		hsa04664	Fc epsilon RI signaling pathway	7/200	68/7469	0.00216172	0.0125485	0.00765899	3845/5604/6416/5594/1432/5291/5881	7
GO:0002209	behavioral defense response	7/279	35/17653	1.05194e-06	0.000109026	8.18614e-05	ADCYAP1/CCK/DPP4/HTR1A/KALRN/MEF2C/VDAC1	7		hsa04150	mTOR signaling pathway	11/200	151/7469	0.00235034	0.0133186	0.00812901	523/526/528/51606/7855/2932/3845/5604/5594/5291/5563	11
GO:0032147	activation of protein kinase activity	19/279	328/17653	1.25294e-06	0.000126838	9.52356e-05	ARRB1/CHRNA7/EFNA5/GNG3/MAP2K1/MAP2K4/MAPK1/MAPK14/NRG3/PAK1/PAK2/PAK3/PAK5/PIK3CB/PINK1/PRKAR2B/PRKCZ/PTK2B/UBE2N	19		hsa04145	Phagosome	11/200	152/7469	0.00247562	0.0133909	0.00817311	537/535/523/526/528/51606/10376/7277/51807/7280/10381	11
GO:0095500	acetylcholine receptor signaling pathway	6/279	24/17653	1.56484e-06	0.000142163	0.000106742	CHRM1/CHRM2/CHRM3/CHRNA7/CHRNB2/HRH1	6		hsa04921	Oxytocin signaling pathway	11/200	152/7469	0.00247562	0.0133909	0.00817311	2778/2982/2977/2983/3708/3760/3845/5604/5594/4208/5563	11
GO:1903831	signal transduction involved in cellular response to ammonium ion	6/279	24/17653	1.56484e-06	0.000142163	0.000106742	CHRM1/CHRM2/CHRM3/CHRNA7/CHRNB2/HRH1	6		hsa04917	Prolactin signaling pathway	7/200	70/7469	0.00255569	0.0135168	0.00824994	2932/3845/5604/5594/1432/5291/53358	7
GO:1905144	response to acetylcholine	6/279	24/17653	1.56484e-06	0.000142163	0.000106742	CHRM1/CHRM2/CHRM3/CHRNA7/CHRNB2/HRH1	6		hsa05216	Thyroid cancer	5/200	37/7469	0.00284233	0.014706	0.00897579	578/3845/5604/5594/5979	5
GO:1905145	cellular response to acetylcholine	6/279	24/17653	1.56484e-06	0.000142163	0.000106742	CHRM1/CHRM2/CHRM3/CHRNA7/CHRNB2/HRH1	6		hsa05218	Melanoma	7/200	72/7469	0.00300271	0.0150206	0.0091678	578/2251/2254/3845/5604/5594/5291	7
GO:0042596	fear response	7/279	37/17653	1.56762e-06	0.000142163	0.000106742	ADCYAP1/CCK/DPP4/HTR1A/KALRN/MEF2C/VDAC1	7		hsa04923	Regulation of lipolysis in adipocytes	6/200	54/7469	0.00302936	0.0150206	0.0091678	2778/3991/4886/5291/57104/5733	6
GO:0022604	regulation of cell morphogenesis	23/279	468/17653	1.63948e-06	0.000145646	0.000109358	ARHGAP44/CHN1/CHRNB2/EFNA5/EPHA4/HECW1/KALRN/MAP2K1/MYH10/NET1/NGEF/NRCAM/PAK1/PAK3/PTK2B/RAC3/RET/RHOV/RNF6/SLIT2/SYT1/WASL/YWHAH	23		hsa05130	Pathogenic Escherichia coli infection	6/200	55/7469	0.00332605	0.0161551	0.00986025	10376/7277/51807/7280/10381/8976	6
GO:0046879	hormone secretion	18/279	306/17653	1.93051e-06	0.00016807	0.000126194	ADCYAP1/ARRB1/DPP4/EFNA5/EPHA5/FKBP1B/GNAS/HTR1A/HTR2A/ITPR1/KALRN/KIF5B/KISS1/MYO5A/NMU/PRKCE/SLC25A4/VIP	18		hsa04210	Apoptosis	10/200	136/7469	0.0034385	0.0163672	0.00998974	578/3708/3845/5604/5594/5291/7185/10376/7277/51807	10
GO:0007626	locomotory behavior	14/279	191/17653	2.18542e-06	0.000186532	0.000140056	CHRNB2/DNM1/DPP4/EPHA4/GRM5/HPRT1/KALRN/MYO5A/NPY1R/PAK5/PRKCE/SNCA/SPTBN4/UCHL1	14		hsa04910	Insulin signaling pathway	10/200	137/7469	0.00362478	0.0169156	0.0103244	2932/3845/3991/5604/5594/5291/5563/5577/5590/53358	10
GO:0035249	synaptic transmission, glutamatergic	10/279	95/17653	2.56434e-06	0.000214665	0.00016118	ADCYAP1/CNIH3/GRM5/GRM7/HTR2A/KALRN/MEF2C/PTK2B/SHC3/SYT1	10		hsa04722	Neurotrophin signaling pathway	9/200	119/7469	0.00450937	0.020639	0.012597	2932/3845/9500/5604/5594/1432/5291/25970/53358	9
GO:0048167	regulation of synaptic plasticity	13/279	168/17653	2.77694e-06	0.000228076	0.000171249	CHRNA7/EPHA4/GRM5/HRH1/KALRN/KRAS/MAPK1/MEF2C/NPTN/PRKCZ/PTK2B/SNCA/YWHAH	13		hsa04370	VEGF signaling pathway	6/200	59/7469	0.00473308	0.0212542	0.0129725	3845/5604/5594/1432/5291/5881	6
GO:0009914	hormone transport	18/279	318/17653	3.32057e-06	0.000267675	0.000200982	ADCYAP1/ARRB1/DPP4/EFNA5/EPHA5/FKBP1B/GNAS/HTR1A/HTR2A/ITPR1/KALRN/KIF5B/KISS1/MYO5A/NMU/PRKCE/SLC25A4/VIP	18		hsa04270	Vascular smooth muscle contraction	9/200	121/7469	0.0050315	0.0221759	0.013535	9826/2778/2982/2977/2983/3708/5604/5594/5581	9
GO:2000369	regulation of clathrin-dependent endocytosis	5/279	16/17653	3.60328e-06	0.000284797	0.000213838	AAK1/PIK3CB/SNAP91/UBQLN2/WASL	5		hsa05225	Hepatocellular carcinoma	11/200	168/7469	0.00532786	0.0229539	0.0140099	324/578/7855/2932/2938/3845/5604/5594/5291/53358/10587	11
GO:1901652	response to peptide	23/279	491/17653	3.66383e-06	0.000284797	0.000213838	APC/ATP6AP1/ATP6V0A1/ATP6V1A/ATP6V1B2/ATP6V1C1/ATP6V1H/CHRNA7/EPHA4/ERBIN/GNB3/GNG3/GRM5/GSK3B/MAPK1/MAPK14/MYO5A/PAK1/PRKAR2B/PRKCZ/QRFPR/SRD5A1/SRSF4	23		hsa04966	Collecting duct acid secretion	4/200	27/7469	0.00540091	0.0229539	0.0140099	535/523/526/528	4
GO:0071902	positive regulation of protein serine/threonine kinase activity	19/279	355/17653	4.00566e-06	0.000305906	0.000229688	ARRB1/CHRNA7/EPHA4/FLT3/FZD5/GNG3/HTR2A/KRAS/MAGED1/MAP2K1/MAP2K4/MAPK1/MAPK14/PAK1/PAK3/PIK3CB/PTK2B/SNCA/UBE2N	19		hsa04072	Phospholipase D signaling pathway	10/200	146/7469	0.00568688	0.0237452	0.0144929	1759/2778/2915/2917/3845/5604/5594/5291/2185/53358	10
GO:0046883	regulation of hormone secretion	16/279	261/17653	4.28307e-06	0.000321452	0.00024136	ADCYAP1/ARRB1/DPP4/EFNA5/EPHA5/FKBP1B/GNAS/HTR1A/HTR2A/ITPR1/KALRN/KIF5B/KISS1/NMU/PRKCE/SLC25A4	16		hsa04114	Oocyte meiosis	9/200	125/7469	0.00621585	0.0255064	0.0155678	898/3708/5604/5594/5518/5526/5528/5529/7533	9
GO:0050803	regulation of synapse structure or activity	13/279	176/17653	4.64626e-06	0.000342799	0.000257389	ARHGAP44/CHRNB2/DNM1/EFNA5/EPHA4/FLRT3/KALRN/MEF2C/MUSK/NGEF/PAK3/SNCA/UBE2V2	13		hsa04924	Renin secretion	6/200	65/7469	0.00760388	0.0306733	0.0187214	116/2778/2982/2977/2983/3708	6
GO:0070371	ERK1 and ERK2 cascade	18/279	328/17653	5.11062e-06	0.000370482	0.000278174	ADCYAP1/ARRB1/ATP6AP1/CHRNA7/EPHA3/EPHA4/EPHA5/EPHA6/FLT3/HTR2A/MAP2K1/MAPK1/MUSK/NPTN/NPY5R/PRKCZ/PTK2B/RET	18		hsa00830	Retinol metabolism	6/200	67/7469	0.00879239	0.0348765	0.0212868	158835/340665/1558/1576/54576/7364	6
GO:0050769	positive regulation of neurogenesis	21/279	430/17653	5.19168e-06	0.000370482	0.000278174	ADCYAP1/DLX1/EFNA5/EPHA3/EPHA4/FKBP1B/KALRN/MAP2K1/MEF2C/NPTN/NRCAM/PACSIN1/PAK1/PAK3/PPP2R5B/PTK2B/RET/SLIT2/SYT1/TIMP2/UBE2V2	21		hsa04668	TNF signaling pathway	8/200	110/7469	0.00914291	0.0351796	0.0214719	9530/5604/6416/5594/1432/5291/7185/7187	8
GO:0006939	smooth muscle contraction	10/279	106/17653	6.94048e-06	0.000487289	0.000365878	CHRM1/CHRM2/CHRM3/CHRNB2/FKBP1B/GUCY1A1/HTR2A/NMU/NMUR1/PTGER3	10		hsa04015	Rap1 signaling pathway	12/200	206/7469	0.00916444	0.0351796	0.0214719	1946/2251/2254/2778/3845/5604/5594/1432/5291/5590/5881/7094	12
GO:0016049	cell growth	22/279	477/17653	7.66798e-06	0.000529821	0.000397813	ACVR1B/ADIPOR2/ARHGEF11/BAP1/CYFIP2/EFNA5/EPHA4/ERBIN/FLRT3/MAP2K4/NET1/NRCAM/NRG3/PAK1/PAK5/PPP2R1A/PRKCZ/PTK2B/RNF6/SH3GL2/SLIT2/SYT1	22		hsa04218	Cellular senescence	10/200	160/7469	0.0105979	0.0400367	0.0244364	898/993/3708/3845/5604/5594/1432/5291/291/7416	10
GO:0030072	peptide hormone secretion	15/279	243/17653	7.87944e-06	0.000535925	0.000402396	ADCYAP1/ARRB1/DPP4/EFNA5/EPHA5/FKBP1B/ITPR1/KALRN/KIF5B/KISS1/MYO5A/NMU/PRKCE/SLC25A4/VIP	15		hsa04666	Fc gamma R-mediated phagocytosis	7/200	91/7469	0.0107904	0.0401266	0.0244913	273/5604/5594/5058/5291/5581/8976	7
GO:0035690	cellular response to drug	18/279	340/17653	8.37753e-06	0.000561037	0.000421251	CHRM1/CHRM2/CHRM3/CHRNA7/CHRNB2/EFNA5/FBXO32/GUCY1B1/HRH1/MAPK1/MEF2C/NET1/PINK1/PRKAA2/PRKCE/SLIT2/SRD5A1/ZNF580	18		hsa04915	Estrogen signaling pathway	9/200	137/7469	0.0110802	0.0405705	0.0247622	9568/2778/3708/3760/3845/5604/5594/5291/53358	9
GO:0034765	regulation of ion transmembrane transport	21/279	446/17653	9.07851e-06	0.000592302	0.000444726	CNIH3/FKBP1B/GNB5/GRM5/HECW1/KCNAB2/KCNAB3/KCNJ3/KIF5B/MEF2C/MYO5A/PINK1/PRKCE/PTK2B/SCN2A/SCN2B/SCN3A/SCN4B/SCN8A/SNCA/YWHAH	21		hsa04662	B cell receptor signaling pathway	6/200	71/7469	0.0115591	0.0410609	0.0250615	2932/3845/5604/5594/5291/5881	6
GO:0016358	dendrite development	14/279	216/17653	9.11652e-06	0.000592302	0.000444726	ARHGAP44/CHRNA7/CHRNB2/EPHA4/HECW1/HPRT1/KALRN/MEF2C/NGEF/PACSIN1/PAK2/PAK3/WASL/YWHAH	14		hsa05214	Glioma	6/200	71/7469	0.0115591	0.0410609	0.0250615	578/3845/5604/5594/5291/53358	6
GO:0048813	dendrite morphogenesis	11/279	134/17653	9.30357e-06	0.000595566	0.000447176	ARHGAP44/CHRNA7/CHRNB2/EPHA4/HECW1/HPRT1/KALRN/NGEF/PAK3/WASL/YWHAH	11		hsa04022	cGMP-PKG signaling pathway	10/200	163/7469	0.0119783	0.0417726	0.0254959	2982/2977/2983/3708/5604/5594/4208/5581/291/7416	10
GO:0070372	regulation of ERK1 and ERK2 cascade	17/279	311/17653	9.87456e-06	0.000622956	0.000467743	ADCYAP1/ARRB1/ATP6AP1/CHRNA7/EPHA3/EPHA4/EPHA5/EPHA6/FLT3/HTR2A/MAP2K1/MUSK/NPTN/NPY5R/PRKCZ/PTK2B/RET	17		hsa04550	Signaling pathways regulating pluripotency of stem cells	9/200	139/7469	0.0121105	0.0417726	0.0254959	91/324/7855/2932/3845/5604/5594/1432/5291	9
GO:0051650	establishment of vesicle localization	15/279	249/17653	1.05538e-05	0.000656293	0.000492773	CNIH3/DNM1/GBF1/KIF5B/KIFAP3/MYO5A/PINK1/PRKCZ/SEC23A/SNCA/SYNJ1/SYT1/TRAPPC6B/TRIM9/WASL	15		hsa05212	Pancreatic cancer	6/200	75/7469	0.0148905	0.0495789	0.0302604	578/3845/5604/5594/5291/5881	6
GO:0033555	multicellular organismal response to stress	8/279	68/17653	1.1454e-05	0.000702242	0.000527274	ADCYAP1/CCK/DPP4/HTR1A/KALRN/MEF2C/RET/VDAC1	8		hsa04152	AMPK signaling pathway	8/200	120/7469	0.0149707	0.0495789	0.0302604	79602/3991/5291/5518/5526/5528/5529/5563	8
GO:0090066	regulation of anatomical structure size	22/279	491/17653	1.20555e-05	0.000725908	0.000545043	ADCYAP1/BAG4/CHRM1/CHRM3/EFNA5/EPHA4/GUCY1A1/HRH1/HTR1A/HTR2A/NCKAP1/NRCAM/PAK1/PAK3/PRKCE/PTK2B/RAC3/RET/RNF6/SLIT2/SPTBN4/WASL	22		hsa04261	Adrenergic signaling in cardiomyocytes	9/200	144/7469	0.0149987	0.0495789	0.0302604	2778/5594/1432/5518/5526/5528/5529/6330/7139	9
GO:0007200	phospholipase C-activating G-protein coupled receptor signaling pathway	10/279	113/17653	1.22785e-05	0.000725908	0.000545043	CHRM1/CHRM2/CHRM3/GRM5/HRH1/HTR2A/KISS1/MCHR2/NMUR1/PTGER3	10		hsa04530	Tight junction	10/200	170/7469	0.0157252	0.0501947	0.0306363	24146/4628/5518/5563/5581/5590/10376/7277/51807/8976	10
GO:0050807	regulation of synapse organization	12/279	165/17653	1.26619e-05	0.000725908	0.000545043	ARHGAP44/CHRNB2/EFNA5/EPHA4/FLRT3/KALRN/MEF2C/MUSK/NGEF/PAK3/SNCA/UBE2V2	12		hsa01522	Endocrine resistance	7/200	98/7469	0.0157858	0.0501947	0.0306363	2778/3845/5604/5594/1432/5291/53358	7
GO:0021954	central nervous system neuron development	8/279	69/17653	1.27807e-05	0.000725908	0.000545043	CHRNB2/EPHA4/GABRB1/GBA2/HPRT1/RAC3/SLIT2/SPTBN4	8		hsa05220	Chronic myeloid leukemia	6/200	76/7469	0.0158177	0.0501947	0.0306363	578/3845/5604/5594/5291/53358	6
GO:0051966	regulation of synaptic transmission, glutamatergic	8/279	69/17653	1.27807e-05	0.000725908	0.000545043	ADCYAP1/GRM5/GRM7/HTR2A/KALRN/MEF2C/PTK2B/SYT1	8		hsa04750	Inflammatory mediator regulation of TRP channels	7/200	99/7469	0.0166142	0.0520286	0.0317556	2778/3269/3356/3708/1432/5291/5581	7
GO:0051962	positive regulation of nervous system development	22/279	493/17653	1.28406e-05	0.000725908	0.000545043	ADCYAP1/DLX1/EFNA5/EPHA3/EPHA4/FKBP1B/FLRT3/KALRN/MAP2K1/MEF2C/NPTN/NRCAM/PACSIN1/PAK1/PAK3/PPP2R5B/PTK2B/RET/SLIT2/SYT1/TIMP2/UBE2V2	22		hsa04510	Focal adhesion	11/200	199/7469	0.0177085	0.0547354	0.0334077	2932/5604/5594/5058/5062/5063/57144/5291/5881/53358/7094	11
GO:1901653	cellular response to peptide	18/279	353/17653	1.39349e-05	0.000771751	0.000579464	APC/ATP6AP1/ATP6V0A1/ATP6V1A/ATP6V1B2/ATP6V1C1/ATP6V1H/EPHA4/GNB3/GNG3/GRM5/GSK3B/MAPK1/MYO5A/PAK1/PRKAR2B/PRKCZ/SRD5A1	18		hsa01521	EGFR tyrosine kinase inhibitor resistance	6/200	79/7469	0.0188375	0.0574785	0.0350819	2932/3845/5604/5594/5291/53358	6
GO:0032409	regulation of transporter activity	15/279	255/17653	1.40061e-05	0.000771751	0.000579464	CNIH3/FKBP1B/GNB5/GRM5/HECW1/KIF5B/MEF2C/MYO5A/PINK1/PRKCE/PTK2B/SCN2B/SCN4B/SNCA/YWHAH	15		hsa00140	Steroid hormone biosynthesis	5/200	60/7469	0.0217476	0.065518	0.0399889	1576/6715/412/54576/7364	5
GO:0018209	peptidyl-serine modification	17/279	322/17653	1.55031e-05	0.000843564	0.000633384	ARRB1/BAG4/BAK1/GALNT17/GALNT9/GSK3B/MAPK1/MAPK14/PAK1/PAK2/PINK1/PRKAA2/PRKCE/PRKCZ/RET/SNCA/SPTBN4	17		hsa05204	Chemical carcinogenesis	6/200	82/7469	0.0222298	0.0661336	0.0403646	1139/1558/1576/2938/54576/7364	6
GO:0009152	purine ribonucleotide biosynthetic process	16/279	291/17653	1.6805e-05	0.000903114	0.000678097	ATP5MC1/ATP6V0A1/ENO2/GABBR2/GUCA1C/GUCY1A1/GUCY1A2/GUCY1B1/HPRT1/HTR2A/PGAM1/PINK1/PRKAA2/PTK2B/TIMP2/TPI1	16		hsa04928	Parathyroid hormone synthesis, secretion and action	7/200	106/7469	0.0232919	0.0684379	0.041771	9826/408/2778/3708/5604/5594/4208	7
GO:0051480	regulation of cytosolic calcium ion concentration	17/279	325/17653	1.74682e-05	0.000927306	0.000696261	ADCYAP1/BAK1/FKBP1B/GNG3/GPR6/GRM5/HTR2A/ITPR1/KISS1/MCHR1/MYO5A/NMU/NPTN/PRKCE/PTGER3/PTK2B/SNCA	17		hsa04650	Natural killer cell mediated cytotoxicity	8/200	131/7469	0.0240811	0.0690519	0.0421458	3845/5604/5594/5058/5291/2185/5881/53358	8
GO:0051648	vesicle localization	15/279	261/17653	1.84253e-05	0.000966329	0.000725561	CNIH3/DNM1/GBF1/KIF5B/KIFAP3/MYO5A/PINK1/PRKCZ/SEC23A/SNCA/SYNJ1/SYT1/TRAPPC6B/TRIM9/WASL	15		hsa05160	Hepatitis C	8/200	131/7469	0.0240811	0.0690519	0.0421458	24146/2932/3845/5594/1432/5291/5518/7187	8
GO:0033572	transferrin transport	6/279	36/17653	1.93111e-05	0.000994491	0.000746707	ATP6AP1/ATP6V0A1/ATP6V1A/ATP6V1B2/ATP6V1C1/ATP6V1H	6		hsa04010	MAPK signaling pathway	14/200	295/7469	0.0266952	0.0756363	0.0461645	408/1946/2251/2254/2322/3845/5604/6416/5594/1432/4208/5058/5062/5881	14
GO:0060291	long-term synaptic potentiation	8/279	73/17653	1.94565e-05	0.000994491	0.000746707	CHRNA7/EPHA4/KALRN/MAPK1/NPTN/PRKCZ/PTK2B/SNCA	8		hsa05221	Acute myeloid leukemia	5/200	66/7469	0.0313321	0.0867098	0.0529233	2322/3845/5604/5594/5291	5
GO:0006164	purine nucleotide biosynthetic process	16/279	295/17653	1.98761e-05	0.000994491	0.000746707	ATP5MC1/ATP6V0A1/ENO2/GABBR2/GUCA1C/GUCY1A1/GUCY1A2/GUCY1B1/HPRT1/HTR2A/PGAM1/PINK1/PRKAA2/PTK2B/TIMP2/TPI1	16		hsa05223	Non-small cell lung cancer	5/200	66/7469	0.0313321	0.0867098	0.0529233	578/3845/5604/5594/5291	5
GO:0007204	positive regulation of cytosolic calcium ion concentration	16/279	295/17653	1.98761e-05	0.000994491	0.000746707	ADCYAP1/BAK1/FKBP1B/GNG3/GPR6/HTR2A/ITPR1/KISS1/MCHR1/MYO5A/NMU/NPTN/PRKCE/PTGER3/PTK2B/SNCA	16		hsa05418	Fluid shear stress and atherosclerosis	8/200	139/7469	0.0327744	0.0878644	0.053628	2938/6416/1432/4208/5291/5563/5590/5881	8
GO:0007266	Rho protein signal transduction	13/279	202/17653	2.05426e-05	0.00101616	0.000762976	ARHGEF11/ARHGEF25/ARRB1/KALRN/NET1/NGEF/PAK1/PAK2/PAK3/PAK5/RAC3/RHOV/SPATA13	13		hsa04720	Long-term potentiation	5/200	67/7469	0.0331498	0.0878644	0.053628	2915/3708/3845/5604/5594	5
GO:0090276	regulation of peptide hormone secretion	13/279	203/17653	2.16429e-05	0.00105855	0.000794809	ADCYAP1/ARRB1/DPP4/EFNA5/EPHA5/FKBP1B/ITPR1/KALRN/KIF5B/KISS1/NMU/PRKCE/SLC25A4	13		hsa04970	Salivary secretion	6/200	90/7469	0.033226	0.0878644	0.053628	1131/2778/2982/2977/2983/3708	6
GO:0032412	regulation of ion transmembrane transporter activity	14/279	234/17653	2.24565e-05	0.00108615	0.000815526	CNIH3/FKBP1B/GNB5/GRM5/HECW1/KIF5B/MEF2C/MYO5A/PINK1/PRKCE/PTK2B/SCN2B/SCN4B/YWHAH	14		hsa05323	Rheumatoid arthritis	6/200	90/7469	0.033226	0.0878644	0.053628	537/535/523/526/528/51606	6
GO:0009165	nucleotide biosynthetic process	18/279	369/17653	2.51704e-05	0.00120403	0.000904039	ATP5MC1/ATP6V0A1/ENO2/GABBR2/GUCA1C/GUCY1A1/GUCY1A2/GUCY1B1/HPRT1/HTR2A/MAPK1/NMNAT2/PGAM1/PINK1/PRKAA2/PTK2B/TIMP2/TPI1	18		hsa04930	Type II diabetes mellitus	4/200	46/7469	0.0339283	0.0887357	0.0541598	5594/5291/5581/5590	4
GO:0010763	positive regulation of fibroblast migration	4/279	12/17653	2.73533e-05	0.00129423	0.000971761	BAG4/PAK1/PAK3/PRKCE	4		hsa03015	mRNA surveillance pathway	6/200	91/7469	0.0348097	0.0900512	0.0549627	22794/79869/5518/5526/5528/5529	6
GO:0009260	ribonucleotide biosynthetic process	16/279	304/17653	2.86736e-05	0.00132951	0.000998257	ATP5MC1/ATP6V0A1/ENO2/GABBR2/GUCA1C/GUCY1A1/GUCY1A2/GUCY1B1/HPRT1/HTR2A/PGAM1/PINK1/PRKAA2/PTK2B/TIMP2/TPI1	16		hsa05161	Hepatitis B	8/200	144/7469	0.0391805	0.100268	0.0611987	537/898/3845/5604/6416/5594/5291/2185	8
GO:0051952	regulation of amine transport	8/279	77/17653	2.8842e-05	0.00132951	0.000998257	CCK/CHRNB2/GRM7/HTR2A/NPY5R/PINK1/SNCA/SYT1	8		hsa00982	Drug metabolism - cytochrome P450	5/200	72/7469	0.0432141	0.109415	0.0667811	1558/1576/2938/54576/7364	5
GO:1901293	nucleoside phosphate biosynthetic process	18/279	373/17653	2.90154e-05	0.00132951	0.000998257	ATP5MC1/ATP6V0A1/ENO2/GABBR2/GUCA1C/GUCY1A1/GUCY1A2/GUCY1B1/HPRT1/HTR2A/MAPK1/NMNAT2/PGAM1/PINK1/PRKAA2/PTK2B/TIMP2/TPI1	18		hsa05215	Prostate cancer	6/200	97/7469	0.0453328	0.113571	0.0693177	898/2932/3845/5604/5594/5291	6
GO:0022898	regulation of transmembrane transporter activity	14/279	240/17653	2.97221e-05	0.00134151	0.00100726	CNIH3/FKBP1B/GNB5/GRM5/HECW1/KIF5B/MEF2C/MYO5A/PINK1/PRKCE/PTK2B/SCN2B/SCN4B/YWHAH	14		hsa05100	Bacterial invasion of epithelial cells	5/200	74/7469	0.0477017	0.117184	0.071523	8218/1759/5291/53358/8976	5
GO:0051056	regulation of small GTPase mediated signal transduction	17/279	339/17653	2.98935e-05	0.00134151	0.00100726	ARHGAP32/ARHGAP44/ARHGEF11/ARHGEF25/ARRB1/CHN1/GBF1/KALRN/KRAS/NET1/NGEF/RAC3/RHOV/SLIT2/SPATA13/SRGAP3/TIMP2	17		hsa00512	Mucin type O-glycan biosynthesis	3/200	31/7469	0.0490799	0.117184	0.071523	64409/50614/51301	3
GO:0015682	ferric iron transport	6/279	39/17653	3.10864e-05	0.00135319	0.00101603	ATP6AP1/ATP6V0A1/ATP6V1A/ATP6V1B2/ATP6V1C1/ATP6V1H	6		hsa04914	Progesterone-mediated oocyte maturation	6/200	99/7469	0.0492369	0.117184	0.071523	993/3845/5604/5594/1432/5291	6
GO:0072512	trivalent inorganic cation transport	6/279	39/17653	3.10864e-05	0.00135319	0.00101603	ATP6AP1/ATP6V0A1/ATP6V1A/ATP6V1B2/ATP6V1C1/ATP6V1H	6		hsa04933	AGE-RAGE signaling pathway in diabetic complications	6/200	99/7469	0.0492369	0.117184	0.071523	3845/5594/1432/5291/5581/5590	6
GO:0072583	clathrin-dependent endocytosis	6/279	39/17653	3.10864e-05	0.00135319	0.00101603	AAK1/DNM1/PIK3CB/SNAP91/UBQLN2/WASL	6		hsa05231	Choline metabolism in cancer	6/200	99/7469	0.0492369	0.117184	0.071523	3845/5604/5594/5291/5881/8976	6
GO:0051899	membrane depolarization	9/279	101/17653	3.17377e-05	0.00136786	0.00102705	CCK/CHRNB2/PRKCZ/SCN2A/SCN2B/SCN3A/SCN4B/SCN8A/YWHAH	9		hsa05034	Alcoholism	9/200	180/7469	0.0522496	0.122397	0.0747048	2778/2784/10681/2785/8340/3845/5604/5594/53358	9
GO:0072522	purine-containing compound biosynthetic process	16/279	307/17653	3.22918e-05	0.0013781	0.00103474	ATP5MC1/ATP6V0A1/ENO2/GABBR2/GUCA1C/GUCY1A1/GUCY1A2/GUCY1B1/HPRT1/HTR2A/PGAM1/PINK1/PRKAA2/PTK2B/TIMP2/TPI1	16		hsa00980	Metabolism of xenobiotics by cytochrome P450	5/200	76/7469	0.0524557	0.122397	0.0747048	874/1576/2938/54576/7364	5
GO:0019932	second-messenger-mediated signaling	17/279	342/17653	3.34057e-05	0.00140571	0.00105547	ADCYAP1/CDC34/EPHA5/FKBP1B/GNAS/GRM5/GUCY1A1/GUCY1B1/HRH1/HTR5A/ITPR1/MYO5A/NMUR1/PPP2R1A/PTGER3/PTK2B/VIP	17		hsa04916	Melanogenesis	6/200	101/7469	0.0533424	0.123257	0.0752299	7855/2778/2932/3845/5604/5594	6
GO:0046390	ribose phosphate biosynthetic process	16/279	308/17653	3.35846e-05	0.00140571	0.00105547	ATP5MC1/ATP6V0A1/ENO2/GABBR2/GUCA1C/GUCY1A1/GUCY1A2/GUCY1B1/HPRT1/HTR2A/PGAM1/PINK1/PRKAA2/PTK2B/TIMP2/TPI1	16		hsa04934	Cushing syndrome	8/200	154/7469	0.0543912	0.124472	0.0759716	324/898/7855/2778/2932/3708/5604/5594	8
GO:0051656	establishment of organelle localization	20/279	450/17653	3.39305e-05	0.00140666	0.00105618	ATP6AP1/CNIH3/DNM1/GBF1/KIF3C/KIF5B/KIFAP3/MYO5A/NOP53/PINK1/PRKCZ/SEC23A/SNCA/SPDL1/SYNJ1/SYT1/TRAPPC6B/TRIM9/UCHL1/WASL	20		hsa05142	Chagas disease (American trypanosomiasis)	6/200	102/7469	0.0554711	0.125734	0.0767419	2778/6416/5594/1432/5291/5518	6
GO:0099132	ATP hydrolysis coupled cation transmembrane transport	7/279	59/17653	3.86136e-05	0.00158571	0.00119062	ATP5MC1/ATP6AP1/ATP6V0A1/ATP6V1A/ATP6V1B2/ATP6V1C1/ATP6V1H	7		hsa04620	Toll-like receptor signaling pathway	6/200	104/7469	0.0598808	0.132416	0.0808197	5604/6416/5594/1432/5291/7187	6
GO:0048488	synaptic vesicle endocytosis	6/279	41/17653	4.17223e-05	0.00169713	0.00127428	DNM1/PACSIN1/SH3GL2/SNCA/SYNJ1/SYT1	6		hsa04625	C-type lectin receptor signaling pathway	6/200	104/7469	0.0598808	0.132416	0.0808197	3708/3845/5594/1432/5058/5291	6
GO:0006874	cellular calcium ion homeostasis	19/279	420/17653	4.21066e-05	0.00169713	0.00127428	ADCYAP1/BAK1/CHRNA7/FKBP1B/GNG3/GPR6/GRM5/HTR2A/ITPR1/KISS1/MCHR1/MYO5A/NMU/NPTN/PIK3CB/PRKCE/PTGER3/PTK2B/SNCA	19		hsa00983	Drug metabolism - other enzymes	5/200	79/7469	0.0600877	0.132416	0.0808197	1576/2938/3251/54576/7364	5
GO:0051051	negative regulation of transport	20/279	460/17653	4.61497e-05	0.00184302	0.00138382	ADCYAP1/BAG4/BARD1/CIDEA/EPHA3/FKBP1B/GNB5/GRM7/HECW1/HTR2A/KALRN/NMU/NPY5R/PACSIN1/PRKCE/PTGER3/PTK2B/SNCA/TRIM9/UBQLN2	20		hsa04144	Endocytosis	11/200	244/7469	0.0628513	0.137235	0.0837613	273/377/408/8218/1759/8729/157/3799/5590/6456/8976	11
GO:0051402	neuron apoptotic process	13/279	219/17653	4.77578e-05	0.00188991	0.00141902	CDC34/DLX1/GABRB2/GABRB3/KRAS/MAP2K4/MEF2C/PAK3/PINK1/PTK2B/SCN2A/SNCA/UBE2V2	13		hsa04068	FoxO signaling pathway	7/200	132/7469	0.0636276	0.137667	0.0840249	114907/3845/5604/5594/1432/5291/5563	7
GO:0048814	regulation of dendrite morphogenesis	8/279	83/17653	4.98249e-05	0.00194585	0.00146103	ARHGAP44/CHRNB2/EPHA4/HECW1/KALRN/NGEF/PAK3/YWHAH	8		hsa00190	Oxidative phosphorylation	7/200	133/7469	0.0657135	0.140899	0.0859977	516/537/535/523/526/528/51606	7
GO:0006821	chloride transport	9/279	107/17653	5.01822e-05	0.00194585	0.00146103	GABRA1/GABRA3/GABRA4/GABRB1/GABRB2/GABRB3/GABRG2/GRM5/NMUR1	9		hsa04960	Aldosterone-regulated sodium reabsorption	3/200	37/7469	0.0756237	0.1607	0.0980833	3845/5594/5291	3
GO:0007265	Ras protein signal transduction	20/279	463/17653	5.05126e-05	0.00194585	0.00146103	ARHGAP44/ARHGEF11/ARHGEF25/ARRB1/GBF1/KALRN/KRAS/MAPK14/NCKAP1/NET1/NGEF/PAK1/PAK2/PAK3/PAK5/RAC3/RHOV/SHC3/SPATA13/TIMP2	20		hsa05132	Salmonella infection	5/200	86/7469	0.0802192	0.168957	0.103123	3831/5594/1432/4628/8976	5
GO:0014048	regulation of glutamate secretion	4/279	14/17653	5.39496e-05	0.00205634	0.00154399	CCK/GRM7/NPY5R/SNCA	4		hsa05217	Basal cell carcinoma	4/200	63/7469	0.0877589	0.183216	0.111826	324/578/7855/2932	4
GO:0015837	amine transport	8/279	84/17653	5.43257e-05	0.00205634	0.00154399	CCK/CHRNB2/GRM7/HTR2A/NPY5R/PINK1/SNCA/SYT1	8		hsa05203	Viral carcinogenesis	9/200	201/7469	0.0901921	0.186658	0.113927	578/898/8340/3845/5594/5291/7185/7187/7533	9
GO:0009896	positive regulation of catabolic process	18/279	393/17653	5.72277e-05	0.00213049	0.00159966	APC/ASB11/BARD1/GSK3B/HECW1/HTR2A/LPCAT1/NOP53/PIK3CB/PINK1/PNPLA2/PRKAA2/PRKCE/PTK2B/SNCA/UBE2V2/UBQLN2/VIP	18		hsa00230	Purine metabolism	8/200	174/7469	0.0949466	0.194804	0.118899	956/955/9615/2982/2977/2983/3251/11128	8
GO:0018105	peptidyl-serine phosphorylation	15/279	288/17653	5.73744e-05	0.00213049	0.00159966	ARRB1/BAG4/BAK1/GSK3B/MAPK1/MAPK14/PAK1/PAK2/PINK1/PRKAA2/PRKCE/PRKCZ/RET/SNCA/SPTBN4	15		hsa05219	Bladder cancer	3/200	41/7469	0.0961518	0.195591	0.119379	3845/5604/5594	3
GO:0090383	phagosome acidification	5/279	27/17653	5.77528e-05	0.00213049	0.00159966	ATP6V0A1/ATP6V1A/ATP6V1B2/ATP6V1C1/ATP6V1H	5		hsa05222	Small cell lung cancer	5/200	93/7469	0.103517	0.208789	0.127434	578/898/5291/7185/7187	5
GO:0055074	calcium ion homeostasis	19/279	431/17653	5.95393e-05	0.00217794	0.00163529	ADCYAP1/BAK1/CHRNA7/FKBP1B/GNG3/GPR6/GRM5/HTR2A/ITPR1/KISS1/MCHR1/MYO5A/NMU/NPTN/PIK3CB/PRKCE/PTGER3/PTK2B/SNCA	19		hsa04110	Cell cycle	6/200	124/7469	0.115068	0.230137	0.140464	898/993/2932/23594/7027/7533	6
GO:0007612	learning	10/279	136/17653	6.11606e-05	0.00220027	0.00165206	CHRNB2/GRM5/HRH1/KALRN/KRAS/NPTN/PAK5/PRKAR2B/SYNJ1/VDAC1	10		hsa04140	Autophagy - animal	6/200	128/7469	0.128433	0.254151	0.155121	3708/3845/5604/5594/5291/5563	6
GO:0050773	regulation of dendrite development	10/279	136/17653	6.11606e-05	0.00220027	0.00165206	ARHGAP44/CHRNB2/EPHA4/HECW1/KALRN/MEF2C/NGEF/PACSIN1/PAK3/YWHAH	10		hsa04340	Hedgehog signaling pathway	3/200	47/7469	0.130603	0.254151	0.155121	408/157/2932	3
GO:0043523	regulation of neuron apoptotic process	12/279	194/17653	6.27584e-05	0.00222104	0.00166765	CDC34/DLX1/GABRB2/GABRB3/KRAS/MAP2K4/MEF2C/PAK3/PINK1/PTK2B/SNCA/UBE2V2	12		hsa04961	Endocrine and other factor-regulated calcium reabsorption	3/200	47/7469	0.130603	0.254151	0.155121	8218/1759/2778	3
GO:1900542	regulation of purine nucleotide metabolic process	12/279	194/17653	6.27584e-05	0.00222104	0.00166765	GABBR2/GUCA1C/GUCY1A1/GUCY1A2/HTR2A/PGAM1/PINK1/PRKAA2/PTK2B/SNCA/SSTR4/TIMP2	12		hsa01524	Platinum drug resistance	4/200	73/7469	0.131347	0.254151	0.155121	578/2938/5594/5291	4
GO:0062013	positive regulation of small molecule metabolic process	11/279	166/17653	6.83242e-05	0.00239851	0.00180091	GUCA1C/GUCY1A1/GUCY1A2/HRH1/HTR2A/MID1IP1/PINK1/PRKAA2/PRKCE/SNCA/TIMP2	11		hsa05166	Human T-cell leukemia virus 1 infection	9/200	219/7469	0.133019	0.25531	0.155828	898/3845/5604/6416/5594/5291/291/7094/7416	9
GO:0043524	negative regulation of neuron apoptotic process	10/279	138/17653	6.91931e-05	0.00240958	0.00180922	DLX1/GABRB2/GABRB3/KRAS/MAP2K4/MEF2C/PINK1/PTK2B/SNCA/UBE2V2	10		hsa04971	Gastric acid secretion	4/200	75/7469	0.140976	0.268419	0.163829	1131/2778/3708/6750	4
GO:0007207	phospholipase C-activating G-protein coupled acetylcholine receptor signaling pathway	3/279	6/17653	7.54081e-05	0.00260517	0.00195607	CHRM1/CHRM2/CHRM3	3		hsa04931	Insulin resistance	5/200	107/7469	0.158775	0.299908	0.183049	2932/5291/5563/5581/5590	5
GO:0032956	regulation of actin cytoskeleton organization	16/279	331/17653	7.90715e-05	0.00271022	0.00203495	ARHGAP44/BAG4/EFNA5/EPHA3/EPHA5/MEF2C/NCKAP1/PAK1/PAK3/PRKCE/PTK2B/RAC3/RHOV/SLIT2/SPTBN4/WASL	16		hsa00053	Ascorbate and aldarate metabolism	2/200	27/7469	0.162281	0.304117	0.185618	54576/7364	2
GO:0043254	regulation of protein complex assembly	19/279	441/17653	8.06699e-05	0.00274341	0.00205987	BAG4/CCK/GSK3B/LMO4/NCKAP1/NOP53/PAK1/PAK3/PINK1/PPP2R5B/PRKCE/PRKCZ/PTK2B/RAC3/SLIT2/SNCA/SPTBN4/TRIM9/WASL	19		hsa05205	Proteoglycans in cancer	8/200	201/7469	0.170872	0.317715	0.193917	7855/3708/3845/5604/5594/1432/5058/5291	8
GO:0014046	dopamine secretion	5/279	29/17653	8.27875e-05	0.00275518	0.00206871	CHRNB2/HTR2A/PINK1/SNCA/SYT1	5		hsa05164	Influenza A	7/200	171/7469	0.17441	0.321781	0.196399	2932/5604/6416/5594/1432/5291/7416	7
GO:0014059	regulation of dopamine secretion	5/279	29/17653	8.27875e-05	0.00275518	0.00206871	CHRNB2/HTR2A/PINK1/SNCA/SYT1	5		hsa05012	Parkinson disease	6/200	142/7469	0.180614	0.32976	0.201269	516/65018/291/6622/7345/7416	6
GO:0001508	action potential	10/279	141/17653	8.29149e-05	0.00275518	0.00206871	CHRNB2/FKBP1B/KCNJ3/NRCAM/SCN2A/SCN2B/SCN3A/SCN4B/SCN8A/YWHAH	10		hsa00591	Linoleic acid metabolism	2/200	29/7469	0.181507	0.32976	0.201269	1558/1576	2
GO:0000209	protein polyubiquitination	15/279	298/17653	8.42397e-05	0.00277799	0.00208584	ASB2/BARD1/CDC34/FBXL8/FBXO32/FBXO44/FBXW4/HECTD2/HECW1/RNF6/TRIM56/TTC3/UBE2A/UBE2N/UBE2V2	15		hsa04350	TGF-beta signaling pathway	4/200	84/7469	0.187471	0.338015	0.206308	91/5594/5518/7027	4
GO:0006140	regulation of nucleotide metabolic process	12/279	201/17653	8.81822e-05	0.00288614	0.00216704	GABBR2/GUCA1C/GUCY1A1/GUCY1A2/HTR2A/PGAM1/PINK1/PRKAA2/PTK2B/SNCA/SSTR4/TIMP2	12		hsa04919	Thyroid hormone signaling pathway	5/200	116/7469	0.199482	0.356968	0.217875	2932/3845/5604/5594/5291	5
GO:0060996	dendritic spine development	8/279	90/17653	8.90291e-05	0.00289212	0.00217153	ARHGAP44/EPHA4/KALRN/MEF2C/NGEF/PAK2/PAK3/WASL	8		hsa04211	Longevity regulating pathway	4/200	89/7469	0.215186	0.382196	0.233273	79602/3845/5291/5563	4
GO:0030810	positive regulation of nucleotide biosynthetic process	7/279	68/17653	9.72274e-05	0.00310545	0.00233171	GUCA1C/GUCY1A1/GUCY1A2/HTR2A/PINK1/PRKAA2/TIMP2	7		hsa04213	Longevity regulating pathway - multiple species	3/200	62/7469	0.230665	0.401328	0.24495	3845/5291/5563	3
GO:1900373	positive regulation of purine nucleotide biosynthetic process	7/279	68/17653	9.72274e-05	0.00310545	0.00233171	GUCA1C/GUCY1A1/GUCY1A2/HTR2A/PINK1/PRKAA2/TIMP2	7		hsa00040	Pentose and glucuronate interconversions	2/200	34/7469	0.230764	0.401328	0.24495	54576/7364	2
GO:1904062	regulation of cation transmembrane transport	15/279	302/17653	9.77365e-05	0.00310545	0.00233171	CNIH3/FKBP1B/GNB5/HECW1/KCNAB2/KIF5B/MEF2C/MYO5A/PINK1/PRKCE/PTK2B/SCN2B/SCN4B/SNCA/YWHAH	15		hsa04390	Hippo signaling pathway	6/200	154/7469	0.231017	0.401328	0.24495	324/7855/2932/5518/5590/7533	6
GO:0043271	negative regulation of ion transport	10/279	144/17653	9.88797e-05	0.00311901	0.00234189	ADCYAP1/FKBP1B/GNB5/GRM7/HECW1/HTR2A/NPY5R/PRKCE/PTK2B/SNCA	10		hsa04142	Lysosome	5/200	123/7469	0.233351	0.402446	0.245632	537/535/51606/8218/23659	5
GO:0003012	muscle system process	19/279	450/17653	0.000105111	0.00329171	0.00247155	ARHGEF11/CHRM1/CHRM2/CHRM3/CHRNB2/FKBP1B/GUCY1A1/HTR2A/KCNJ3/MAP2K4/MEF2C/NMU/NMUR1/PAK1/PTGER3/SCN2B/SCN4B/TLN1/TNNT2	19		hsa04657	IL-17 signaling pathway	4/200	93/7469	0.238121	0.407717	0.24885	2932/5594/1432/7187	4
GO:0032970	regulation of actin filament-based process	17/279	377/17653	0.000111001	0.00345133	0.00259141	ARHGAP44/BAG4/EFNA5/EPHA3/EPHA5/MEF2C/NCKAP1/PAK1/PAK3/PRKCE/PTK2B/RAC3/RHOV/SLIT2/SPTBN4/TNNT2/WASL	17		hsa05020	Prion diseases	2/200	35/7469	0.240739	0.409255	0.249789	5604/5594	2
GO:0045851	pH reduction	6/279	49/17653	0.000116733	0.00352368	0.00264573	ATP6AP1/ATP6V0A1/ATP6V1A/ATP6V1B2/ATP6V1C1/ATP6V1H	6		hsa04137	Mitophagy - animal	3/200	65/7469	0.252212	0.422721	0.258008	10370/3845/65018	3
GO:0086010	membrane depolarization during action potential	6/279	49/17653	0.000116733	0.00352368	0.00264573	SCN2A/SCN2B/SCN3A/SCN4B/SCN8A/YWHAH	6		hsa05131	Shigellosis	3/200	65/7469	0.252212	0.422721	0.258008	5594/1432/8976	3
GO:2000649	regulation of sodium ion transmembrane transporter activity	6/279	49/17653	0.000116733	0.00352368	0.00264573	HECW1/KIF5B/PRKCE/SCN2B/SCN4B/YWHAH	6		hsa04925	Aldosterone synthesis and secretion	4/200	96/7469	0.255685	0.425546	0.259732	2778/3708/3991/5581	4
GO:0097061	dendritic spine organization	7/279	70/17653	0.000117043	0.00352368	0.00264573	ARHGAP44/CHRNA7/EPHA4/KALRN/NGEF/PAK3/WASL	7		hsa00564	Glycerophospholipid metabolism	4/200	97/7469	0.261599	0.432366	0.263894	79888/23761/23659/23646	4
GO:0000187	activation of MAPK activity	10/279	147/17653	0.000117375	0.00352368	0.00264573	ARRB1/CHRNA7/GNG3/MAP2K1/MAP2K4/MAPK1/MAPK14/PAK3/PIK3CB/UBE2N	10		hsa00010	Glycolysis / Gluconeogenesis	3/200	68/7469	0.274038	0.4498	0.274535	2026/5223/7167	3
GO:0007213	G-protein coupled acetylcholine receptor signaling pathway	4/279	17/17653	0.00012356	0.00368394	0.00276606	CHRM1/CHRM2/CHRM3/HRH1	4		hsa04066	HIF-1 signaling pathway	4/200	100/7469	0.279493	0.455612	0.278083	2026/5604/5594/5291	4
GO:0072503	cellular divalent inorganic cation homeostasis	19/279	457/17653	0.000128429	0.00380306	0.0028555	ADCYAP1/BAK1/CHRNA7/FKBP1B/GNG3/GPR6/GRM5/HTR2A/ITPR1/KISS1/MCHR1/MYO5A/NMU/NPTN/PIK3CB/PRKCE/PTGER3/PTK2B/SNCA	19		hsa00240	Pyrimidine metabolism	4/200	101/7469	0.285502	0.462242	0.282129	79077/956/955/11128	4
GO:0019233	sensory perception of pain	8/279	95/17653	0.000130439	0.0038123	0.00286244	ADCYAP1/CCK/CHRNB2/HTR2A/MAPK1/NMU/NPY1R/UCHL1	8		hsa05169	Epstein-Barr virus infection	7/200	201/7469	0.29285	0.470563	0.287208	578/898/956/6416/1432/5291/7187	7
GO:0010506	regulation of autophagy	15/279	310/17653	0.000130492	0.0038123	0.00286244	ATP6V0A1/ATP6V1A/ATP6V1B2/ATP6V1C1/ATP6V1H/FZD5/ITPR1/PIK3CB/PINK1/PRKAA2/QSOX1/SNCA/UBQLN2/UCHL1/VDAC1	15		hsa04621	NOD-like receptor signaling pathway	6/200	168/7469	0.294596	0.470563	0.287208	55914/3708/5594/1432/7187/7416	6
GO:0051258	protein polymerization	14/279	276/17653	0.000133596	0.00387694	0.00291098	BAG4/DNM1/MID1IP1/NCKAP1/PAK1/PAK3/PINK1/PRKCE/PTK2B/RAC3/SLIT2/SNCA/SPTBN4/WASL	14		hsa04922	Glucagon signaling pathway	4/200	103/7469	0.297576	0.472154	0.288179	2778/3708/5223/5563	4
GO:1903829	positive regulation of cellular protein localization	16/279	347/17653	0.000136681	0.00393285	0.00295295	APC/BAP1/CHRM1/EPHA3/FZD5/GSK3B/KIF5B/MAPK1/MAPK14/NMUR1/NPTN/PAK1/PINK1/PRKCE/TFDP1/YWHAH	16		hsa04520	Adherens junction	3/200	72/7469	0.303419	0.477826	0.291641	5594/5881/8976	3
GO:0009410	response to xenobiotic stimulus	14/279	277/17653	0.000138749	0.00393285	0.00295295	CBR3/CHRNB2/CYP2C8/CYP3A4/FBXO32/HPRT1/HTR2A/KALRN/PRKAR2B/PRKCE/PTK2B/SNCA/SRD5A1/UGT1A8	14		hsa04120	Ubiquitin mediated proteolysis	5/200	137/7469	0.305166	0.477826	0.291641	997/4591/7319/7334/65264	5
GO:0032271	regulation of protein polymerization	12/279	211/17653	0.000139617	0.00393285	0.00295295	BAG4/NCKAP1/PAK1/PAK3/PINK1/PRKCE/PTK2B/RAC3/SLIT2/SNCA/SPTBN4/WASL	12		hsa00860	Porphyrin and chlorophyll metabolism	2/200	42/7469	0.310689	0.483294	0.294978	54576/7364	2
GO:0048588	developmental cell growth	12/279	211/17653	0.000139617	0.00393285	0.00295295	CYFIP2/EFNA5/EPHA4/FLRT3/MAP2K4/NRCAM/PAK1/PRKCZ/RNF6/SH3GL2/SLIT2/SYT1	12		hsa00533	Glycosaminoglycan biosynthesis - keratan sulfate	1/200	14/7469	0.316364	0.48855	0.298186	10678	1
GO:0071375	cellular response to peptide hormone stimulus	15/279	312/17653	0.000140039	0.00393285	0.00295295	APC/ATP6AP1/ATP6V0A1/ATP6V1A/ATP6V1B2/ATP6V1C1/ATP6V1H/GNB3/GNG3/MAPK1/MYO5A/PAK1/PRKAR2B/PRKCZ/SRD5A1	15		hsa00562	Inositol phosphate metabolism	3/200	74/7469	0.318174	0.48855	0.298186	5291/8867/7167	3
GO:0060997	dendritic spine morphogenesis	6/279	51/17653	0.000146419	0.00408566	0.00306769	ARHGAP44/EPHA4/KALRN/NGEF/PAK3/WASL	6		hsa01230	Biosynthesis of amino acids	3/200	75/7469	0.325557	0.496683	0.30315	2026/5223/7167	3
GO:0106027	neuron projection organization	7/279	73/17653	0.000152806	0.00423671	0.0031811	ARHGAP44/CHRNA7/EPHA4/KALRN/NGEF/PAK3/WASL	7		hsa04973	Carbohydrate digestion and absorption	2/200	44/7469	0.330509	0.501026	0.305801	5291/83756	2
GO:1990138	neuron projection extension	10/279	152/17653	0.000154689	0.00426177	0.00319992	CYFIP2/EPHA4/FLRT3/NRCAM/PAK1/PRKCZ/RNF6/SH3GL2/SLIT2/SYT1	10		hsa04670	Leukocyte transendothelial migration	4/200	112/7469	0.35249	0.530965	0.324074	24146/1432/5291/2185	4
GO:0070997	neuron death	15/279	316/17653	0.00016097	0.00433568	0.00325541	CDC34/CHRNA7/DLX1/GABRB2/GABRB3/GSK3B/KRAS/MAP2K4/MEF2C/PAK3/PINK1/PTK2B/SCN2A/SNCA/UBE2V2	15		hsa00565	Ether lipid metabolism	2/200	47/7469	0.359928	0.53876	0.328832	79888/23646	2
GO:0006936	muscle contraction	16/279	352/17653	0.000160975	0.00433568	0.00325541	ARHGEF11/CHRM1/CHRM2/CHRM3/CHRNB2/FKBP1B/GUCY1A1/HTR2A/KCNJ3/NMU/NMUR1/PTGER3/SCN2B/SCN4B/TLN1/TNNT2	16		hsa04310	Wnt signaling pathway	5/200	149/7469	0.369055	0.546851	0.33377	324/27123/7855/2932/5881	5
GO:1901214	regulation of neuron death	14/279	281/17653	0.000161123	0.00433568	0.00325541	CDC34/CHRNA7/DLX1/GABRB2/GABRB3/GSK3B/KRAS/MAP2K4/MEF2C/PAK3/PINK1/PTK2B/SNCA/UBE2V2	14		hsa00450	Selenocompound metabolism	1/200	17/7469	0.369929	0.546851	0.33377	10587	1
GO:0007416	synapse assembly	10/279	153/17653	0.00016324	0.00433568	0.00325541	CHRNB2/EFNA5/FLRT3/FZD5/MEF2C/MUSK/NPTN/NRCAM/SNCA/UBE2V2	10		hsa05168	Herpes simplex infection	6/200	185/7469	0.375641	0.55045	0.335967	997/29997/6732/6429/7185/7187	6
GO:1900371	regulation of purine nucleotide biosynthetic process	10/279	153/17653	0.00016324	0.00433568	0.00325541	GABBR2/GUCA1C/GUCY1A1/GUCY1A2/HTR2A/PGAM1/PINK1/PRKAA2/PTK2B/TIMP2	10		hsa01200	Carbon metabolism	4/200	116/7469	0.376989	0.55045	0.335967	2026/4190/5223/7167	4
GO:0036465	synaptic vesicle recycling	6/279	52/17653	0.000163347	0.00433568	0.00325541	DNM1/PACSIN1/SH3GL2/SNCA/SYNJ1/SYT1	6		hsa00511	Other glycan degradation	1/200	18/7469	0.386839	0.561388	0.342643	57704	1
GO:0030808	regulation of nucleotide biosynthetic process	10/279	154/17653	0.000172186	0.00454258	0.00341077	GABBR2/GUCA1C/GUCY1A1/GUCY1A2/HTR2A/PGAM1/PINK1/PRKAA2/PTK2B/TIMP2	10		hsa04911	Insulin secretion	3/200	85/7469	0.398979	0.575497	0.351254	116/1131/2778	3
GO:0021766	hippocampus development	7/279	75/17653	0.000181218	0.0047384	0.00355779	DLX1/EPHA5/GSK3B/HTR5A/KIF5B/SLC32A1/SRD5A1	7		hsa05206	MicroRNAs in cancer	9/200	299/7469	0.408275	0.585359	0.357273	324/578/898/993/3845/5604/5594/5581/23414	9
GO:0061178	regulation of insulin secretion involved in cellular response to glucose stimulus	6/279	53/17653	0.000181786	0.0047384	0.00355779	ARRB1/EFNA5/EPHA5/FKBP1B/KIF5B/PRKCE	6		hsa05016	Huntington disease	6/200	193/7469	0.414208	0.588522	0.359204	516/8218/2915/3708/291/7416	6
GO:0042053	regulation of dopamine metabolic process	4/279	19/17653	0.000196273	0.00505548	0.00379587	CHRNB2/HPRT1/HTR1A/SNCA	4		hsa04714	Thermogenesis	7/200	229/7469	0.415427	0.588522	0.359204	516/2778/3845/3991/1432/57104/5563	7
GO:0042069	regulation of catecholamine metabolic process	4/279	19/17653	0.000196273	0.00505548	0.00379587	CHRNB2/HPRT1/HTR1A/SNCA	4		hsa03460	Fanconi anemia pathway	2/200	54/7469	0.426517	0.600657	0.366611	2176/116028	2
GO:1901215	negative regulation of neuron death	11/279	188/17653	0.000206134	0.00527824	0.00396313	DLX1/GABRB2/GABRB3/GSK3B/KRAS/MAP2K4/MEF2C/PINK1/PTK2B/SNCA/UBE2V2	11		hsa04974	Protein digestion and absorption	3/200	90/7469	0.434952	0.608933	0.371662	1303/255631/1803	3
GO:0007271	synaptic transmission, cholinergic	5/279	35/17653	0.000209449	0.00532831	0.00400073	CHRM1/CHRM2/CHRM3/CHRNA7/CHRNB2	5		hsa04380	Osteoclast differentiation	4/200	128/7469	0.449669	0.625856	0.381991	5604/5594/1432/5291	4
GO:0072507	divalent inorganic cation homeostasis	19/279	475/17653	0.000210537	0.00532831	0.00400073	ADCYAP1/BAK1/CHRNA7/FKBP1B/GNG3/GPR6/GRM5/HTR2A/ITPR1/KISS1/MCHR1/MYO5A/NMU/NPTN/PIK3CB/PRKCE/PTGER3/PTK2B/SNCA	19		hsa00515	Mannose type O-glycan biosynthesis	1/200	23/7469	0.46485	0.639505	0.390322	11041	1
GO:0099173	postsynapse organization	8/279	102/17653	0.000214008	0.0053447	0.00401303	ARHGAP44/CHRNA7/EPHA4/KALRN/MUSK/NGEF/PAK3/WASL	8		hsa04964	Proximal tubule bicarbonate reclamation	1/200	23/7469	0.46485	0.639505	0.390322	4190	1
GO:1903532	positive regulation of secretion by cell	16/279	361/17653	0.000214289	0.0053447	0.00401303	ADCYAP1/ARRB1/ATP6AP1/CCK/CHRNB2/FZD5/KIF5B/KISS1/MAPK14/MYH10/NMU/PINK1/PRKCE/PRKCZ/SNCA/SYT1	16		hsa04972	Pancreatic secretion	3/200	96/7469	0.477029	0.651745	0.397792	1131/2778/3708	3
GO:0016051	carbohydrate biosynthetic process	12/279	221/17653	0.000214869	0.0053447	0.00401303	B3GNT2/ENO2/GALNT17/GALNT9/GSK3B/HRH1/MDH1/PGAM1/PTK2B/SLC25A12/SNCA/TPI1	12		hsa04977	Vitamin digestion and absorption	1/200	24/7469	0.479225	0.651745	0.397792	158835	1
GO:0010959	regulation of metal ion transport	16/279	363/17653	0.00022803	0.00563986	0.00423465	ADCYAP1/BAK1/FKBP1B/GNB5/HECW1/HTR2A/KCNAB2/KIF5B/MYO5A/PRKCE/PTK2B/SCN2B/SCN4B/SNCA/SPTBN4/YWHAH	16		hsa05010	Alzheimer disease	5/200	171/7469	0.485504	0.656533	0.400715	516/2932/3708/5594/6622	5
GO:0048259	regulation of receptor-mediated endocytosis	7/279	78/17653	0.000231703	0.00569833	0.00427855	AAK1/ARRB1/PIK3CB/SH3GL2/SNAP91/UBQLN2/WASL	7		hsa04070	Phosphatidylinositol signaling system	3/200	99/7469	0.497525	0.668989	0.408317	3708/5291/8867	3
GO:0006839	mitochondrial transport	15/279	328/17653	0.000240888	0.00589093	0.00442317	ATP5MC1/BAG4/BAK1/BAP1/FZD5/GSK3B/MID1IP1/NMUR1/PINK1/PRKAA2/SLC25A12/SLC25A4/TFDP1/TIMM17A/YWHAH	15		hsa00590	Arachidonic acid metabolism	2/200	63/7469	0.506496	0.677224	0.413343	874/1558	2
GO:0060112	generation of ovulation cycle rhythm	2/279	2/17653	0.000248907	0.00601939	0.00451962	KISS1/NPY5R	2		hsa04927	Cortisol synthesis and secretion	2/200	64/7469	0.514931	0.684657	0.41788	2778/3708	2
GO:0097156	fasciculation of motor neuron axon	2/279	2/17653	0.000248907	0.00601939	0.00451962	EPHA3/EPHA4	2		hsa00601	Glycosphingolipid biosynthesis - lacto and neolacto series	1/200	27/7469	0.520082	0.687664	0.419716	10678	1
GO:0043087	regulation of GTPase activity	19/279	482/17653	0.000253186	0.00608906	0.00457193	ADCYAP1/ARHGAP32/ARHGAP44/ARHGEF11/ARRB1/CHN1/EFNA5/EPHA3/EPHA4/EPHA5/GNB5/GSK3B/KALRN/NET1/NGEF/PTK2B/SLIT2/SRGAP3/TRAPPC6B	19		hsa05152	Tuberculosis	5/200	179/7469	0.526175	0.691877	0.422286	537/535/51606/5594/1432	5
GO:0062012	regulation of small molecule metabolic process	19/279	485/17653	0.000273665	0.00651952	0.00489514	ADIPOR2/GABBR2/GSK3B/GUCA1C/GUCY1A1/GUCY1A2/HRH1/HTR2A/MID1IP1/PDP1/PGAM1/PINK1/PRKAA2/PRKCE/PTK2B/SNCA/SSTR4/TIMP2/UGT1A8	19		hsa04744	Phototransduction	1/200	28/7469	0.53298	0.696974	0.425397	9626	1
GO:0061001	regulation of dendritic spine morphogenesis	5/279	37/17653	0.000274081	0.00651952	0.00489514	ARHGAP44/EPHA4/KALRN/NGEF/PAK3	5		hsa04392	Hippo signaling pathway - multiple species	1/200	29/7469	0.545532	0.708133	0.432209	5058	1
GO:0098661	inorganic anion transmembrane transport	8/279	106/17653	0.000278775	0.00659516	0.00495193	GABRA1/GABRA3/GABRA4/GABRB1/GABRB2/GABRB3/GABRG2/GRM5	8		hsa04920	Adipocytokine signaling pathway	2/200	69/7469	0.555663	0.708133	0.432209	79602/5563	2
GO:0016241	regulation of macroautophagy	10/279	164/17653	0.000286721	0.00674646	0.00506554	ATP6V0A1/ATP6V1A/ATP6V1B2/ATP6V1C1/ATP6V1H/PINK1/PRKAA2/QSOX1/UBQLN2/UCHL1	10		hsa00020	Citrate cycle (TCA cycle)	1/200	30/7469	0.557749	0.708133	0.432209	4190	1
GO:0098656	anion transmembrane transport	13/279	263/17653	0.000296779	0.00694559	0.00521505	GABRA1/GABRA3/GABRA4/GABRB1/GABRB2/GABRB3/GABRG2/GRM5/MID1IP1/PRKAA2/SLC25A12/SLC32A1/VDAC1	13		hsa00630	Glyoxylate and dicarboxylate metabolism	1/200	30/7469	0.557749	0.708133	0.432209	4190	1
GO:1902903	regulation of supramolecular fiber organization	15/279	336/17653	0.000311491	0.0072509	0.00544429	APC/BAG4/CHRNA7/MEF2C/MID1IP1/NCKAP1/PAK1/PAK3/PRKCE/PTK2B/RAC3/SLIT2/SNCA/SPTBN4/WASL	15		hsa00760	Nicotinate and nicotinamide metabolism	1/200	30/7469	0.557749	0.708133	0.432209	23057	1
GO:1902305	regulation of sodium ion transmembrane transport	6/279	59/17653	0.000329649	0.00763277	0.00573101	HECW1/KIF5B/PRKCE/SCN2B/SCN4B/YWHAH	6		hsa04622	RIG-I-like receptor signaling pathway	2/200	70/7469	0.563514	0.708133	0.432209	1432/7187	2
GO:0050770	regulation of axonogenesis	10/279	167/17653	0.000331494	0.00763489	0.0057326	CHN1/EFNA5/EPHA4/MAP2K1/NRCAM/PAK1/PAK3/RET/RNF6/SLIT2	10		hsa04932	Non-alcoholic fatty liver disease (NAFLD)	4/200	149/7469	0.569102	0.708133	0.432209	79602/2932/5291/5563	4
GO:0035303	regulation of dephosphorylation	11/279	199/17653	0.000336458	0.00770843	0.00578782	BAG4/ELL/FKBP1B/GSK3B/KNL1/MEF2C/PINK1/PPP2R1A/PPP2R5B/PPP2R5D/PPP2R5E	11		hsa03020	RNA polymerase	1/200	31/7469	0.569639	0.708133	0.432209	11128	1
GO:0002791	regulation of peptide secretion	18/279	455/17653	0.000351922	0.0080205	0.00602214	ADCYAP1/ARRB1/CIDEA/DPP4/EFNA5/EPHA5/FKBP1B/FZD5/ITPR1/KALRN/KIF5B/KISS1/MAPK14/MYH10/NMU/PRKCE/PRKCZ/SLC25A4	18		hsa04710	Circadian rhythm	1/200	31/7469	0.569639	0.708133	0.432209	5563	1
GO:0030826	regulation of cGMP biosynthetic process	4/279	22/17653	0.000356843	0.00802827	0.00602797	GUCA1C/GUCY1A1/GUCY1A2/PTK2B	4		hsa04976	Bile secretion	2/200	71/7469	0.571267	0.708133	0.432209	1576/2778	2
GO:0007613	memory	8/279	110/17653	0.00035875	0.00802827	0.00602797	CHRNA7/CHRNB2/HRH1/HTR2A/KALRN/MUSK/PAK5/PRKCZ	8		hsa00051	Fructose and mannose metabolism	1/200	33/7469	0.592474	0.721195	0.440181	7167	1
GO:0006826	iron ion transport	6/279	60/17653	0.000361484	0.00802827	0.00602797	ATP6AP1/ATP6V0A1/ATP6V1A/ATP6V1B2/ATP6V1C1/ATP6V1H	6		hsa04215	Apoptosis - multiple species	1/200	33/7469	0.592474	0.721195	0.440181	578	1
GO:0015800	acidic amino acid transport	6/279	60/17653	0.000361484	0.00802827	0.00602797	CCK/GRM7/NPY5R/SLC25A12/SNCA/SYT1	6		hsa04918	Thyroid hormone synthesis	2/200	74/7469	0.593925	0.721195	0.440181	2778/3708	2
GO:0035773	insulin secretion involved in cellular response to glucose stimulus	6/279	60/17653	0.000361484	0.00802827	0.00602797	ARRB1/EFNA5/EPHA5/FKBP1B/KIF5B/PRKCE	6		hsa05140	Leishmaniasis	2/200	74/7469	0.593925	0.721195	0.440181	5594/1432	2
GO:0032869	cellular response to insulin stimulus	11/279	201/17653	0.000366371	0.00809549	0.00607844	APC/ATP6AP1/ATP6V0A1/ATP6V1A/ATP6V1B2/ATP6V1C1/ATP6V1H/MYO5A/PAK1/PRKCZ/SRD5A1	11		hsa05133	Pertussis	2/200	76/7469	0.60853	0.735179	0.448716	5594/1432	2
GO:0099003	vesicle-mediated transport in synapse	9/279	139/17653	0.00037002	0.00813483	0.00610799	DNM1/KIF5B/PACSIN1/PINK1/SH3GL2/SNCA/SYNJ1/SYT1/TRIM9	9		hsa00620	Pyruvate metabolism	1/200	39/7469	0.653992	0.785167	0.479226	4190	1
GO:0030073	insulin secretion	11/279	202/17653	0.000382146	0.0083592	0.00627645	ADCYAP1/ARRB1/DPP4/EFNA5/EPHA5/FKBP1B/ITPR1/KIF5B/MYO5A/PRKCE/SLC25A4	11		hsa05410	Hypertrophic cardiomyopathy (HCM)	2/200	83/7469	0.656505	0.785167	0.479226	5563/7139	2
GO:0002028	regulation of sodium ion transport	7/279	85/17653	0.000394163	0.00857895	0.00644145	HECW1/KIF5B/PRKCE/SCN2B/SCN4B/SPTBN4/YWHAH	7		hsa00260	Glycine, serine and threonine metabolism	1/200	40/7469	0.663306	0.789334	0.481769	5223	1
GO:0010921	regulation of phosphatase activity	10/279	171/17653	0.00040014	0.00862281	0.00647438	BAG4/ELL/FKBP1B/GSK3B/KNL1/MEF2C/PPP2R1A/PPP2R5B/PPP2R5D/PPP2R5E	10		hsa03440	Homologous recombination	1/200	41/7469	0.67237	0.796139	0.485923	580	1
GO:0021953	central nervous system neuron differentiation	10/279	171/17653	0.00040014	0.00862281	0.00647438	CHRNB2/DLX1/EPHA4/GABRB1/GBA2/HPRT1/LMO4/RAC3/SLIT2/SPTBN4	10		hsa05162	Measles	3/200	132/7469	0.691775	0.815061	0.497472	898/2932/5291	3
GO:0050730	regulation of peptidyl-tyrosine phosphorylation	12/279	237/17653	0.000406327	0.008713	0.0065421	CCK/EFNA5/EPHA4/FLT3/GRM5/HTR2A/PAK2/PPP2R1A/PPP2R5B/PRKCE/PRKCZ/PTK2B	12		hsa04962	Vasopressin-regulated water reabsorption	1/200	44/7469	0.698132	0.816305	0.498231	2778	1
GO:0021952	central nervous system projection neuron axonogenesis	4/279	23/17653	0.000426631	0.00910355	0.00683534	CHRNB2/EPHA4/SLIT2/SPTBN4	4		hsa05414	Dilated cardiomyopathy (DCM)	2/200	90/7469	0.69969	0.816305	0.498231	2778/7139	2
GO:0010770	positive regulation of cell morphogenesis involved in differentiation	9/279	142/17653	0.000432878	0.00914718	0.0068681	EFNA5/EPHA4/KALRN/MAP2K1/NET1/PAK1/PAK3/RAC3/SLIT2	9		hsa04658	Th1 and Th2 cell differentiation	2/200	92/7469	0.711176	0.822489	0.502005	5594/1432	2
GO:0030534	adult behavior	9/279	142/17653	0.000432878	0.00914718	0.0068681	CHRNB2/DNM1/EPHA4/GABRG2/HTR2A/KALRN/SNCA/SPTBN4/UCHL1	9		hsa00270	Cysteine and methionine metabolism	1/200	47/7469	0.721877	0.822489	0.502005	4190	1
GO:0006182	cGMP biosynthetic process	5/279	41/17653	0.000447555	0.00941163	0.00706666	GUCA1C/GUCY1A1/GUCY1A2/GUCY1B1/PTK2B	5		hsa00600	Sphingolipid metabolism	1/200	47/7469	0.721877	0.822489	0.502005	57704	1
GO:0045981	positive regulation of nucleotide metabolic process	7/279	87/17653	0.000454316	0.00941733	0.00707094	GUCA1C/GUCY1A1/GUCY1A2/HTR2A/PINK1/PRKAA2/TIMP2	7		hsa04064	NF-kappa B signaling pathway	2/200	95/7469	0.727718	0.822489	0.502005	7185/7187	2
GO:1900544	positive regulation of purine nucleotide metabolic process	7/279	87/17653	0.000454316	0.00941733	0.00707094	GUCA1C/GUCY1A1/GUCY1A2/HTR2A/PINK1/PRKAA2/TIMP2	7		hsa00520	Amino sugar and nucleotide sugar metabolism	1/200	48/7469	0.729371	0.822489	0.502005	80146	1
GO:1902476	chloride transmembrane transport	7/279	87/17653	0.000454316	0.00941733	0.00707094	GABRA1/GABRA3/GABRA4/GABRB1/GABRB2/GABRB3/GABRG2	7		hsa04330	Notch signaling pathway	1/200	48/7469	0.729371	0.822489	0.502005	23220	1
GO:0051047	positive regulation of secretion	16/279	388/17653	0.000476058	0.00982123	0.0073742	ADCYAP1/ARRB1/ATP6AP1/CCK/CHRNB2/FZD5/KIF5B/KISS1/MAPK14/MYH10/NMU/PINK1/PRKCE/PRKCZ/SNCA/SYT1	16		hsa05146	Amoebiasis	2/200	96/7469	0.733051	0.822489	0.502005	2778/5291	2
GO:0051963	regulation of synapse assembly	7/279	88/17653	0.000487023	0.01	0.00750847	CHRNB2/EFNA5/FLRT3/MEF2C/MUSK/SNCA/UBE2V2	7		hsa04913	Ovarian steroidogenesis	1/200	49/7469	0.736665	0.822489	0.502005	2778	1
GO:0014047	glutamate secretion	5/279	42/17653	0.000501544	0.010143	0.0076158	CCK/GRM7/NPY5R/SNCA/SYT1	5		hsa05030	Cocaine addiction	1/200	49/7469	0.736665	0.822489	0.502005	2778	1
GO:0015872	dopamine transport	5/279	42/17653	0.000501544	0.010143	0.0076158	CHRNB2/HTR2A/PINK1/SNCA/SYT1	5		hsa05202	Transcriptional misregulation in cancer	4/200	186/7469	0.739549	0.822489	0.502005	578/2322/4208/7185	4
GO:0090382	phagosome maturation	5/279	42/17653	0.000501544	0.010143	0.0076158	ATP6V0A1/ATP6V1A/ATP6V1B2/ATP6V1C1/ATP6V1H	5		hsa04979	Cholesterol metabolism	1/200	50/7469	0.743763	0.823328	0.502518	7416	1
GO:0007210	serotonin receptor signaling pathway	4/279	24/17653	0.000505635	0.010143	0.0076158	HTR1A/HTR1F/HTR2A/HTR5A	4		hsa05014	Amyotrophic lateral sclerosis (ALS)	1/200	51/7469	0.750671	0.827128	0.504837	1432	1
GO:0098664	G-protein coupled serotonin receptor signaling pathway	4/279	24/17653	0.000505635	0.010143	0.0076158	HTR1A/HTR1F/HTR2A/HTR5A	4		hsa00480	Glutathione metabolism	1/200	56/7469	0.782526	0.858196	0.523799	2938	1
GO:0042176	regulation of protein catabolic process	15/279	355/17653	0.000554014	0.0110625	0.0083062	APC/ASB11/BARD1/EPHA4/GSK3B/HECW1/LPCAT1/NOP53/PINK1/PTK2B/SNCA/TIMP2/UBE2V2/UBQLN2/VIP	15		hsa04659	Th17 cell differentiation	2/200	107/7469	0.786079	0.858196	0.523799	5594/1432	2
GO:0035725	sodium ion transmembrane transport	9/279	147/17653	0.00055703	0.0110719	0.00831328	HECW1/KIF5B/PRKCE/SCN2A/SCN2B/SCN3A/SCN4B/SCN8A/YWHAH	9		hsa00310	Lysine degradation	1/200	59/7469	0.79966	0.865086	0.528005	7799	1
GO:0046326	positive regulation of glucose import	5/279	43/17653	0.000560288	0.0110861	0.0083239	ADIPOR2/CLTCL1/MAPK14/PAK1/PRKCZ	5		hsa05416	Viral myocarditis	1/200	59/7469	0.79966	0.865086	0.528005	5881	1
GO:0045732	positive regulation of protein catabolic process	11/279	212/17653	0.000573814	0.0113023	0.00848627	APC/ASB11/BARD1/GSK3B/HECW1/LPCAT1/NOP53/PTK2B/UBE2V2/UBQLN2/VIP	11		hsa00561	Glycerolipid metabolism	1/200	61/7469	0.810329	0.869381	0.530626	57104	1
GO:0015698	inorganic anion transport	10/279	180/17653	0.000598633	0.0117381	0.00881345	GABRA1/GABRA3/GABRA4/GABRB1/GABRB2/GABRB3/GABRG2/GRM5/NMUR1/VDAC1	10		hsa05145	Toxoplasmosis	2/200	113/7469	0.810936	0.869381	0.530626	5594/1432	2
GO:0032535	regulation of cellular component size	15/279	358/17653	0.000604204	0.0117942	0.00885558	BAG4/EFNA5/EPHA4/NCKAP1/NRCAM/PAK1/PAK3/PRKCE/PTK2B/RAC3/RET/RNF6/SLIT2/SPTBN4/WASL	15		hsa04623	Cytosolic DNA-sensing pathway	1/200	63/7469	0.820433	0.875503	0.534363	11128	1
GO:0048169	regulation of long-term neuronal synaptic plasticity	4/279	26/17653	0.000693944	0.0134854	0.0101254	GRM5/KRAS/NPTN/SNCA	4		hsa04141	Protein processing in endoplasmic reticulum	3/200	165/7469	0.824003	0.875503	0.534363	578/10484/29978	3
GO:0060998	regulation of dendritic spine development	6/279	68/17653	0.00071137	0.0137626	0.0103336	ARHGAP44/EPHA4/KALRN/MEF2C/NGEF/PAK3	6		hsa05031	Amphetamine addiction	1/200	68/7469	0.84341	0.892141	0.544517	2778	1
GO:0060560	developmental growth involved in morphogenesis	11/279	218/17653	0.000723263	0.0139308	0.0104599	CYFIP2/EFNA5/EPHA4/FLRT3/NRCAM/PAK1/PRKCZ/RNF6/SH3GL2/SLIT2/SYT1	11		hsa04115	p53 signaling pathway	1/200	72/7469	0.859666	0.905312	0.552557	898	1
GO:0035617	stress granule disassembly	2/279	3/17653	0.000738908	0.0140457	0.0105461	KIF5B/KLC1	2		hsa04260	Cardiac muscle contraction	1/200	78/7469	0.880954	0.922955	0.563325	7139	1
GO:0097155	fasciculation of sensory neuron axon	2/279	3/17653	0.000738908	0.0140457	0.0105461	EPHA3/EPHA4	2		hsa03018	RNA degradation	1/200	79/7469	0.884176	0.922955	0.563325	2026	1
GO:1902956	regulation of mitochondrial electron transport, NADH to ubiquinone	2/279	3/17653	0.000738908	0.0140457	0.0105461	PINK1/SNCA	2		hsa04514	Cell adhesion molecules (CAMs)	2/200	144/7469	0.902628	0.938103	0.572571	24146/4897	2
GO:1903522	regulation of blood circulation	13/279	290/17653	0.00074652	0.0141287	0.0106084	CHRM1/CHRM2/CHRM3/FKBP1B/HRH1/HTR2A/ITPR1/KCNJ3/NMU/SCN2B/SCN4B/SPTBN4/TNNT2	13		hsa03010	Ribosome	2/200	153/7469	0.920229	0.952237	0.581197	64981/6183	2
GO:0032868	response to insulin	12/279	254/17653	0.000751148	0.0141548	0.010628	APC/ATP6AP1/ATP6V0A1/ATP6V1A/ATP6V1B2/ATP6V1C1/ATP6V1H/MYO5A/PAK1/PRKCZ/SRD5A1/SRSF4	12		hsa04640	Hematopoietic cell lineage	1/200	97/7469	0.929357	0.957519	0.584421	2322	1
GO:0030900	forebrain development	15/279	366/17653	0.000757401	0.0142111	0.0106703	ADCYAP1/CHRNB2/DLX1/EPHA5/GSK3B/HPRT1/HTR5A/KIF5B/KRAS/NRG3/RAC3/SLC32A1/SLIT2/SRD5A1/SSTR4	15		hsa04217	Necroptosis	2/200	162/7469	0.934816	0.958992	0.58532	291/7416	2
GO:0016574	histone ubiquitination	5/279	46/17653	0.000767697	0.0143424	0.0107689	ATXN7L3/TRIM37/UBE2A/UBE2N/USP22	5		hsa03013	RNA transport	2/200	171/7469	0.946861	0.96718	0.590318	22794/26999	2
GO:0018958	phenol-containing compound metabolic process	7/279	95/17653	0.000772045	0.014362	0.0107836	CHRNB2/GCNT4/HPRT1/HTR1A/MYO5A/SNCA/SRD5A1	7		hsa05322	Systemic lupus erythematosus	1/200	133/7469	0.973818	0.986972	0.602398	8340	1
GO:0008286	insulin receptor signaling pathway	8/279	124/17653	0.000797689	0.0147759	0.0110944	APC/ATP6AP1/ATP6V0A1/ATP6V1A/ATP6V1B2/ATP6V1C1/ATP6V1H/PRKCZ	8		hsa03040	Spliceosome	1/200	134/7469	0.974531	0.986972	0.602398	6429	1
GO:1904645	response to amyloid-beta	4/279	27/17653	0.000804585	0.0148405	0.0111429	CHRNA7/EPHA4/GRM5/GSK3B	4		hsa04630	JAK-STAT signaling pathway	1/200	162/7469	0.988273	0.996648	0.608303	5291	1
GO:0019226	transmission of nerve impulse	6/279	70/17653	0.000830068	0.0152459	0.0114473	FKBP1B/NRCAM/SCN2A/SCN3A/SCN8A/SPTBN4	6		hsa04060	Cytokine-cytokine receptor interaction	1/200	294/7469	0.999709	0.99995	0.610319	91	1
GO:0048010	vascular endothelial growth factor receptor signaling pathway	7/279	97/17653	0.000873899	0.0159835	0.0120011	CYFIP2/FGF9/MAPK14/NCKAP1/PAK2/PIK3CB/PTK2B	7		hsa04740	Olfactory transduction	2/200	448/7469	0.99995	0.99995	0.610319	408/157	2
GO:0031098	stress-activated protein kinase signaling cascade	13/279	296/17653	0.000901167	0.0163918	0.0123077	EPHA4/FZD5/MAP2K1/MAP2K4/MAPK1/MAPK14/PAK1/PAK2/PAK3/PAK5/PINK1/PTK2B/UBE2N	13
GO:0046434	organophosphate catabolic process	11/279	224/17653	0.000903751	0.0163918	0.0123077	DCTPP1/ENO2/ENTPD3/GDA/HPRT1/HTR2A/PGAM1/PLA2G15/PRKAA2/SYNJ1/TPI1	11
GO:0030823	regulation of cGMP metabolic process	4/279	28/17653	0.000927116	0.0166068	0.0124691	GUCA1C/GUCY1A1/GUCY1A2/PTK2B	4
GO:0015696	ammonium transport	7/279	98/17653	0.000928651	0.0166068	0.0124691	ADCYAP1/CHRNB2/HTR1A/HTR2A/PINK1/SNCA/SYT1	7
GO:0010828	positive regulation of glucose transmembrane transport	5/279	48/17653	0.000934684	0.0166068	0.0124691	ADIPOR2/CLTCL1/MAPK14/PAK1/PRKCZ	5
GO:0050433	regulation of catecholamine secretion	5/279	48/17653	0.000934684	0.0166068	0.0124691	CHRNB2/HTR2A/PINK1/SNCA/SYT1	5
GO:0051452	intracellular pH reduction	5/279	48/17653	0.000934684	0.0166068	0.0124691	ATP6V0A1/ATP6V1A/ATP6V1B2/ATP6V1C1/ATP6V1H	5
GO:0033157	regulation of intracellular protein transport	12/279	261/17653	0.000951376	0.0168347	0.0126402	BAG4/BAP1/BARD1/CHRM1/FZD5/GSK3B/KIF5B/MAPK1/MAPK14/NMUR1/PAK1/PINK1	12
GO:0090316	positive regulation of intracellular protein transport	10/279	192/17653	0.000983801	0.017338	0.0130181	BAP1/CHRM1/FZD5/GSK3B/KIF5B/MAPK1/MAPK14/NMUR1/PAK1/PINK1	10
GO:0009141	nucleoside triphosphate metabolic process	14/279	337/17653	0.000990673	0.0173637	0.0130374	ADCYAP1/ATP5MC1/ATP6V0A1/ATP6V1A/ATP6V1B2/DCTPP1/ENO2/ENTPD3/HTR2A/PGAM1/PINK1/PRKAA2/SNCA/TPI1	14
GO:0060123	regulation of growth hormone secretion	3/279	13/17653	0.000993235	0.0173637	0.0130374	ADCYAP1/KALRN/KISS1	3
GO:0019935	cyclic-nucleotide-mediated signaling	9/279	160/17653	0.00102117	0.0177807	0.0133505	ADCYAP1/CDC34/EPHA5/GNAS/GUCY1B1/HTR5A/PTGER3/PTK2B/VIP	9
GO:0099518	vesicle cytoskeletal trafficking	5/279	49/17653	0.00102763	0.0178219	0.0133814	KIF5B/KIFAP3/MYO5A/PRKCZ/WASL	5
GO:0021955	central nervous system neuron axonogenesis	4/279	29/17653	0.00106221	0.0182759	0.0137223	CHRNB2/EPHA4/SLIT2/SPTBN4	4
GO:0051955	regulation of amino acid transport	4/279	29/17653	0.00106221	0.0182759	0.0137223	CCK/GRM7/NPY5R/SNCA	4
GO:0032273	positive regulation of protein polymerization	8/279	130/17653	0.00108528	0.0185993	0.0139651	BAG4/NCKAP1/PAK1/PINK1/PRKCE/PTK2B/RAC3/WASL	8
GO:0072347	response to anesthetic	6/279	74/17653	0.00111281	0.0189507	0.014229	CHRNB2/HTR2A/KALRN/PRKCE/PTK2B/SNCA	6
GO:0030833	regulation of actin filament polymerization	9/279	162/17653	0.00111449	0.0189507	0.014229	BAG4/NCKAP1/PAK3/PRKCE/PTK2B/RAC3/SLIT2/SPTBN4/WASL	9
GO:1904951	positive regulation of establishment of protein localization	17/279	462/17653	0.00113839	0.0192817	0.0144775	ARRB1/BAP1/CHRM1/FZD5/GSK3B/KIF5B/MAPK1/MAPK14/MYH10/NMU/NMUR1/PAK1/PINK1/PRKCE/PRKCZ/TFDP1/YWHAH	17
GO:0006885	regulation of pH	7/279	102/17653	0.00117524	0.0197521	0.0148307	ATP6AP1/ATP6V0A1/ATP6V1A/ATP6V1B2/ATP6V1C1/ATP6V1H/MAPK1	7
GO:0021761	limbic system development	7/279	102/17653	0.00117524	0.0197521	0.0148307	DLX1/EPHA5/GSK3B/HTR5A/KIF5B/SLC32A1/SRD5A1	7
GO:0015844	monoamine transport	6/279	75/17653	0.00119382	0.0198232	0.0148841	CHRNB2/HTR1A/HTR2A/PINK1/SNCA/SYT1	6
GO:0007006	mitochondrial membrane organization	8/279	132/17653	0.00119768	0.0198232	0.0148841	ATP5MC1/BAK1/GSK3B/PINK1/SLC25A4/SNCA/TFDP1/YWHAH	8
GO:0031333	negative regulation of protein complex assembly	8/279	132/17653	0.00119768	0.0198232	0.0148841	GSK3B/LMO4/NOP53/PRKCZ/SLIT2/SNCA/SPTBN4/TRIM9	8
GO:0033135	regulation of peptidyl-serine phosphorylation	8/279	132/17653	0.00119768	0.0198232	0.0148841	ARRB1/BAG4/BAK1/PAK1/PINK1/RET/SNCA/SPTBN4	8
GO:0042220	response to cocaine	5/279	51/17653	0.00123388	0.0202683	0.0152183	CHRNB2/HTR2A/KALRN/PTK2B/SNCA	5
GO:0050432	catecholamine secretion	5/279	51/17653	0.00123388	0.0202683	0.0152183	CHRNB2/HTR2A/PINK1/SNCA/SYT1	5
GO:0052652	cyclic purine nucleotide metabolic process	7/279	103/17653	0.00124424	0.0203615	0.0152883	GABBR2/GUCA1C/GUCY1A1/GUCY1A2/GUCY1B1/PTK2B/TIMP2	7
GO:0048313	Golgi inheritance	3/279	14/17653	0.0012494	0.0203695	0.0152943	GBF1/MAP2K1/MAPK1	3
GO:0099504	synaptic vesicle cycle	8/279	133/17653	0.00125726	0.0204211	0.0153331	DNM1/PACSIN1/SH3GL2/SLC32A1/SNCA/SYNJ1/SYT1/TRIM9	8
GO:0009127	purine nucleoside monophosphate biosynthetic process	9/279	165/17653	0.00126729	0.0204316	0.0153409	ATP5MC1/ATP6V0A1/ENO2/HPRT1/HTR2A/PGAM1/PINK1/PRKAA2/TPI1	9
GO:0009168	purine ribonucleoside monophosphate biosynthetic process	9/279	165/17653	0.00126729	0.0204316	0.0153409	ATP5MC1/ATP6V0A1/ENO2/HPRT1/HTR2A/PGAM1/PINK1/PRKAA2/TPI1	9
GO:0035637	multicellular organismal signaling	10/279	199/17653	0.00128952	0.0207133	0.0155524	FKBP1B/ITPR1/KCNJ3/NRCAM/SCN2A/SCN2B/SCN3A/SCN4B/SCN8A/SPTBN4	10
GO:0043434	response to peptide hormone	16/279	427/17653	0.00131215	0.0209131	0.0157024	APC/ATP6AP1/ATP6V0A1/ATP6V1A/ATP6V1B2/ATP6V1C1/ATP6V1H/GNB3/GNG3/MAPK1/MYO5A/PAK1/PRKAR2B/PRKCZ/SRD5A1/SRSF4	16
GO:0009190	cyclic nucleotide biosynthetic process	7/279	104/17653	0.00131637	0.0209131	0.0157024	GABBR2/GUCA1C/GUCY1A1/GUCY1A2/GUCY1B1/PTK2B/TIMP2	7
GO:0030799	regulation of cyclic nucleotide metabolic process	7/279	104/17653	0.00131637	0.0209131	0.0157024	GABBR2/GUCA1C/GUCY1A1/GUCY1A2/PTK2B/SSTR4/TIMP2	7
GO:0046777	protein autophosphorylation	11/279	235/17653	0.00133138	0.0210746	0.0158237	AAK1/ACVR1B/EPHA4/FLT3/GSK3B/MUSK/PAK1/PAK2/PINK1/PPP2R5B/PTK2B	11
GO:0048168	regulation of neuronal synaptic plasticity	5/279	52/17653	0.00134777	0.0212567	0.0159604	GRM5/KALRN/KRAS/NPTN/SNCA	5
GO:0045862	positive regulation of proteolysis	14/279	350/17653	0.00141815	0.022286	0.0167333	ARRB1/BAK1/CCK/CYFIP2/EPHA4/GSK3B/MAPK14/NOP53/PINK1/PTK2B/SNCA/TIMM17A/UBE2V2/UBQLN2	14
GO:0007198	adenylate cyclase-inhibiting serotonin receptor signaling pathway	2/279	4/17653	0.00146237	0.0226602	0.0170142	HTR1A/HTR5A	2
GO:0046098	guanine metabolic process	2/279	4/17653	0.00146237	0.0226602	0.0170142	GDA/HPRT1	2
GO:0090170	regulation of Golgi inheritance	2/279	4/17653	0.00146237	0.0226602	0.0170142	MAP2K1/MAPK1	2
GO:0030802	regulation of cyclic nucleotide biosynthetic process	6/279	78/17653	0.00146411	0.0226602	0.0170142	GABBR2/GUCA1C/GUCY1A1/GUCY1A2/PTK2B/TIMP2	6
GO:0046068	cGMP metabolic process	5/279	53/17653	0.00146923	0.0226602	0.0170142	GUCA1C/GUCY1A1/GUCY1A2/GUCY1B1/PTK2B	5
GO:0048872	homeostasis of number of cells	11/279	238/17653	0.0014732	0.0226602	0.0170142	ACVR1B/BAK1/BAP1/FANCC/FLT3/GCNT4/KRAS/MAPK14/MEF2C/PIK3CB/RAC3	11
GO:0045785	positive regulation of cell adhesion	15/279	392/17653	0.00150241	0.0230281	0.0172905	BAG4/CITED2/DPP4/GSK3B/KIFAP3/NET1/PAK1/PAK2/PAK3/PRKCE/PRKCZ/PTK2B/RAC3/RET/TESPA1	15
GO:0048511	rhythmic process	12/279	276/17653	0.00153262	0.0231006	0.0173449	ARRB1/CHRNB2/GABRB1/GSK3B/KISS1/MAGED1/NMU/NPY5R/OPN3/PRKAA2/SLIT2/SRD5A1	12
GO:0051235	maintenance of location	13/279	314/17653	0.00153486	0.0231006	0.0173449	BARD1/CIDEA/FKBP1B/HTR2A/ITPR1/MYO5A/PINK1/PNPLA2/PRKCE/PTK2B/SNCA/SPTBN4/TLN1	13
GO:0002031	G-protein coupled receptor internalization	3/279	15/17653	0.00154359	0.0231006	0.0173449	ARRB1/DNM1/UBQLN2	3
GO:0010919	regulation of inositol phosphate biosynthetic process	3/279	15/17653	0.00154359	0.0231006	0.0173449	HRH1/PTK2B/SNCA	3
GO:0048308	organelle inheritance	3/279	15/17653	0.00154359	0.0231006	0.0173449	GBF1/MAP2K1/MAPK1	3
GO:0010762	regulation of fibroblast migration	4/279	32/17653	0.00154959	0.0231006	0.0173449	BAG4/PAK1/PAK3/PRKCE	4
GO:0032228	regulation of synaptic transmission, GABAergic	4/279	32/17653	0.00154959	0.0231006	0.0173449	KIF5B/KRAS/NPY5R/PRKCE	4
GO:0042755	eating behavior	4/279	32/17653	0.00154959	0.0231006	0.0173449	CCK/NMU/NPY5R/UCHL1	4
GO:0008344	adult locomotory behavior	6/279	79/17653	0.00156383	0.0232332	0.0174445	DNM1/EPHA4/KALRN/SNCA/SPTBN4/UCHL1	6
GO:0007631	feeding behavior	7/279	108/17653	0.00163821	0.0241733	0.0181504	CCK/CHRNB2/MCHR1/NMU/NPY1R/NPY5R/UCHL1	7
GO:0060079	excitatory postsynaptic potential	7/279	108/17653	0.00163821	0.0241733	0.0181504	CHRNA7/CHRNB2/GSK3B/MEF2C/PRKCZ/PTK2B/SNCA	7
GO:0046034	ATP metabolic process	12/279	279/17653	0.00167836	0.024682	0.0185323	ADCYAP1/ATP5MC1/ATP6V0A1/ATP6V1A/ATP6V1B2/ENO2/HTR2A/PGAM1/PINK1/PRKAA2/SNCA/TPI1	12
GO:0050796	regulation of insulin secretion	9/279	172/17653	0.0016901	0.024688	0.0185368	ARRB1/DPP4/EFNA5/EPHA5/FKBP1B/ITPR1/KIF5B/PRKCE/SLC25A4	9
GO:1901292	nucleoside phosphate catabolic process	9/279	172/17653	0.0016901	0.024688	0.0185368	DCTPP1/ENO2/ENTPD3/GDA/HPRT1/HTR2A/PGAM1/PRKAA2/TPI1	9
GO:0001558	regulation of cell growth	15/279	397/17653	0.00170012	0.0247513	0.0185843	ACVR1B/ADIPOR2/ARHGEF11/BAP1/EFNA5/EPHA4/NET1/NRCAM/NRG3/PAK1/PPP2R1A/PTK2B/RNF6/SLIT2/SYT1	15
GO:1900271	regulation of long-term synaptic potentiation	4/279	33/17653	0.00174166	0.0252714	0.0189749	CHRNA7/EPHA4/KALRN/NPTN	4
GO:0046578	regulation of Ras protein signal transduction	11/279	244/17653	0.00179406	0.0259453	0.0194809	ARHGAP44/ARHGEF11/ARHGEF25/ARRB1/GBF1/KALRN/KRAS/NET1/NGEF/SPATA13/TIMP2	11
GO:0030252	growth hormone secretion	3/279	16/17653	0.00187773	0.0269488	0.0202344	ADCYAP1/KALRN/KISS1	3
GO:0032225	regulation of synaptic transmission, dopaminergic	3/279	16/17653	0.00187773	0.0269488	0.0202344	CHRNB2/PINK1/SNCA	3
GO:0031279	regulation of cyclase activity	5/279	56/17653	0.00188202	0.0269488	0.0202344	GABBR2/GRM7/GUCA1C/MAPK14/TIMP2	5
GO:0006754	ATP biosynthetic process	8/279	142/17653	0.00190665	0.0272118	0.0204318	ATP5MC1/ATP6V0A1/ENO2/HTR2A/PGAM1/PINK1/PRKAA2/TPI1	8
GO:0038093	Fc receptor signaling pathway	11/279	246/17653	0.00191289	0.0272118	0.0204318	CYFIP2/KRAS/MAP2K4/MAPK1/NCKAP1/PAK1/PAK2/PIK3CB/PRKCE/UBE2N/WASL	11
GO:0030431	sleep	4/279	34/17653	0.00194963	0.0276441	0.0207564	CHRNB2/HTR2A/NMU/SRD5A1	4
GO:0009167	purine ribonucleoside monophosphate metabolic process	13/279	323/17653	0.00196959	0.0276901	0.0207909	ADCYAP1/ATP5MC1/ATP6V0A1/ATP6V1A/ATP6V1B2/ENO2/HPRT1/HTR2A/PGAM1/PINK1/PRKAA2/SNCA/TPI1	13
GO:0048638	regulation of developmental growth	13/279	323/17653	0.00196959	0.0276901	0.0207909	EFNA5/EPHA4/FGF9/MAPK14/MEF2C/MUSK/NPY1R/NRCAM/PAK1/RNF6/SPTBN4/SYT1/ZFPM2	13
GO:0030041	actin filament polymerization	9/279	176/17653	0.00197832	0.0276901	0.0207909	BAG4/NCKAP1/PAK3/PRKCE/PTK2B/RAC3/SLIT2/SPTBN4/WASL	9
GO:2001235	positive regulation of apoptotic signaling pathway	9/279	176/17653	0.00197832	0.0276901	0.0207909	BAK1/GSK3B/MAGED1/PAK2/PINK1/PPP2R1A/RET/TFDP1/YWHAH	9
GO:0051209	release of sequestered calcium ion into cytosol	7/279	112/17653	0.00201819	0.0280533	0.0210637	FKBP1B/HTR2A/ITPR1/MYO5A/PRKCE/PTK2B/SNCA	7
GO:0051283	negative regulation of sequestering of calcium ion	7/279	112/17653	0.00201819	0.0280533	0.0210637	FKBP1B/HTR2A/ITPR1/MYO5A/PRKCE/PTK2B/SNCA	7
GO:0009126	purine nucleoside monophosphate metabolic process	13/279	324/17653	0.0020236	0.0280533	0.0210637	ADCYAP1/ATP5MC1/ATP6V0A1/ATP6V1A/ATP6V1B2/ENO2/HPRT1/HTR2A/PGAM1/PINK1/PRKAA2/SNCA/TPI1	13
GO:0051282	regulation of sequestering of calcium ion	7/279	113/17653	0.00212305	0.0292711	0.021978	FKBP1B/HTR2A/ITPR1/MYO5A/PRKCE/PTK2B/SNCA	7
GO:0060627	regulation of vesicle-mediated transport	17/279	490/17653	0.0021249	0.0292711	0.021978	AAK1/ARRB1/ATP6AP1/EPHA3/KIF5B/MAP2K1/MAPK1/PACSIN1/PIK3CB/PINK1/SH3GL2/SNAP91/SNCA/SYT1/TRIM9/UBQLN2/WASL	17
GO:0009156	ribonucleoside monophosphate biosynthetic process	9/279	178/17653	0.00213646	0.0293375	0.0220279	ATP5MC1/ATP6V0A1/ENO2/HPRT1/HTR2A/PGAM1/PINK1/PRKAA2/TPI1	9
GO:0060402	calcium ion transport into cytosol	8/279	145/17653	0.00217375	0.0297558	0.0223419	BAK1/FKBP1B/HTR2A/ITPR1/MYO5A/PRKCE/PTK2B/SNCA	8
GO:0099175	regulation of postsynapse organization	5/279	58/17653	0.00220062	0.0300291	0.0225472	ARHGAP44/EPHA4/KALRN/NGEF/PAK3	5
GO:1900273	positive regulation of long-term synaptic potentiation	3/279	17/17653	0.00225362	0.0306563	0.0230181	CHRNA7/KALRN/NPTN	3
GO:0007215	glutamate receptor signaling pathway	6/279	85/17653	0.00227479	0.030752	0.02309	CNIH3/GRM5/GRM7/MEF2C/PINK1/PTK2B	6
GO:0019217	regulation of fatty acid metabolic process	6/279	85/17653	0.00227479	0.030752	0.02309	ADIPOR2/MID1IP1/PDP1/PRKAA2/SNCA/UGT1A8	6
GO:0046717	acid secretion	7/279	115/17653	0.00234538	0.0315812	0.0237125	CCK/GRM7/NMU/NPY5R/PTGER3/SNCA/SYT1	7
GO:0009187	cyclic nucleotide metabolic process	8/279	147/17653	0.00236757	0.0315812	0.0237125	GABBR2/GUCA1C/GUCY1A1/GUCY1A2/GUCY1B1/PTK2B/SSTR4/TIMP2	8
GO:0008064	regulation of actin polymerization or depolymerization	9/279	181/17653	0.00239239	0.0315812	0.0237125	BAG4/NCKAP1/PAK3/PRKCE/PTK2B/RAC3/SLIT2/SPTBN4/WASL	9
GO:0002865	negative regulation of acute inflammatory response to antigenic stimulus	2/279	5/17653	0.00241186	0.0315812	0.0237125	ADCYAP1/NPY5R	2
GO:0014050	negative regulation of glutamate secretion	2/279	5/17653	0.00241186	0.0315812	0.0237125	GRM7/NPY5R	2
GO:0016191	synaptic vesicle uncoating	2/279	5/17653	0.00241186	0.0315812	0.0237125	SH3GL2/SYNJ1	2
GO:0051388	positive regulation of neurotrophin TRK receptor signaling pathway	2/279	5/17653	0.00241186	0.0315812	0.0237125	CYFIP2/PPP2R5B	2
GO:1904885	beta-catenin destruction complex assembly	2/279	5/17653	0.00241186	0.0315812	0.0237125	APC/GSK3B	2
GO:1905446	regulation of mitochondrial ATP synthesis coupled electron transport	2/279	5/17653	0.00241186	0.0315812	0.0237125	PINK1/SNCA	2
GO:0050919	negative chemotaxis	4/279	36/17653	0.00241593	0.0315812	0.0237125	EFNA5/FLRT3/NRG3/SLIT2	4
GO:0060045	positive regulation of cardiac muscle cell proliferation	4/279	36/17653	0.00241593	0.0315812	0.0237125	FGF9/MAPK14/MEF2C/ZFPM2	4
GO:1901615	organic hydroxy compound metabolic process	17/279	497/17653	0.00246105	0.0319099	0.0239593	AWAT2/CHRNB2/CYP26C1/CYP3A4/GBA2/GCNT4/HPRT1/HRH1/HTR1A/LIPE/MYO5A/PRKAA2/PTK2B/SNCA/SRD5A1/SYNJ1/TPI1	17
GO:0046660	female sex differentiation	7/279	116/17653	0.00246306	0.0319099	0.0239593	ACVR1B/ADCYAP1/ARRB1/BAK1/SLIT2/SRD5A1/ZFPM2	7
GO:0051208	sequestering of calcium ion	7/279	116/17653	0.00246306	0.0319099	0.0239593	FKBP1B/HTR2A/ITPR1/MYO5A/PRKCE/PTK2B/SNCA	7
GO:0030832	regulation of actin filament length	9/279	182/17653	0.00248292	0.0320534	0.0240671	BAG4/NCKAP1/PAK3/PRKCE/PTK2B/RAC3/SLIT2/SPTBN4/WASL	9
GO:0006631	fatty acid metabolic process	14/279	372/17653	0.00248887	0.0320534	0.0240671	ADIPOR2/CYP2C8/GSTA1/LIPE/MAPK14/MID1IP1/MYO5A/PDP1/PLA2G15/PRKAA2/PRKAR2B/SNCA/SSTR4/UGT1A8	14
GO:0006835	dicarboxylic acid transport	6/279	87/17653	0.00255878	0.0328565	0.0246701	CCK/GRM7/NPY5R/SLC25A12/SNCA/SYT1	6
GO:2000310	regulation of NMDA receptor activity	3/279	18/17653	0.00267296	0.0342218	0.0256952	MEF2C/PINK1/PTK2B	3
GO:0031334	positive regulation of protein complex assembly	11/279	257/17653	0.00268654	0.0342947	0.02575	BAG4/CCK/GSK3B/NCKAP1/PAK1/PINK1/PPP2R5B/PRKCE/PTK2B/RAC3/WASL	11
GO:0071385	cellular response to glucocorticoid stimulus	5/279	61/17653	0.00274976	0.0349991	0.0262788	ADCYAP1/FBXO32/FLT3/SRD5A1/SSTR4	5
GO:0009161	ribonucleoside monophosphate metabolic process	13/279	336/17653	0.00277277	0.0351891	0.0264215	ADCYAP1/ATP5MC1/ATP6V0A1/ATP6V1A/ATP6V1B2/ENO2/HPRT1/HTR2A/PGAM1/PINK1/PRKAA2/SNCA/TPI1	13
GO:0010771	negative regulation of cell morphogenesis involved in differentiation	6/279	89/17653	0.0028686	0.0362994	0.0272552	EFNA5/EPHA4/NGEF/RNF6/SLIT2/YWHAH	6
GO:0016601	Rac protein signal transduction	4/279	38/17653	0.00295366	0.0370527	0.0278208	ARHGAP44/KRAS/NCKAP1/RAC3	4
GO:0042417	dopamine metabolic process	4/279	38/17653	0.00295366	0.0370527	0.0278208	CHRNB2/HPRT1/HTR1A/SNCA	4
GO:1901030	positive regulation of mitochondrial outer membrane permeabilization involved in apoptotic signaling pathway	4/279	38/17653	0.00295366	0.0370527	0.0278208	BAK1/GSK3B/TFDP1/YWHAH	4
GO:0006814	sodium ion transport	10/279	223/17653	0.00297287	0.037061	0.027827	HECW1/KIF5B/PRKCE/SCN2A/SCN2B/SCN3A/SCN4B/SCN8A/SPTBN4/YWHAH	10
GO:0048489	synaptic vesicle transport	7/279	120/17653	0.00297987	0.037061	0.027827	DNM1/KIF5B/PINK1/SNCA/SYNJ1/SYT1/TRIM9	7
GO:0097480	establishment of synaptic vesicle localization	7/279	120/17653	0.00297987	0.037061	0.027827	DNM1/KIF5B/PINK1/SNCA/SYNJ1/SYT1/TRIM9	7
GO:0009206	purine ribonucleoside triphosphate biosynthetic process	8/279	153/17653	0.00303129	0.0375932	0.0282266	ATP5MC1/ATP6V0A1/ENO2/HTR2A/PGAM1/PINK1/PRKAA2/TPI1	8
GO:0043467	regulation of generation of precursor metabolites and energy	7/279	121/17653	0.00312115	0.038362	0.0288038	GSK3B/HTR2A/NOP53/PGAM1/PINK1/PRKAA2/SNCA	7
GO:0002029	desensitization of G-protein coupled receptor protein signaling pathway	3/279	19/17653	0.00313734	0.038362	0.0288038	ARRB1/DNM1/UBQLN2	3
GO:0022401	negative adaptation of signaling pathway	3/279	19/17653	0.00313734	0.038362	0.0288038	ARRB1/DNM1/UBQLN2	3
GO:0030828	positive regulation of cGMP biosynthetic process	3/279	19/17653	0.00313734	0.038362	0.0288038	GUCA1C/GUCY1A1/GUCY1A2	3
GO:0052695	cellular glucuronidation	3/279	19/17653	0.00313734	0.038362	0.0288038	PRKCE/UGT1A8/UGT2B7	3
GO:0009145	purine nucleoside triphosphate biosynthetic process	8/279	154/17653	0.00315473	0.0384665	0.0288823	ATP5MC1/ATP6V0A1/ENO2/HTR2A/PGAM1/PINK1/PRKAA2/TPI1	8
GO:0009124	nucleoside monophosphate biosynthetic process	9/279	189/17653	0.00319535	0.0388529	0.0291724	ATP5MC1/ATP6V0A1/ENO2/HPRT1/HTR2A/PGAM1/PINK1/PRKAA2/TPI1	9
GO:2001023	regulation of response to drug	6/279	91/17653	0.00320566	0.0388698	0.0291851	CHRNB2/GABRA4/HTR2A/PINK1/SNCA/SYT1	6
GO:0006734	NADH metabolic process	4/279	39/17653	0.0032509	0.0393088	0.0295147	ENO2/MDH1/PGAM1/TPI1	4
GO:0010821	regulation of mitochondrion organization	10/279	226/17653	0.00327046	0.0394358	0.0296101	BAG4/BAK1/BAP1/FZD5/GSK3B/NMUR1/PINK1/TFDP1/VDAC1/YWHAH	10
GO:0050708	regulation of protein secretion	15/279	426/17653	0.00332493	0.0399818	0.0300201	ARRB1/CIDEA/DPP4/EFNA5/EPHA5/FKBP1B/FZD5/ITPR1/KIF5B/MAPK14/MYH10/NMU/PRKCE/PRKCZ/SLC25A4	15
GO:0000302	response to reactive oxygen species	10/279	227/17653	0.00337476	0.0403063	0.0302637	BAK1/FANCC/FKBP1B/GUCY1B1/MAPK1/NET1/PINK1/PTK2B/TXNRD2/ZNF580	10
GO:0090277	positive regulation of peptide hormone secretion	6/279	92/17653	0.00338487	0.0403063	0.0302637	ADCYAP1/ARRB1/KIF5B/KISS1/NMU/PRKCE	6
GO:0042698	ovulation cycle	5/279	64/17653	0.00339182	0.0403063	0.0302637	ARRB1/GABRB1/KISS1/NPY5R/SLIT2	5
GO:0051937	catecholamine transport	5/279	64/17653	0.00339182	0.0403063	0.0302637	CHRNB2/HTR2A/PINK1/SNCA/SYT1	5
GO:0051222	positive regulation of protein transport	15/279	427/17653	0.00339821	0.0403063	0.0302637	ARRB1/BAP1/CHRM1/FZD5/GSK3B/KIF5B/MAPK1/MAPK14/MYH10/NMU/NMUR1/PAK1/PINK1/PRKCE/PRKCZ	15
GO:0010810	regulation of cell-substrate adhesion	9/279	191/17653	0.00342595	0.0405249	0.0304278	EFNA5/EPHA3/GSK3B/NET1/PIK3CB/PRKCE/PRKCZ/PTK2B/RAC3	9
GO:0060401	cytosolic calcium ion transport	8/279	157/17653	0.00354863	0.0409031	0.0307118	BAK1/FKBP1B/HTR2A/ITPR1/MYO5A/PRKCE/PTK2B/SNCA	8
GO:0001659	temperature homeostasis	4/279	40/17653	0.00356788	0.0409031	0.0307118	CIDEA/HTR2A/NMU/PTGER3	4
GO:0042551	neuron maturation	4/279	40/17653	0.00356788	0.0409031	0.0307118	NRCAM/RAC3/RET/SPTBN4	4
GO:0031623	receptor internalization	6/279	93/17653	0.00357142	0.0409031	0.0307118	ARRB1/DNM1/GRK3/SH3GL2/SNCA/UBQLN2	6
GO:0002933	lipid hydroxylation	2/279	6/17653	0.00358008	0.0409031	0.0307118	CYP2C8/CYP3A4	2
GO:0021957	corticospinal tract morphogenesis	2/279	6/17653	0.00358008	0.0409031	0.0307118	EPHA4/SLIT2	2
GO:0032960	regulation of inositol trisphosphate biosynthetic process	2/279	6/17653	0.00358008	0.0409031	0.0307118	HRH1/PTK2B	2
GO:0033603	positive regulation of dopamine secretion	2/279	6/17653	0.00358008	0.0409031	0.0307118	CHRNB2/PINK1	2
GO:0035897	proteolysis in other organism	2/279	6/17653	0.00358008	0.0409031	0.0307118	MAP2K1/MAP2K4	2
GO:0060440	trachea formation	2/279	6/17653	0.00358008	0.0409031	0.0307118	MAP2K1/MAPK1	2
GO:0060455	negative regulation of gastric acid secretion	2/279	6/17653	0.00358008	0.0409031	0.0307118	NMU/PTGER3	2
GO:0072318	clathrin coat disassembly	2/279	6/17653	0.00358008	0.0409031	0.0307118	SH3GL2/SYNJ1	2
GO:1904781	positive regulation of protein localization to centrosome	2/279	6/17653	0.00358008	0.0409031	0.0307118	APC/GSK3B	2
GO:0030100	regulation of endocytosis	10/279	229/17653	0.0035913	0.0409239	0.0307275	AAK1/ARRB1/EPHA3/PACSIN1/PIK3CB/SH3GL2/SNAP91/SNCA/UBQLN2/WASL	10
GO:0006940	regulation of smooth muscle contraction	5/279	65/17653	0.00362793	0.0409298	0.0307319	CHRM1/CHRM2/CHRM3/GUCY1A1/NMU	5
GO:0071384	cellular response to corticosteroid stimulus	5/279	65/17653	0.00362793	0.0409298	0.0307319	ADCYAP1/FBXO32/FLT3/SRD5A1/SSTR4	5
GO:0007015	actin filament organization	14/279	388/17653	0.00362896	0.0409298	0.0307319	ARRB1/BAG4/NCKAP1/PACSIN1/PAK1/PAK3/PRKCE/PTK2B/RAC3/RHOV/SLIT2/SPTBN4/TNNT2/WASL	14
GO:0007413	axonal fasciculation	3/279	20/17653	0.00364823	0.0409298	0.0307319	EPHA3/EPHA4/NRCAM	3
GO:0031290	retinal ganglion cell axon guidance	3/279	20/17653	0.00364823	0.0409298	0.0307319	EFNA5/NRCAM/SLIT2	3
GO:0106030	neuron projection fasciculation	3/279	20/17653	0.00364823	0.0409298	0.0307319	EPHA3/EPHA4/NRCAM	3
GO:0008637	apoptotic mitochondrial changes	7/279	125/17653	0.00373812	0.0417232	0.0313276	BAK1/CCK/GSK3B/PINK1/SLC25A4/TFDP1/YWHAH	7
GO:0035270	endocrine system development	7/279	125/17653	0.00373812	0.0417232	0.0313276	ADCYAP1/BAK1/CITED2/GSK3B/MAP2K1/MAPK1/SRD5A1	7
GO:0055017	cardiac muscle tissue growth	6/279	94/17653	0.00376551	0.0419214	0.0314764	FGF9/MAP2K4/MAPK14/MEF2C/PAK1/ZFPM2	6
GO:0009201	ribonucleoside triphosphate biosynthetic process	8/279	159/17653	0.00383169	0.0424411	0.0318666	ATP5MC1/ATP6V0A1/ENO2/HTR2A/PGAM1/PINK1/PRKAA2/TPI1	8
GO:2001257	regulation of cation channel activity	8/279	159/17653	0.00383169	0.0424411	0.0318666	CNIH3/FKBP1B/GNB5/KIF5B/MEF2C/MYO5A/PINK1/PTK2B	8
GO:0009205	purine ribonucleoside triphosphate metabolic process	12/279	309/17653	0.00386594	0.0426024	0.0319877	ADCYAP1/ATP5MC1/ATP6V0A1/ATP6V1A/ATP6V1B2/ENO2/HTR2A/PGAM1/PINK1/PRKAA2/SNCA/TPI1	12
GO:0046324	regulation of glucose import	5/279	66/17653	0.00387561	0.0426024	0.0319877	ADIPOR2/CLTCL1/MAPK14/PAK1/PRKCZ	5
GO:0050795	regulation of behavior	5/279	66/17653	0.00387561	0.0426024	0.0319877	CHRNB2/HTR1A/HTR2A/MEF2C/NMU	5
GO:1903747	regulation of establishment of protein localization to mitochondrion	7/279	126/17653	0.00390591	0.0428272	0.0321565	BAG4/BAP1/FZD5/NMUR1/PINK1/TFDP1/YWHAH	7
GO:0030641	regulation of cellular pH	6/279	95/17653	0.00396732	0.0433913	0.0325801	ATP6V0A1/ATP6V1A/ATP6V1B2/ATP6V1C1/ATP6V1H/MAPK1	6
GO:0035304	regulation of protein dephosphorylation	7/279	127/17653	0.00407935	0.0443935	0.0333326	FKBP1B/GSK3B/PINK1/PPP2R1A/PPP2R5B/PPP2R5D/PPP2R5E	7
GO:0097479	synaptic vesicle localization	7/279	127/17653	0.00407935	0.0443935	0.0333326	DNM1/KIF5B/PINK1/SNCA/SYNJ1/SYT1/TRIM9	7
GO:0009123	nucleoside monophosphate metabolic process	13/279	352/17653	0.00411038	0.0446196	0.0335024	ADCYAP1/ATP5MC1/ATP6V0A1/ATP6V1A/ATP6V1B2/ENO2/HPRT1/HTR2A/PGAM1/PINK1/PRKAA2/SNCA/TPI1	13
GO:0072659	protein localization to plasma membrane	10/279	234/17653	0.00418112	0.0448285	0.0336592	ARHGAP44/BAG4/EPHA3/KALRN/KIF5B/MYO5A/PACSIN1/PRKCE/PRKCZ/SPTBN4	10
GO:0014829	vascular smooth muscle contraction	3/279	21/17653	0.004207	0.0448285	0.0336592	CHRM1/CHRM3/HTR2A	3
GO:0023058	adaptation of signaling pathway	3/279	21/17653	0.004207	0.0448285	0.0336592	ARRB1/DNM1/UBQLN2	3
GO:0030825	positive regulation of cGMP metabolic process	3/279	21/17653	0.004207	0.0448285	0.0336592	GUCA1C/GUCY1A1/GUCY1A2	3
GO:0031281	positive regulation of cyclase activity	3/279	21/17653	0.004207	0.0448285	0.0336592	GUCA1C/MAPK14/TIMP2	3
GO:0048148	behavioral response to cocaine	3/279	21/17653	0.004207	0.0448285	0.0336592	HTR2A/KALRN/SNCA	3
GO:1903429	regulation of cell maturation	3/279	21/17653	0.004207	0.0448285	0.0336592	PPP2R1A/RAC3/RET	3
GO:0005996	monosaccharide metabolic process	11/279	273/17653	0.00424453	0.0448285	0.0336592	ENO2/GSK3B/MAPK14/MDH1/NPY1R/PGAM1/PRKCE/SLC25A12/TPI1/UGT1A8/UGT2B7	11
GO:0032386	regulation of intracellular transport	14/279	395/17653	0.00424672	0.0448285	0.0336592	BAG4/BAP1/BARD1/CHRM1/FZD5/GSK3B/KIF5B/MAP2K1/MAPK1/MAPK14/NMUR1/PAK1/PINK1/TNNT2	14
GO:0097553	calcium ion transmembrane import into cytosol	7/279	128/17653	0.00425856	0.0448285	0.0336592	FKBP1B/HTR2A/ITPR1/MYO5A/PRKCE/PTK2B/SNCA	7
GO:0010761	fibroblast migration	4/279	42/17653	0.00426349	0.0448285	0.0336592	BAG4/PAK1/PAK3/PRKCE	4
GO:0030804	positive regulation of cyclic nucleotide biosynthetic process	4/279	42/17653	0.00426349	0.0448285	0.0336592	GUCA1C/GUCY1A1/GUCY1A2/TIMP2	4
GO:1900449	regulation of glutamate receptor signaling pathway	4/279	42/17653	0.00426349	0.0448285	0.0336592	CNIH3/MEF2C/PINK1/PTK2B	4
GO:0002027	regulation of heart rate	6/279	97/17653	0.00439481	0.0458768	0.0344463	FKBP1B/KCNJ3/NMU/SCN2B/SCN4B/SPTBN4	6
GO:0006900	vesicle budding from membrane	6/279	97/17653	0.00439481	0.0458768	0.0344463	CNIH3/DNM1/GBF1/SEC23A/TRAPPC6B/WASL	6
GO:0010522	regulation of calcium ion transport into cytosol	6/279	97/17653	0.00439481	0.0458768	0.0344463	BAK1/FKBP1B/MYO5A/PRKCE/PTK2B/SNCA	6
GO:0045913	positive regulation of carbohydrate metabolic process	5/279	68/17653	0.0044069	0.0458929	0.0344583	HRH1/HTR2A/PRKAA2/PRKCE/SNCA	5
GO:0021543	pallium development	8/279	163/17653	0.00444995	0.0462306	0.0347119	DLX1/EPHA5/GSK3B/HTR5A/KIF5B/SLC32A1/SLIT2/SRD5A1	8
GO:0009199	ribonucleoside triphosphate metabolic process	12/279	315/17653	0.00450126	0.0466523	0.0350286	ADCYAP1/ATP5MC1/ATP6V0A1/ATP6V1A/ATP6V1B2/ENO2/HTR2A/PGAM1/PINK1/PRKAA2/SNCA/TPI1	12
GO:0021537	telencephalon development	10/279	237/17653	0.00457017	0.047254	0.0354804	DLX1/EPHA5/GSK3B/HPRT1/HTR5A/KIF5B/NRG3/SLC32A1/SLIT2/SRD5A1	10
GO:0009144	purine nucleoside triphosphate metabolic process	12/279	316/17653	0.00461484	0.0475008	0.0356657	ADCYAP1/ATP5MC1/ATP6V0A1/ATP6V1A/ATP6V1B2/ENO2/HTR2A/PGAM1/PINK1/PRKAA2/SNCA/TPI1	12
GO:0003018	vascular process in circulatory system	8/279	164/17653	0.00461586	0.0475008	0.0356657	ADCYAP1/CHRM1/CHRM3/GUCY1A1/HRH1/HTR1A/HTR2A/SLIT2	8
GO:0022602	ovulation cycle process	4/279	43/17653	0.00464331	0.0476706	0.0357931	ARRB1/KISS1/NPY5R/SLIT2	4
GO:0055021	regulation of cardiac muscle tissue growth	5/279	69/17653	0.00469111	0.048048	0.0360765	FGF9/MAPK14/MEF2C/PAK1/ZFPM2	5
GO:0048469	cell maturation	8/279	165/17653	0.00478649	0.0485376	0.0364441	CABYR/FZD5/NRCAM/PPP2R1A/PTK2B/RAC3/RET/SPTBN4	8
GO:0008045	motor neuron axon guidance	3/279	22/17653	0.00481492	0.0485376	0.0364441	CHN1/EPHA4/SLIT2	3
GO:0021895	cerebral cortex neuron differentiation	3/279	22/17653	0.00481492	0.0485376	0.0364441	DLX1/HPRT1/RAC3	3
GO:0051194	positive regulation of cofactor metabolic process	3/279	22/17653	0.00481492	0.0485376	0.0364441	HTR2A/PRKAA2/SNCA	3
GO:1904886	beta-catenin destruction complex disassembly	3/279	22/17653	0.00481492	0.0485376	0.0364441	APC/FZD5/GSK3B	3
GO:0035296	regulation of tube diameter	7/279	131/17653	0.00483207	0.0485376	0.0364441	ADCYAP1/CHRM1/CHRM3/GUCY1A1/HRH1/HTR1A/HTR2A	7
GO:0097746	regulation of blood vessel diameter	7/279	131/17653	0.00483207	0.0485376	0.0364441	ADCYAP1/CHRM1/CHRM3/GUCY1A1/HRH1/HTR1A/HTR2A	7
GO:0019227	neuronal action potential propagation	2/279	7/17653	0.00495995	0.0485376	0.0364441	FKBP1B/NRCAM	2
GO:0031077	post-embryonic camera-type eye development	2/279	7/17653	0.00495995	0.0485376	0.0364441	BAK1/FZD5	2
GO:0032226	positive regulation of synaptic transmission, dopaminergic	2/279	7/17653	0.00495995	0.0485376	0.0364441	CHRNB2/PINK1	2
GO:0044033	multi-organism metabolic process	2/279	7/17653	0.00495995	0.0485376	0.0364441	MAP2K1/MAP2K4	2
GO:0045162	clustering of voltage-gated sodium channels	2/279	7/17653	0.00495995	0.0485376	0.0364441	NRCAM/SPTBN4	2
GO:0070459	prolactin secretion	2/279	7/17653	0.00495995	0.0485376	0.0364441	NMU/VIP	2
GO:0072319	vesicle uncoating	2/279	7/17653	0.00495995	0.0485376	0.0364441	SH3GL2/SYNJ1	2
GO:0072383	plus-end-directed vesicle transport along microtubule	2/279	7/17653	0.00495995	0.0485376	0.0364441	KIF5B/KIFAP3	2
GO:0098870	action potential propagation	2/279	7/17653	0.00495995	0.0485376	0.0364441	FKBP1B/NRCAM	2
GO:1904779	regulation of protein localization to centrosome	2/279	7/17653	0.00495995	0.0485376	0.0364441	APC/GSK3B	2
GO:2000601	positive regulation of Arp2/3 complex-mediated actin nucleation	2/279	7/17653	0.00495995	0.0485376	0.0364441	NCKAP1/WASL	2
GO:0009166	nucleotide catabolic process	8/279	166/17653	0.00496192	0.0485376	0.0364441	DCTPP1/ENO2/GDA/HPRT1/HTR2A/PGAM1/PRKAA2/TPI1	8
GO:0030705	cytoskeleton-dependent intracellular transport	8/279	166/17653	0.00496192	0.0485376	0.0364441	KIF3C/KIF5B/KIFAP3/MYO5A/PRKCZ/TUBA1B/UCHL1/WASL	8
GO:0032388	positive regulation of intracellular transport	10/279	240/17653	0.00498719	0.0485755	0.0364726	BAP1/CHRM1/FZD5/GSK3B/KIF5B/MAPK1/MAPK14/NMUR1/PAK1/PINK1	10
GO:0043507	positive regulation of JUN kinase activity	5/279	70/17653	0.00498811	0.0485755	0.0364726	EPHA4/FZD5/MAP2K4/PAK1/PTK2B	5
GO:0002433	immune response-regulating cell surface receptor signaling pathway involved in phagocytosis	7/279	132/17653	0.0050356	0.0488195	0.0366558	CYFIP2/MAPK1/NCKAP1/PAK1/PIK3CB/PRKCE/WASL	7
GO:0038096	Fc-gamma receptor signaling pathway involved in phagocytosis	7/279	132/17653	0.0050356	0.0488195	0.0366558	CYFIP2/MAPK1/NCKAP1/PAK1/PIK3CB/PRKCE/WASL	7
GO:0008154	actin polymerization or depolymerization	9/279	203/17653	0.00509761	0.0491013	0.0368674	BAG4/NCKAP1/PAK3/PRKCE/PTK2B/RAC3/SLIT2/SPTBN4/WASL	9
GO:0030838	positive regulation of actin filament polymerization	6/279	100/17653	0.00509851	0.0491013	0.0368674	BAG4/NCKAP1/PRKCE/PTK2B/RAC3/WASL	6
GO:0033138	positive regulation of peptidyl-serine phosphorylation	6/279	100/17653	0.00509851	0.0491013	0.0368674	ARRB1/BAG4/PAK1/PINK1/RET/SNCA	6
GO:0035023	regulation of Rho protein signal transduction	7/279	133/17653	0.0052455	0.0502944	0.0377632	ARHGEF11/ARHGEF25/ARRB1/KALRN/NET1/NGEF/SPATA13	7
GO:0071322	cellular response to carbohydrate stimulus	7/279	133/17653	0.0052455	0.0502944	0.0377632	ARRB1/EFNA5/EPHA5/FKBP1B/KIF5B/MAP2K4/PRKCE	7
GO:0019674	NAD metabolic process	5/279	71/17653	0.00529821	0.0506881	0.0380588	ENO2/MDH1/NMNAT2/PGAM1/TPI1	5
GO:0010822	positive regulation of mitochondrion organization	8/279	168/17653	0.00532751	0.0508567	0.0381854	BAK1/BAP1/FZD5/GSK3B/NMUR1/PINK1/TFDP1/YWHAH	8
GO:0060419	heart growth	6/279	101/17653	0.00535046	0.050964	0.038266	FGF9/MAP2K4/MAPK14/MEF2C/PAK1/ZFPM2	6
GO:0030048	actin filament-based movement	7/279	134/17653	0.00546192	0.0513463	0.038553	KCNJ3/MYH10/MYO5A/SCN2B/SCN4B/TNNT2/WASL	7
GO:0055023	positive regulation of cardiac muscle tissue growth	4/279	45/17653	0.00546983	0.0513463	0.038553	FGF9/MAPK14/MEF2C/ZFPM2	4
GO:0007530	sex determination	3/279	23/17653	0.00547317	0.0513463	0.038553	CITED2/FGF9/SRD5A1	3
GO:0016578	histone deubiquitination	3/279	23/17653	0.00547317	0.0513463	0.038553	ATXN7L3/BAP1/USP22	3
GO:0043457	regulation of cellular respiration	3/279	23/17653	0.00547317	0.0513463	0.038553	NOP53/PINK1/SNCA	3
GO:0050802	circadian sleep/wake cycle, sleep	3/279	23/17653	0.00547317	0.0513463	0.038553	CHRNB2/NMU/SRD5A1	3
GO:0051953	negative regulation of amine transport	3/279	23/17653	0.00547317	0.0513463	0.038553	GRM7/NPY5R/SNCA	3
GO:0070507	regulation of microtubule cytoskeleton organization	8/279	169/17653	0.00551785	0.0516542	0.0387842	APC/EFNA5/EPHA3/GSK3B/MID1IP1/PAK1/SNCA/TRIM37	8
GO:0051193	regulation of cofactor metabolic process	6/279	102/17653	0.00561141	0.0524173	0.0393572	HTR2A/PDP1/PGAM1/PINK1/PRKAA2/SNCA	6
GO:0019216	regulation of lipid metabolic process	13/279	366/17653	0.00567075	0.0528582	0.0396882	ADIPOR2/CIDEA/FLT3/HTR2A/LPCAT1/MID1IP1/PDP1/PNPLA2/PRKAA2/PRKCE/PTK2B/SNCA/UGT1A8	13
GO:0019362	pyridine nucleotide metabolic process	8/279	170/17653	0.00571334	0.0530281	0.0398158	ENO2/HTR2A/KCNAB2/MDH1/NMNAT2/PGAM1/PRKAA2/TPI1	8
GO:0046496	nicotinamide nucleotide metabolic process	8/279	170/17653	0.00571334	0.0530281	0.0398158	ENO2/HTR2A/KCNAB2/MDH1/NMNAT2/PGAM1/PRKAA2/TPI1	8
GO:0031503	protein-containing complex localization	10/279	245/17653	0.00574806	0.0532368	0.0399725	ARHGAP44/CASC3/DNM1/KIF3C/KIF5B/KIFAP3/NOP53/NPTN/SRSF4/WASL	10
GO:0010498	proteasomal protein catabolic process	15/279	453/17653	0.00582219	0.0538089	0.0404021	APC/ARRB1/CDC34/FBXO44/FBXW4/GSK3B/HECW1/NOP53/PINK1/RNF6/TRIM9/UBE2A/UBE2V2/UBQLN2/UCHL1	15
GO:0046677	response to antibiotic	12/279	326/17653	0.0058817	0.0542306	0.0407187	ADCYAP1/BAK1/CHRNB2/EFNA5/FKBP1B/MEF2C/NET1/PINK1/PRKCE/PTK2B/SRD5A1/ZNF580	12
GO:0009142	nucleoside triphosphate biosynthetic process	8/279	171/17653	0.00591407	0.0542306	0.0407187	ATP5MC1/ATP6V0A1/ENO2/HTR2A/PGAM1/PINK1/PRKAA2/TPI1	8
GO:0038094	Fc-gamma receptor signaling pathway	7/279	136/17653	0.00591474	0.0542306	0.0407187	CYFIP2/MAPK1/NCKAP1/PAK1/PIK3CB/PRKCE/WASL	7
GO:0045744	negative regulation of G-protein coupled receptor protein signaling pathway	4/279	46/17653	0.00591766	0.0542306	0.0407187	ARRB1/DNM1/SNCA/UBQLN2	4
GO:0051048	negative regulation of secretion	9/279	208/17653	0.0059569	0.0544756	0.0409026	CIDEA/FKBP1B/GRM7/KALRN/NMU/NPY5R/PTGER3/SNCA/TRIM9	9
GO:0002431	Fc receptor mediated stimulatory signaling pathway	7/279	137/17653	0.0061514	0.0560189	0.0420614	CYFIP2/MAPK1/NCKAP1/PAK1/PIK3CB/PRKCE/WASL	7
GO:0006865	amino acid transport	7/279	137/17653	0.0061514	0.0560189	0.0420614	CCK/GRM7/NPY5R/SLC25A12/SLC32A1/SNCA/SYT1	7
GO:0006063	uronic acid metabolic process	3/279	24/17653	0.00618281	0.0560704	0.0421001	PRKCE/UGT1A8/UGT2B7	3
GO:0019585	glucuronate metabolic process	3/279	24/17653	0.00618281	0.0560704	0.0421001	PRKCE/UGT1A8/UGT2B7	3
GO:0099601	regulation of neurotransmitter receptor activity	4/279	47/17653	0.00638924	0.0574713	0.0431519	CNIH3/MEF2C/PINK1/PTK2B	4
GO:1901028	regulation of mitochondrial outer membrane permeabilization involved in apoptotic signaling pathway	4/279	47/17653	0.00638924	0.0574713	0.0431519	BAK1/GSK3B/TFDP1/YWHAH	4
GO:1903008	organelle disassembly	6/279	105/17653	0.00645009	0.0574713	0.0431519	FZD5/GBF1/KIF5B/KLC1/PINK1/VDAC1	6
GO:0030050	vesicle transport along actin filament	2/279	8/17653	0.00654452	0.0574713	0.0431519	MYO5A/WASL	2
GO:0031340	positive regulation of vesicle fusion	2/279	8/17653	0.00654452	0.0574713	0.0431519	KIF5B/SYT1	2
GO:0032927	positive regulation of activin receptor signaling pathway	2/279	8/17653	0.00654452	0.0574713	0.0431519	ACVR1B/FGF9	2
GO:0032959	inositol trisphosphate biosynthetic process	2/279	8/17653	0.00654452	0.0574713	0.0431519	HRH1/PTK2B	2
GO:0033034	positive regulation of myeloid cell apoptotic process	2/279	8/17653	0.00654452	0.0574713	0.0431519	MEF2C/PIK3CB	2
GO:0036155	acylglycerol acyl-chain remodeling	2/279	8/17653	0.00654452	0.0574713	0.0431519	AWAT2/PNPLA2	2
GO:0042747	circadian sleep/wake cycle, REM sleep	2/279	8/17653	0.00654452	0.0574713	0.0431519	CHRNB2/SRD5A1	2
GO:0060020	Bergmann glial cell differentiation	2/279	8/17653	0.00654452	0.0574713	0.0431519	MAP2K1/MAPK1	2
GO:0072386	plus-end-directed organelle transport along microtubule	2/279	8/17653	0.00654452	0.0574713	0.0431519	KIF5B/KIFAP3	2
GO:0085020	protein K6-linked ubiquitination	2/279	8/17653	0.00654452	0.0574713	0.0431519	BARD1/RNF6	2
GO:0099550	trans-synaptic signaling, modulating synaptic transmission	2/279	8/17653	0.00654452	0.0574713	0.0431519	GRM5/GUCY1B1	2
GO:2000020	positive regulation of male gonad development	2/279	8/17653	0.00654452	0.0574713	0.0431519	CITED2/ZFPM2	2
GO:0006109	regulation of carbohydrate metabolic process	8/279	174/17653	0.00654853	0.0574713	0.0431519	GSK3B/HRH1/HTR2A/PGAM1/PRKAA2/PRKCE/PTK2B/SNCA	8
GO:0050880	regulation of blood vessel size	7/279	139/17653	0.00664584	0.0580007	0.0435495	ADCYAP1/CHRM1/CHRM3/GUCY1A1/HRH1/HTR1A/HTR2A	7
GO:0003151	outflow tract morphogenesis	5/279	75/17653	0.00667548	0.0580007	0.0435495	CITED2/MEF2C/NPY1R/NPY5R/ZFPM2	5
GO:0060420	regulation of heart growth	5/279	75/17653	0.00667548	0.0580007	0.0435495	FGF9/MAPK14/MEF2C/PAK1/ZFPM2	5
GO:0072384	organelle transport along microtubule	5/279	75/17653	0.00667548	0.0580007	0.0435495	KIF3C/KIF5B/KIFAP3/PRKCZ/UCHL1	5
GO:1903312	negative regulation of mRNA metabolic process	5/279	75/17653	0.00667548	0.0580007	0.0435495	BAG4/BARD1/MAPK14/SRSF4/VIP	5
GO:0001952	regulation of cell-matrix adhesion	6/279	106/17653	0.00674887	0.0585216	0.0439406	EFNA5/EPHA3/GSK3B/PIK3CB/PRKCZ/PTK2B	6
GO:0072524	pyridine-containing compound metabolic process	8/279	175/17653	0.00677108	0.0585974	0.0439975	ENO2/HTR2A/KCNAB2/MDH1/NMNAT2/PGAM1/PRKAA2/TPI1	8
GO:0008542	visual learning	4/279	48/17653	0.00688511	0.0587009	0.0440752	CHRNB2/HRH1/KRAS/NPTN	4
GO:0035150	regulation of tube size	7/279	140/17653	0.00690385	0.0587009	0.0440752	ADCYAP1/CHRM1/CHRM3/GUCY1A1/HRH1/HTR1A/HTR2A	7
GO:0000729	DNA double-strand break processing	3/279	25/17653	0.00694485	0.0587009	0.0440752	BARD1/UBE2N/UBE2V2	3
GO:0006735	NADH regeneration	3/279	25/17653	0.00694485	0.0587009	0.0440752	ENO2/PGAM1/TPI1	3
GO:0022410	circadian sleep/wake cycle process	3/279	25/17653	0.00694485	0.0587009	0.0440752	CHRNB2/NMU/SRD5A1	3
GO:0035640	exploration behavior	3/279	25/17653	0.00694485	0.0587009	0.0440752	DPP4/HTR1A/PRKCE	3
GO:0048679	regulation of axon regeneration	3/279	25/17653	0.00694485	0.0587009	0.0440752	EPHA4/FKBP1B/MAP2K1	3
GO:0060384	innervation	3/279	25/17653	0.00694485	0.0587009	0.0440752	GABRB2/GABRB3/RET	3
GO:0061621	canonical glycolysis	3/279	25/17653	0.00694485	0.0587009	0.0440752	ENO2/PGAM1/TPI1	3
GO:0061718	glucose catabolic process to pyruvate	3/279	25/17653	0.00694485	0.0587009	0.0440752	ENO2/PGAM1/TPI1	3
GO:1904646	cellular response to amyloid-beta	3/279	25/17653	0.00694485	0.0587009	0.0440752	EPHA4/GRM5/GSK3B	3
GO:2000463	positive regulation of excitatory postsynaptic potential	3/279	25/17653	0.00694485	0.0587009	0.0440752	CHRNA7/PRKCZ/PTK2B	3
GO:0042310	vasoconstriction	5/279	76/17653	0.00705549	0.0594228	0.0446172	CHRM1/CHRM3/HRH1/HTR1A/HTR2A	5
GO:0010811	positive regulation of cell-substrate adhesion	6/279	107/17653	0.00705757	0.0594228	0.0446172	GSK3B/NET1/PRKCE/PRKCZ/PTK2B/RAC3	6
GO:0016236	macroautophagy	11/279	293/17653	0.00712233	0.0598524	0.0449397	ATP6V0A1/ATP6V1A/ATP6V1B2/ATP6V1C1/ATP6V1H/PINK1/PRKAA2/QSOX1/UBQLN2/UCHL1/VDAC1	11
GO:0048871	multicellular organismal homeostasis	12/279	335/17653	0.00724472	0.0607635	0.0456239	ATP6AP1/BARD1/CIDEA/GNAS/HTR2A/KRAS/LPCAT1/NMU/PRKAR2B/PTGER3/PTK2B/RAC3	12
GO:0034404	nucleobase-containing small molecule biosynthetic process	9/279	215/17653	0.00734271	0.0613542	0.0460674	DCTPP1/ENO2/ENTPD3/GDA/HPRT1/HTR2A/PGAM1/PRKAA2/TPI1	9
GO:0110053	regulation of actin filament organization	10/279	254/17653	0.00734333	0.0613542	0.0460674	BAG4/NCKAP1/PAK1/PAK3/PRKCE/PTK2B/RAC3/SLIT2/SPTBN4/WASL	10
GO:0043279	response to alkaloid	6/279	108/17653	0.00737635	0.061512	0.0461859	CHRNB2/HTR2A/KALRN/PRKCE/PTK2B/SNCA	6
GO:0060421	positive regulation of heart growth	4/279	49/17653	0.00740577	0.0616392	0.0462814	FGF9/MAPK14/MEF2C/ZFPM2	4
GO:0006094	gluconeogenesis	5/279	77/17653	0.00745037	0.0617742	0.0463827	ENO2/MDH1/PGAM1/SLC25A12/TPI1	5
GO:0051279	regulation of release of sequestered calcium ion into cytosol	5/279	77/17653	0.00745037	0.0617742	0.0463827	FKBP1B/MYO5A/PRKCE/PTK2B/SNCA	5
GO:0048639	positive regulation of developmental growth	8/279	178/17653	0.00747315	0.0618453	0.0464361	EFNA5/FGF9/MAPK14/MEF2C/PAK1/SPTBN4/SYT1/ZFPM2	8
GO:0043666	regulation of phosphoprotein phosphatase activity	6/279	109/17653	0.00770541	0.0633773	0.0475864	FKBP1B/GSK3B/PPP2R1A/PPP2R5B/PPP2R5D/PPP2R5E	6
GO:0050731	positive regulation of peptidyl-tyrosine phosphorylation	8/279	179/17653	0.00771895	0.0633773	0.0475864	CCK/EFNA5/EPHA4/FLT3/GRM5/HTR2A/PAK2/PTK2B	8
GO:0051384	response to glucocorticoid	7/279	143/17653	0.0077226	0.0633773	0.0475864	ADCYAP1/FBXO32/FLT3/KRAS/SLIT2/SRD5A1/SSTR4	7
GO:0006706	steroid catabolic process	3/279	26/17653	0.00776019	0.0633773	0.0475864	CYP3A4/STS/YWHAH	3
GO:0061615	glycolytic process through fructose-6-phosphate	3/279	26/17653	0.00776019	0.0633773	0.0475864	ENO2/PGAM1/TPI1	3
GO:0061620	glycolytic process through glucose-6-phosphate	3/279	26/17653	0.00776019	0.0633773	0.0475864	ENO2/PGAM1/TPI1	3
GO:2001171	positive regulation of ATP biosynthetic process	3/279	26/17653	0.00776019	0.0633773	0.0475864	HTR2A/PINK1/PRKAA2	3
GO:0010827	regulation of glucose transmembrane transport	5/279	78/17653	0.00786039	0.0639556	0.0480207	ADIPOR2/CLTCL1/MAPK14/PAK1/PRKCZ	5
GO:1901216	positive regulation of neuron death	5/279	78/17653	0.00786039	0.0639556	0.0480207	CDC34/GSK3B/MAP2K4/PAK3/SNCA	5
GO:0030865	cortical cytoskeleton organization	4/279	50/17653	0.00795173	0.0643381	0.0483078	NCKAP1/RHOV/TLN1/WASL	4
GO:0032890	regulation of organic acid transport	4/279	50/17653	0.00795173	0.0643381	0.0483078	CCK/GRM7/NPY5R/SNCA	4
GO:0036092	phosphatidylinositol-3-phosphate biosynthetic process	4/279	50/17653	0.00795173	0.0643381	0.0483078	FGF6/FGF9/PIK3CB/SYNJ1	4
GO:0044706	multi-multicellular organism process	9/279	218/17653	0.00800696	0.0646648	0.0485531	ACVR1B/ADCYAP1/ADIPOR2/KALRN/KRAS/PNOC/STS/TAC3/UBE2A	9
GO:0007568	aging	11/279	298/17653	0.00803777	0.0647312	0.048603	BAK1/GRM5/HTR2A/KRAS/MAP2K1/MAPK14/NPY5R/PRDM2/SLC32A1/SNCA/TIMP2	11
GO:0000041	transition metal ion transport	6/279	110/17653	0.00804492	0.0647312	0.048603	ATP6AP1/ATP6V0A1/ATP6V1A/ATP6V1B2/ATP6V1C1/ATP6V1H	6
GO:0042445	hormone metabolic process	9/279	219/17653	0.00823826	0.065785	0.0493942	AWAT2/CYP26C1/CYP3A4/GCNT4/PCSK1/SRD5A1/UGT1A8/UGT2B7/YWHAH	9
GO:0046323	glucose import	5/279	79/17653	0.00828583	0.065785	0.0493942	ADIPOR2/CLTCL1/MAPK14/PAK1/PRKCZ	5
GO:0046902	regulation of mitochondrial membrane permeability	5/279	79/17653	0.00828583	0.065785	0.0493942	BAK1/GSK3B/SLC25A4/TFDP1/YWHAH	5
GO:0003056	regulation of vascular smooth muscle contraction	2/279	9/17653	0.00832703	0.065785	0.0493942	CHRM1/CHRM3	2
GO:0007196	adenylate cyclase-inhibiting G-protein coupled glutamate receptor signaling pathway	2/279	9/17653	0.00832703	0.065785	0.0493942	GRM5/GRM7	2
GO:0014041	regulation of neuron maturation	2/279	9/17653	0.00832703	0.065785	0.0493942	RAC3/RET	2
GO:0014820	tonic smooth muscle contraction	2/279	9/17653	0.00832703	0.065785	0.0493942	HTR2A/NMU	2
GO:0060124	positive regulation of growth hormone secretion	2/279	9/17653	0.00832703	0.065785	0.0493942	ADCYAP1/KISS1	2
GO:1900118	negative regulation of execution phase of apoptosis	2/279	9/17653	0.00832703	0.065785	0.0493942	CIDEA/PAK2	2
GO:2000018	regulation of male gonad development	2/279	9/17653	0.00832703	0.065785	0.0493942	CITED2/ZFPM2	2
GO:0002793	positive regulation of peptide secretion	10/279	259/17653	0.00836663	0.0659782	0.0495393	ADCYAP1/ARRB1/FZD5/KIF5B/KISS1/MAPK14/MYH10/NMU/PRKCE/PRKCZ	10
GO:0070936	protein K48-linked ubiquitination	4/279	51/17653	0.00852346	0.0670934	0.0503766	CDC34/RNF6/TTC3/UBE2A	4
GO:1902600	proton transmembrane transport	7/279	146/17653	0.00861098	0.0673205	0.0505471	ATP5MC1/ATP6AP1/ATP6V0A1/ATP6V1A/ATP6V1B2/ATP6V1C1/ATP6V1H	7
GO:0010721	negative regulation of cell development	11/279	301/17653	0.00862944	0.0673205	0.0505471	ADCYAP1/DLX1/EFNA5/EPHA4/GSK3B/NGEF/NRG3/PAK1/RNF6/SLIT2/YWHAH	11
GO:0007628	adult walking behavior	3/279	27/17653	0.00862964	0.0673205	0.0505471	EPHA4/SPTBN4/UCHL1	3
GO:0032958	inositol phosphate biosynthetic process	3/279	27/17653	0.00862964	0.0673205	0.0505471	HRH1/PTK2B/SNCA	3
GO:0042745	circadian sleep/wake cycle	3/279	27/17653	0.00862964	0.0673205	0.0505471	CHRNB2/NMU/SRD5A1	3
GO:0019319	hexose biosynthetic process	5/279	80/17653	0.00872698	0.067958	0.0510258	ENO2/MDH1/PGAM1/SLC25A12/TPI1	5
GO:0009435	NAD biosynthetic process	4/279	52/17653	0.00912144	0.0708272	0.0531801	ENO2/NMNAT2/PGAM1/TPI1	4
GO:1903749	positive regulation of establishment of protein localization to mitochondrion	6/279	113/17653	0.00912797	0.0708272	0.0531801	BAP1/FZD5/NMUR1/PINK1/TFDP1/YWHAH	6
GO:0009416	response to light stimulus	11/279	305/17653	0.00947023	0.0733522	0.055076	ARRB1/BAK1/CDC25A/CHRNB2/GUCA1C/HRH1/KRAS/NMU/NPTN/OPN3/UBE2A	11
GO:0030004	cellular monovalent inorganic cation homeostasis	6/279	114/17653	0.00951107	0.0734889	0.0551786	ATP6V0A1/ATP6V1A/ATP6V1B2/ATP6V1C1/ATP6V1H/MAPK1	6
GO:0008209	androgen metabolic process	3/279	28/17653	0.00955395	0.0734889	0.0551786	CYP3A4/SRD5A1/UGT2B7	3
GO:0090659	walking behavior	3/279	28/17653	0.00955395	0.0734889	0.0551786	EPHA4/SPTBN4/UCHL1	3
GO:0019933	cAMP-mediated signaling	7/279	149/17653	0.00957229	0.0734889	0.0551786	ADCYAP1/CDC34/EPHA5/GNAS/HTR5A/PTGER3/VIP	7
GO:0071695	anatomical structure maturation	7/279	149/17653	0.00957229	0.0734889	0.0551786	MYO5A/NRCAM/PPP2R1A/PTK2B/RAC3/RET/SPTBN4	7
GO:0048545	response to steroid hormone	13/279	391/17653	0.00960835	0.0736358	0.055289	ADCYAP1/CCNE1/FBXO32/FLT3/GABRB1/KRAS/PAK1/RNF6/SLIT2/SRD5A1/SST/SSTR4/YWHAH	13
GO:0006584	catecholamine metabolic process	4/279	53/17653	0.00974611	0.0742991	0.055787	CHRNB2/HPRT1/HTR1A/SNCA	4
GO:0007632	visual behavior	4/279	53/17653	0.00974611	0.0742991	0.055787	CHRNB2/HRH1/KRAS/NPTN	4
GO:0009712	catechol-containing compound metabolic process	4/279	53/17653	0.00974611	0.0742991	0.055787	CHRNB2/HPRT1/HTR1A/SNCA	4
GO:0034754	cellular hormone metabolic process	6/279	115/17653	0.00990551	0.0750243	0.0563315	AWAT2/CYP26C1/CYP3A4/SRD5A1/UGT1A8/UGT2B7	6
GO:0006733	oxidoreduction coenzyme metabolic process	8/279	187/17653	0.00991017	0.0750243	0.0563315	ENO2/HTR2A/KCNAB2/MDH1/NMNAT2/PGAM1/PRKAA2/TPI1	8
GO:0007565	female pregnancy	8/279	187/17653	0.00991017	0.0750243	0.0563315	ACVR1B/ADCYAP1/ADIPOR2/KRAS/PNOC/STS/TAC3/UBE2A	8
GO:0034764	positive regulation of transmembrane transport	8/279	187/17653	0.00991017	0.0750243	0.0563315	ADIPOR2/CLTCL1/KIF5B/MAPK14/PAK1/PINK1/PRKCZ/SNCA	8
GO:1990778	protein localization to cell periphery	10/279	266/17653	0.00997947	0.0753469	0.0565737	ARHGAP44/BAG4/EPHA3/KALRN/KIF5B/MYO5A/PACSIN1/PRKCE/PRKCZ/SPTBN4	10
GO:0006914	autophagy	15/279	482/17653	0.0100047	0.0753469	0.0565737	ATP6V0A1/ATP6V1A/ATP6V1B2/ATP6V1C1/ATP6V1H/FZD5/ITPR1/PIK3CB/PINK1/PRKAA2/QSOX1/SNCA/UBQLN2/UCHL1/VDAC1	15
GO:0061919	process utilizing autophagic mechanism	15/279	482/17653	0.0100047	0.0753469	0.0565737	ATP6V0A1/ATP6V1A/ATP6V1B2/ATP6V1C1/ATP6V1H/FZD5/ITPR1/PIK3CB/PINK1/PRKAA2/QSOX1/SNCA/UBQLN2/UCHL1/VDAC1	15
GO:0006890	retrograde vesicle-mediated transport, Golgi to ER	5/279	83/17653	0.0101474	0.0761577	0.0571825	ARF3/GBF1/KIF3C/KIFAP3/KLC1	5
GO:0044070	regulation of anion transport	5/279	83/17653	0.0101474	0.0761577	0.0571825	CCK/GRM5/GRM7/NPY5R/SNCA	5
GO:0010952	positive regulation of peptidase activity	8/279	188/17653	0.0102135	0.0762068	0.0572194	ARRB1/BAK1/CCK/CYFIP2/EPHA4/MAPK14/PINK1/SNCA	8
GO:0051403	stress-activated MAPK cascade	10/279	267/17653	0.010228	0.0762068	0.0572194	EPHA4/FZD5/MAP2K1/MAP2K4/MAPK1/MAPK14/PAK1/PINK1/PTK2B/UBE2N	10
GO:0007016	cytoskeletal anchoring at plasma membrane	2/279	10/17653	0.0103009	0.0762068	0.0572194	SPTBN4/TLN1	2
GO:0021892	cerebral cortex GABAergic interneuron differentiation	2/279	10/17653	0.0103009	0.0762068	0.0572194	DLX1/RAC3	2
GO:0032957	inositol trisphosphate metabolic process	2/279	10/17653	0.0103009	0.0762068	0.0572194	HRH1/PTK2B	2
GO:0042428	serotonin metabolic process	2/279	10/17653	0.0103009	0.0762068	0.0572194	HTR1A/SRD5A1	2
GO:0051956	negative regulation of amino acid transport	2/279	10/17653	0.0103009	0.0762068	0.0572194	GRM7/NPY5R	2
GO:1902004	positive regulation of amyloid-beta formation	2/279	10/17653	0.0103009	0.0762068	0.0572194	CHRNA7/EPHA4	2
GO:0019751	polyol metabolic process	6/279	116/17653	0.0103115	0.0762068	0.0572194	CYP3A4/HRH1/PTK2B/SNCA/SYNJ1/TPI1	6
GO:0060043	regulation of cardiac muscle cell proliferation	4/279	54/17653	0.0103979	0.0767154	0.0576013	FGF9/MAPK14/MEF2C/ZFPM2	4
GO:0006006	glucose metabolic process	8/279	189/17653	0.0105237	0.0774552	0.0581567	ENO2/GSK3B/MAPK14/MDH1/NPY1R/PGAM1/SLC25A12/TPI1	8
GO:0070570	regulation of neuron projection regeneration	3/279	29/17653	0.0105338	0.0774552	0.0581567	EPHA4/FKBP1B/MAP2K1	3
GO:0001776	leukocyte homeostasis	5/279	84/17653	0.010654	0.0780757	0.0586226	BAK1/BAP1/FLT3/MEF2C/PIK3CB	5
GO:0097756	negative regulation of blood vessel diameter	5/279	84/17653	0.010654	0.0780757	0.0586226	CHRM1/CHRM3/HRH1/HTR1A/HTR2A	5
GO:1905477	positive regulation of protein localization to membrane	6/279	117/17653	0.0107291	0.0784937	0.0589365	EPHA3/KIF5B/PAK1/PRKCE/TFDP1/YWHAH	6
GO:0007018	microtubule-based movement	11/279	311/17653	0.0108484	0.0791008	0.0593923	CABYR/KIF21A/KIF3C/KIF5B/KIFAP3/KLC1/MYH10/MYO5A/PRKCZ/SH3GL2/UCHL1	11
GO:0008202	steroid metabolic process	11/279	311/17653	0.0108484	0.0791008	0.0593923	CYP26C1/CYP2C8/CYP3A4/GBA2/LIPE/PRKAA2/SRD5A1/STS/UGT1A8/UGT2B7/YWHAH	11
GO:0030801	positive regulation of cyclic nucleotide metabolic process	4/279	55/17653	0.0110773	0.0804998	0.0604427	GUCA1C/GUCY1A1/GUCY1A2/TIMP2	4
GO:0097345	mitochondrial outer membrane permeabilization	4/279	55/17653	0.0110773	0.0804998	0.0604427	BAK1/GSK3B/TFDP1/YWHAH	4
GO:0051668	localization within membrane	6/279	118/17653	0.0111586	0.080825	0.0606869	ARHGAP44/DNM1/KIF5B/MUSK/NPTN/SEC23A	6
GO:0032410	negative regulation of transporter activity	5/279	85/17653	0.0111777	0.080825	0.0606869	FKBP1B/GNB5/HECW1/PRKCE/SNCA	5
GO:0043506	regulation of JUN kinase activity	5/279	85/17653	0.0111777	0.080825	0.0606869	EPHA4/FZD5/MAP2K4/PAK1/PTK2B	5
GO:0072655	establishment of protein localization to mitochondrion	8/279	192/17653	0.0114963	0.0829904	0.0623128	BAG4/BAP1/FZD5/NMUR1/PINK1/TFDP1/TIMM17A/YWHAH	8
GO:0032984	protein-containing complex disassembly	11/279	314/17653	0.0115928	0.0835486	0.0627319	APC/FZD5/GSK3B/KIF5B/KLC1/MID1IP1/MRPL34/MRPS12/SH3GL2/SPTBN4/SYNJ1	11
GO:0046364	monosaccharide biosynthetic process	5/279	86/17653	0.0117187	0.0841178	0.0631593	ENO2/MDH1/PGAM1/SLC25A12/TPI1	5
GO:1901655	cellular response to ketone	5/279	86/17653	0.0117187	0.0841178	0.0631593	EFNA5/FBXO32/PRKAA2/PRKCE/SRD5A1	5
GO:0042180	cellular ketone metabolic process	9/279	232/17653	0.0117297	0.0841178	0.0631593	ADIPOR2/CBR3/MID1IP1/PDP1/PRKAA2/PRKCE/SNCA/SRD5A1/UGT1A8	9
GO:0010675	regulation of cellular carbohydrate metabolic process	6/279	120/17653	0.0120538	0.0862996	0.0647975	GSK3B/HRH1/PGAM1/PRKCE/PTK2B/SNCA	6
GO:0043161	proteasome-mediated ubiquitin-dependent protein catabolic process	13/279	403/17653	0.0121352	0.08674	0.0651282	APC/ARRB1/CDC34/FBXW4/GSK3B/HECW1/NOP53/RNF6/TRIM9/UBE2A/UBE2V2/UBQLN2/UCHL1	13
GO:0090559	regulation of membrane permeability	5/279	87/17653	0.0122773	0.0875741	0.0657544	BAK1/GSK3B/SLC25A4/TFDP1/YWHAH	5
GO:0048193	Golgi vesicle transport	12/279	360/17653	0.0123587	0.0875741	0.0657544	ARF3/CNIH3/EXOC6/GBF1/KIF3C/KIFAP3/KLC1/MYO5A/SEC22A/SEC23A/SPTBN4/TRAPPC6B	12
GO:0002862	negative regulation of inflammatory response to antigenic stimulus	2/279	11/17653	0.0124596	0.0875741	0.0657544	ADCYAP1/NPY5R	2
GO:0006853	carnitine shuttle	2/279	11/17653	0.0124596	0.0875741	0.0657544	MID1IP1/PRKAA2	2
GO:0031652	positive regulation of heat generation	2/279	11/17653	0.0124596	0.0875741	0.0657544	NMU/PTGER3	2
GO:0051386	regulation of neurotrophin TRK receptor signaling pathway	2/279	11/17653	0.0124596	0.0875741	0.0657544	CYFIP2/PPP2R5B	2
GO:0060439	trachea morphogenesis	2/279	11/17653	0.0124596	0.0875741	0.0657544	MAP2K1/MAPK1	2
GO:0060453	regulation of gastric acid secretion	2/279	11/17653	0.0124596	0.0875741	0.0657544	NMU/PTGER3	2
GO:0099515	actin filament-based transport	2/279	11/17653	0.0124596	0.0875741	0.0657544	MYO5A/WASL	2
GO:1905941	positive regulation of gonad development	2/279	11/17653	0.0124596	0.0875741	0.0657544	CITED2/ZFPM2	2
GO:0003231	cardiac ventricle development	6/279	121/17653	0.0125198	0.0875741	0.0657544	CITED2/LMO4/MEF2C/NPY5R/TNNT2/ZFPM2	6
GO:0051592	response to calcium ion	6/279	121/17653	0.0125198	0.0875741	0.0657544	ENTPD6/MEF2C/PTK2B/SLC25A12/SYT1/TNNT2	6
GO:0015893	drug transport	8/279	195/17653	0.0125336	0.0875741	0.0657544	CHRNB2/HTR2A/PINK1/SLC25A12/SLC25A4/SLC32A1/SNCA/SYT1	8
GO:0070585	protein localization to mitochondrion	8/279	195/17653	0.0125336	0.0875741	0.0657544	BAG4/BAP1/FZD5/NMUR1/PINK1/TFDP1/TIMM17A/YWHAH	8
GO:0006007	glucose catabolic process	3/279	31/17653	0.0126622	0.0881897	0.0662166	ENO2/PGAM1/TPI1	3
GO:0051954	positive regulation of amine transport	3/279	31/17653	0.0126622	0.0881897	0.0662166	CCK/CHRNB2/PINK1	3
GO:0051196	regulation of coenzyme metabolic process	5/279	88/17653	0.0128536	0.0893796	0.0671101	HTR2A/PDP1/PGAM1/PRKAA2/SNCA	5
GO:0030168	platelet activation	7/279	158/17653	0.0129266	0.0896014	0.0672766	ARRB1/GNAS/ITPR1/MAPK1/PIK3CB/PRKCE/TLN1	7
GO:0055067	monovalent inorganic cation homeostasis	7/279	158/17653	0.0129266	0.0896014	0.0672766	ATP6AP1/ATP6V0A1/ATP6V1A/ATP6V1B2/ATP6V1C1/ATP6V1H/MAPK1	7
GO:0071333	cellular response to glucose stimulus	6/279	122/17653	0.0129984	0.0899556	0.0675426	ARRB1/EFNA5/EPHA5/FKBP1B/KIF5B/PRKCE	6
GO:0016042	lipid catabolic process	11/279	320/17653	0.013198	0.0910682	0.068378	CIDEA/CYP26C1/CYP3A4/GBA2/LIPE/PLA2G15/PLD3/PNPLA2/PRKCE/STS/YWHAH	11
GO:0032886	regulation of microtubule-based process	8/279	197/17653	0.0132623	0.0910682	0.068378	APC/EFNA5/EPHA3/GSK3B/MID1IP1/PAK1/SNCA/TRIM37	8
GO:0010517	regulation of phospholipase activity	4/279	58/17653	0.0132847	0.0910682	0.068378	HTR2A/NMUR1/PRKCZ/SNCA	4
GO:0032768	regulation of monooxygenase activity	4/279	58/17653	0.0132847	0.0910682	0.068378	KRAS/PTK2B/SNCA/WASL	4
GO:0046173	polyol biosynthetic process	4/279	58/17653	0.0132847	0.0910682	0.068378	CYP3A4/HRH1/PTK2B/SNCA	4
GO:0055025	positive regulation of cardiac muscle tissue development	4/279	58/17653	0.0132847	0.0910682	0.068378	FGF9/MAPK14/MEF2C/ZFPM2	4
GO:0030010	establishment of cell polarity	6/279	123/17653	0.0134897	0.0916082	0.0687834	ARHGEF11/GBF1/PAK1/PRKCZ/PTK2B/SPDL1	6
GO:0031960	response to corticosteroid	7/279	160/17653	0.013774	0.0916082	0.0687834	ADCYAP1/FBXO32/FLT3/KRAS/SLIT2/SRD5A1/SSTR4	7
GO:0008038	neuron recognition	3/279	32/17653	0.0138118	0.0916082	0.0687834	EPHA3/EPHA4/NRCAM	3
GO:0097484	dendrite extension	3/279	32/17653	0.0138118	0.0916082	0.0687834	CYFIP2/SH3GL2/SYT1	3
GO:1903580	positive regulation of ATP metabolic process	3/279	32/17653	0.0138118	0.0916082	0.0687834	HTR2A/PINK1/PRKAA2	3
GO:0045834	positive regulation of lipid metabolic process	6/279	124/17653	0.0139937	0.0916082	0.0687834	FLT3/HTR2A/MID1IP1/PNPLA2/PRKCE/PTK2B	6
GO:0051291	protein heterooligomerization	6/279	124/17653	0.0139937	0.0916082	0.0687834	BAG4/CHRNB2/CPSF7/PRKCZ/SYT1/TNNT2	6
GO:0071331	cellular response to hexose stimulus	6/279	124/17653	0.0139937	0.0916082	0.0687834	ARRB1/EFNA5/EPHA5/FKBP1B/KIF5B/PRKCE	6
GO:1903578	regulation of ATP metabolic process	5/279	90/17653	0.0140605	0.0916082	0.0687834	HTR2A/PGAM1/PINK1/PRKAA2/SNCA	5
GO:0050954	sensory perception of mechanical stimulus	7/279	161/17653	0.0142123	0.0916082	0.0687834	CHRNB2/DNM1/GABRB2/GABRB3/GRM7/HTR2A/SPTBN4	7
GO:0071326	cellular response to monosaccharide stimulus	6/279	125/17653	0.0145108	0.0916082	0.0687834	ARRB1/EFNA5/EPHA5/FKBP1B/KIF5B/PRKCE	6
GO:0006816	calcium ion transport	13/279	413/17653	0.0146104	0.0916082	0.0687834	BAK1/CHRNA7/CHRNB2/FKBP1B/GNB5/HTR2A/ITPR1/MYO5A/NMUR1/PRKCE/PTK2B/SNCA/VDAC1	13
GO:0009791	post-embryonic development	5/279	91/17653	0.0146916	0.0916082	0.0687834	BAK1/FZD5/GABRG2/GNAS/ITPR1	5
GO:0051453	regulation of intracellular pH	5/279	91/17653	0.0146916	0.0916082	0.0687834	ATP6V0A1/ATP6V1A/ATP6V1B2/ATP6V1C1/ATP6V1H	5
GO:0055024	regulation of cardiac muscle tissue development	5/279	91/17653	0.0146916	0.0916082	0.0687834	FGF9/MAPK14/MEF2C/PAK1/ZFPM2	5
GO:0002674	negative regulation of acute inflammatory response	2/279	12/17653	0.0147969	0.0916082	0.0687834	ADCYAP1/NPY5R	2
GO:0002864	regulation of acute inflammatory response to antigenic stimulus	2/279	12/17653	0.0147969	0.0916082	0.0687834	ADCYAP1/NPY5R	2
GO:0009886	post-embryonic animal morphogenesis	2/279	12/17653	0.0147969	0.0916082	0.0687834	BAK1/GNAS	2
GO:0010459	negative regulation of heart rate	2/279	12/17653	0.0147969	0.0916082	0.0687834	FKBP1B/SPTBN4	2
GO:0010889	regulation of sequestering of triglyceride	2/279	12/17653	0.0147969	0.0916082	0.0687834	CIDEA/PNPLA2	2
GO:0014831	gastro-intestinal system smooth muscle contraction	2/279	12/17653	0.0147969	0.0916082	0.0687834	NMU/PTGER3	2
GO:0019934	cGMP-mediated signaling	2/279	12/17653	0.0147969	0.0916082	0.0687834	GUCY1B1/PTK2B	2
GO:0033605	positive regulation of catecholamine secretion	2/279	12/17653	0.0147969	0.0916082	0.0687834	CHRNB2/PINK1	2
GO:0045161	neuronal ion channel clustering	2/279	12/17653	0.0147969	0.0916082	0.0687834	NRCAM/SPTBN4	2
GO:0099563	modification of synaptic structure	2/279	12/17653	0.0147969	0.0916082	0.0687834	ARHGAP44/EPHA4	2
GO:1902993	positive regulation of amyloid precursor protein catabolic process	2/279	12/17653	0.0147969	0.0916082	0.0687834	CHRNA7/EPHA4	2
GO:2000650	negative regulation of sodium ion transmembrane transporter activity	2/279	12/17653	0.0147969	0.0916082	0.0687834	HECW1/PRKCE	2
GO:2001241	positive regulation of extrinsic apoptotic signaling pathway in absence of ligand	2/279	12/17653	0.0147969	0.0916082	0.0687834	PPP2R1A/RET	2
GO:0019229	regulation of vasoconstriction	4/279	60/17653	0.0149012	0.0916082	0.0687834	CHRM1/CHRM3/HRH1/HTR2A	4
GO:0048645	animal organ formation	4/279	60/17653	0.0149012	0.0916082	0.0687834	CITED2/MAP2K1/MAPK1/MEF2C	4
GO:0001963	synaptic transmission, dopaminergic	3/279	33/17653	0.0150188	0.0916082	0.0687834	CHRNB2/PINK1/SNCA	3
GO:0031111	negative regulation of microtubule polymerization or depolymerization	3/279	33/17653	0.0150188	0.0916082	0.0687834	APC/MID1IP1/SNCA	3
GO:0060674	placenta blood vessel development	3/279	33/17653	0.0150188	0.0916082	0.0687834	FZD5/MAP2K1/MAPK1	3
GO:0097120	receptor localization to synapse	3/279	33/17653	0.0150188	0.0916082	0.0687834	ARHGAP44/KIF5B/NPTN	3
GO:1902742	apoptotic process involved in development	3/279	33/17653	0.0150188	0.0916082	0.0687834	BAK1/FZD5/SLIT2	3
GO:0046887	positive regulation of hormone secretion	6/279	126/17653	0.0150411	0.0916082	0.0687834	ADCYAP1/ARRB1/KIF5B/KISS1/NMU/PRKCE	6
GO:0090257	regulation of muscle system process	9/279	242/17653	0.0150911	0.0916082	0.0687834	CHRM1/CHRM2/CHRM3/FBXO32/FKBP1B/GUCY1A1/NMU/PAK1/TNNT2	9
GO:1905475	regulation of protein localization to membrane	7/279	163/17653	0.0151186	0.0916082	0.0687834	EPHA3/KALRN/KIF5B/PAK1/PRKCE/TFDP1/YWHAH	7
GO:0016311	dephosphorylation	14/279	461/17653	0.0152987	0.0916082	0.0687834	BAG4/CDC25A/ELL/FKBP1B/GSK3B/KNL1/MEF2C/PDP1/PINK1/PPP2R1A/PPP2R5B/PPP2R5D/PPP2R5E/SYNJ1	14
GO:0007589	body fluid secretion	5/279	92/17653	0.0153414	0.0916082	0.0687834	CHRM1/CHRM3/KALRN/PRKCE/VIP	5
GO:0051090	regulation of DNA binding transcription factor activity	13/279	416/17653	0.0154237	0.0916082	0.0687834	ARRB1/EPHA5/ERBIN/KRAS/MAPK1/MAPK14/PINK1/PPP2R5B/PRKCZ/TRAF1/TRAF3/TRIM37/UBE2N	13
GO:0008016	regulation of heart contraction	9/279	243/17653	0.0154625	0.0916082	0.0687834	CHRM2/FKBP1B/ITPR1/KCNJ3/NMU/SCN2B/SCN4B/SPTBN4/TNNT2	9
GO:1903533	regulation of protein targeting	6/279	127/17653	0.0155846	0.0916082	0.0687834	BAG4/BAP1/FZD5/NMUR1/PAK1/PINK1	6
GO:0046622	positive regulation of organ growth	4/279	61/17653	0.0157539	0.0916082	0.0687834	FGF9/MAPK14/MEF2C/ZFPM2	4
GO:1902110	positive regulation of mitochondrial membrane permeability involved in apoptotic process	4/279	61/17653	0.0157539	0.0916082	0.0687834	BAK1/GSK3B/TFDP1/YWHAH	4
GO:0002878	negative regulation of acute inflammatory response to non-antigenic stimulus	1/279	1/17653	0.0158047	0.0916082	0.0687834	ADCYAP1	1
GO:0003138	primary heart field specification	1/279	1/17653	0.0158047	0.0916082	0.0687834	MEF2C	1
GO:0003172	sinoatrial valve development	1/279	1/17653	0.0158047	0.0916082	0.0687834	MEF2C	1
GO:0003185	sinoatrial valve morphogenesis	1/279	1/17653	0.0158047	0.0916082	0.0687834	MEF2C	1
GO:0003345	proepicardium cell migration involved in pericardium morphogenesis	1/279	1/17653	0.0158047	0.0916082	0.0687834	FLRT3	1
GO:0006147	guanine catabolic process	1/279	1/17653	0.0158047	0.0916082	0.0687834	GDA	1
GO:0006253	dCTP catabolic process	1/279	1/17653	0.0158047	0.0916082	0.0687834	DCTPP1	1
GO:0006713	glucocorticoid catabolic process	1/279	1/17653	0.0158047	0.0916082	0.0687834	YWHAH	1
GO:0014825	stomach fundus smooth muscle contraction	1/279	1/17653	0.0158047	0.0916082	0.0687834	NMU	1
GO:0014847	proximal stomach smooth muscle contraction	1/279	1/17653	0.0158047	0.0916082	0.0687834	NMU	1
GO:0018400	peptidyl-proline hydroxylation to 3-hydroxy-L-proline	1/279	1/17653	0.0158047	0.0916082	0.0687834	CRTAP	1
GO:0021771	lateral geniculate nucleus development	1/279	1/17653	0.0158047	0.0916082	0.0687834	CHRNB2	1
GO:0021972	corticospinal neuron axon guidance through spinal cord	1/279	1/17653	0.0158047	0.0916082	0.0687834	SLIT2	1
GO:0033319	UDP-D-xylose metabolic process	1/279	1/17653	0.0158047	0.0916082	0.0687834	UXS1	1
GO:0033320	UDP-D-xylose biosynthetic process	1/279	1/17653	0.0158047	0.0916082	0.0687834	UXS1	1
GO:0038002	endocrine signaling	1/279	1/17653	0.0158047	0.0916082	0.0687834	KRAS	1
GO:0040032	post-embryonic body morphogenesis	1/279	1/17653	0.0158047	0.0916082	0.0687834	GNAS	1
GO:0042275	error-free postreplication DNA repair	1/279	1/17653	0.0158047	0.0916082	0.0687834	UBE2V2	1
GO:0044495	modulation of blood pressure in other organism	1/279	1/17653	0.0158047	0.0916082	0.0687834	NMU	1
GO:0044497	positive regulation of blood pressure in other organism	1/279	1/17653	0.0158047	0.0916082	0.0687834	NMU	1
GO:0045175	basal protein localization	1/279	1/17653	0.0158047	0.0916082	0.0687834	ERBIN	1
GO:0046038	GMP catabolic process	1/279	1/17653	0.0158047	0.0916082	0.0687834	HPRT1	1
GO:0046065	dCTP metabolic process	1/279	1/17653	0.0158047	0.0916082	0.0687834	DCTPP1	1
GO:0046587	positive regulation of calcium-dependent cell-cell adhesion	1/279	1/17653	0.0158047	0.0916082	0.0687834	KIFAP3	1
GO:0050924	positive regulation of negative chemotaxis	1/279	1/17653	0.0158047	0.0916082	0.0687834	SLIT2	1
GO:0050929	induction of negative chemotaxis	1/279	1/17653	0.0158047	0.0916082	0.0687834	SLIT2	1
GO:0051232	meiotic spindle elongation	1/279	1/17653	0.0158047	0.0916082	0.0687834	PPP2R1A	1
GO:0051585	negative regulation of dopamine uptake involved in synaptic transmission	1/279	1/17653	0.0158047	0.0916082	0.0687834	SNCA	1
GO:0051620	norepinephrine uptake	1/279	1/17653	0.0158047	0.0916082	0.0687834	SNCA	1
GO:0051621	regulation of norepinephrine uptake	1/279	1/17653	0.0158047	0.0916082	0.0687834	SNCA	1
GO:0051622	negative regulation of norepinephrine uptake	1/279	1/17653	0.0158047	0.0916082	0.0687834	SNCA	1
GO:0051686	establishment of ER localization	1/279	1/17653	0.0158047	0.0916082	0.0687834	MYO5A	1
GO:0051945	negative regulation of catecholamine uptake involved in synaptic transmission	1/279	1/17653	0.0158047	0.0916082	0.0687834	SNCA	1
GO:0052551	response to defense-related nitric oxide production by other organism involved in symbiotic interaction	1/279	1/17653	0.0158047	0.0916082	0.0687834	GUCY1A1	1
GO:0052565	response to defense-related host nitric oxide production	1/279	1/17653	0.0158047	0.0916082	0.0687834	GUCY1A1	1
GO:0061519	macrophage homeostasis	1/279	1/17653	0.0158047	0.0916082	0.0687834	BAP1	1
GO:0090367	negative regulation of mRNA modification	1/279	1/17653	0.0158047	0.0916082	0.0687834	BAG4	1
GO:0098746	fast, calcium ion-dependent exocytosis of neurotransmitter	1/279	1/17653	0.0158047	0.0916082	0.0687834	SYT1	1
GO:0099050	vesicle scission	1/279	1/17653	0.0158047	0.0916082	0.0687834	SH3GL2	1
GO:0099089	establishment of endoplasmic reticulum localization to postsynapse	1/279	1/17653	0.0158047	0.0916082	0.0687834	MYO5A	1
GO:0099554	trans-synaptic signaling by soluble gas, modulating synaptic transmission	1/279	1/17653	0.0158047	0.0916082	0.0687834	GUCY1B1	1
GO:0099555	trans-synaptic signaling by nitric oxide, modulating synaptic transmission	1/279	1/17653	0.0158047	0.0916082	0.0687834	GUCY1B1	1
GO:0120060	regulation of gastric emptying	1/279	1/17653	0.0158047	0.0916082	0.0687834	NMU	1
GO:0120061	negative regulation of gastric emptying	1/279	1/17653	0.0158047	0.0916082	0.0687834	NMU	1
GO:0120068	regulation of stomach fundus smooth muscle contraction	1/279	1/17653	0.0158047	0.0916082	0.0687834	NMU	1
GO:0120069	positive regulation of stomach fundus smooth muscle contraction	1/279	1/17653	0.0158047	0.0916082	0.0687834	NMU	1
GO:1902957	negative regulation of mitochondrial electron transport, NADH to ubiquinone	1/279	1/17653	0.0158047	0.0916082	0.0687834	SNCA	1
GO:1903282	regulation of glutathione peroxidase activity	1/279	1/17653	0.0158047	0.0916082	0.0687834	SNCA	1
GO:1903284	positive regulation of glutathione peroxidase activity	1/279	1/17653	0.0158047	0.0916082	0.0687834	SNCA	1
GO:1903285	positive regulation of hydrogen peroxide catabolic process	1/279	1/17653	0.0158047	0.0916082	0.0687834	SNCA	1
GO:1903420	protein localization to endoplasmic reticulum tubular network	1/279	1/17653	0.0158047	0.0916082	0.0687834	GBF1	1
GO:1903850	regulation of cristae formation	1/279	1/17653	0.0158047	0.0916082	0.0687834	PINK1	1
GO:1903852	positive regulation of cristae formation	1/279	1/17653	0.0158047	0.0916082	0.0687834	PINK1	1
GO:1904477	positive regulation of Ras GTPase binding	1/279	1/17653	0.0158047	0.0916082	0.0687834	EPHA4	1
GO:1904542	regulation of free ubiquitin chain polymerization	1/279	1/17653	0.0158047	0.0916082	0.0687834	PINK1	1
GO:1904544	positive regulation of free ubiquitin chain polymerization	1/279	1/17653	0.0158047	0.0916082	0.0687834	PINK1	1
GO:1904980	positive regulation of endosome organization	1/279	1/17653	0.0158047	0.0916082	0.0687834	SYNJ1	1
GO:1905099	positive regulation of guanyl-nucleotide exchange factor activity	1/279	1/17653	0.0158047	0.0916082	0.0687834	EPHA4	1
GO:1905152	positive regulation of voltage-gated sodium channel activity	1/279	1/17653	0.0158047	0.0916082	0.0687834	KIF5B	1
GO:1905447	negative regulation of mitochondrial ATP synthesis coupled electron transport	1/279	1/17653	0.0158047	0.0916082	0.0687834	SNCA	1
GO:1905918	regulation of CoA-transferase activity	1/279	1/17653	0.0158047	0.0916082	0.0687834	CHRNA7	1
GO:1905920	positive regulation of CoA-transferase activity	1/279	1/17653	0.0158047	0.0916082	0.0687834	CHRNA7	1
GO:2000470	positive regulation of peroxidase activity	1/279	1/17653	0.0158047	0.0916082	0.0687834	SNCA	1
GO:2000539	regulation of protein geranylgeranylation	1/279	1/17653	0.0158047	0.0916082	0.0687834	MUSK	1
GO:2000541	positive regulation of protein geranylgeranylation	1/279	1/17653	0.0158047	0.0916082	0.0687834	MUSK	1
GO:2001029	regulation of cellular glucuronidation	1/279	1/17653	0.0158047	0.0916082	0.0687834	PRKCE	1
GO:2001031	positive regulation of cellular glucuronidation	1/279	1/17653	0.0158047	0.0916082	0.0687834	PRKCE	1
GO:2001108	positive regulation of Rho guanyl-nucleotide exchange factor activity	1/279	1/17653	0.0158047	0.0916082	0.0687834	EPHA4	1
GO:2001144	regulation of phosphatidylinositol-3,4,5-trisphosphate 5-phosphatase activity	1/279	1/17653	0.0158047	0.0916082	0.0687834	BAG4	1
GO:2001145	negative regulation of phosphatidylinositol-3,4,5-trisphosphate 5-phosphatase activity	1/279	1/17653	0.0158047	0.0916082	0.0687834	BAG4	1
GO:2001246	negative regulation of phosphatidylcholine biosynthetic process	1/279	1/17653	0.0158047	0.0916082	0.0687834	LPCAT1	1
GO:0014812	muscle cell migration	5/279	93/17653	0.0160102	0.0924302	0.0694006	KALRN/MEF2C/NET1/PAK1/SLIT2	5
GO:1903214	regulation of protein targeting to mitochondrion	5/279	93/17653	0.0160102	0.0924302	0.0694006	BAG4/BAP1/FZD5/NMUR1/PINK1	5
GO:1990542	mitochondrial transmembrane transport	5/279	93/17653	0.0160102	0.0924302	0.0694006	ATP5MC1/MID1IP1/PRKAA2/SLC25A12/TIMM17A	5
GO:0007163	establishment or maintenance of cell polarity	8/279	204/17653	0.0160579	0.0925033	0.0694555	ARHGEF11/ERBIN/GBF1/PAK1/PRKCZ/PTK2B/RHOV/SPDL1	8
GO:0006937	regulation of muscle contraction	7/279	165/17653	0.0160654	0.0925033	0.0694555	CHRM1/CHRM2/CHRM3/FKBP1B/GUCY1A1/NMU/TNNT2	7
GO:0006898	receptor-mediated endocytosis	11/279	330/17653	0.0162415	0.0931436	0.0699363	AAK1/ARRB1/CLTCL1/DNM1/GRK3/PIK3CB/SH3GL2/SNAP91/SNCA/UBQLN2/WASL	11
GO:0019228	neuronal action potential	3/279	34/17653	0.0162835	0.0931436	0.0699363	SCN2A/SCN3A/SCN8A	3
GO:0050775	positive regulation of dendrite morphogenesis	3/279	34/17653	0.0162835	0.0931436	0.0699363	EPHA4/KALRN/PAK3	3
GO:0071868	cellular response to monoamine stimulus	3/279	34/17653	0.0162835	0.0931436	0.0699363	MAPK1/SNCA/SRD5A1	3
GO:0071870	cellular response to catecholamine stimulus	3/279	34/17653	0.0162835	0.0931436	0.0699363	MAPK1/SNCA/SRD5A1	3
GO:0010565	regulation of cellular ketone metabolic process	7/279	166/17653	0.0165542	0.0945674	0.0710053	ADIPOR2/MID1IP1/PDP1/PRKAA2/PRKCE/SNCA/UGT1A8	7
GO:0006836	neurotransmitter transport	9/279	246/17653	0.0166173	0.0948033	0.0711824	ADCYAP1/HTR1A/MEF2C/SLC25A12/SLC32A1/SNCA/SYNJ1/SYT1/TRIM9	9
GO:0014065	phosphatidylinositol 3-kinase signaling	6/279	130/17653	0.0172967	0.0965845	0.0725198	FLT3/HTR2A/MAPK1/NOP53/PIK3CB/PPP2R5B	6
GO:0019359	nicotinamide nucleotide biosynthetic process	6/279	130/17653	0.0172967	0.0965845	0.0725198	ENO2/HTR2A/NMNAT2/PGAM1/PRKAA2/TPI1	6
GO:0019363	pyridine nucleotide biosynthetic process	6/279	130/17653	0.0172967	0.0965845	0.0725198	ENO2/HTR2A/NMNAT2/PGAM1/PRKAA2/TPI1	6
GO:0007171	activation of transmembrane receptor protein tyrosine kinase activity	2/279	13/17653	0.0173067	0.0965845	0.0725198	EFNA5/NRG3	2
GO:0009111	vitamin catabolic process	2/279	13/17653	0.0173067	0.0965845	0.0725198	CBR3/CYP26C1	2
GO:0009143	nucleoside triphosphate catabolic process	2/279	13/17653	0.0173067	0.0965845	0.0725198	DCTPP1/ENTPD3	2
GO:0031650	regulation of heat generation	2/279	13/17653	0.0173067	0.0965845	0.0725198	NMU/PTGER3	2
GO:0032230	positive regulation of synaptic transmission, GABAergic	2/279	13/17653	0.0173067	0.0965845	0.0725198	KIF5B/PRKCE	2
GO:0032988	ribonucleoprotein complex disassembly	2/279	13/17653	0.0173067	0.0965845	0.0725198	KIF5B/KLC1	2
GO:0035641	locomotory exploration behavior	2/279	13/17653	0.0173067	0.0965845	0.0725198	DPP4/PRKCE	2
GO:0046541	saliva secretion	2/279	13/17653	0.0173067	0.0965845	0.0725198	CHRM1/CHRM3	2
GO:0060732	positive regulation of inositol phosphate biosynthetic process	2/279	13/17653	0.0173067	0.0965845	0.0725198	HRH1/SNCA	2
GO:0071872	cellular response to epinephrine stimulus	2/279	13/17653	0.0173067	0.0965845	0.0725198	SNCA/SRD5A1	2
GO:0097154	GABAergic neuron differentiation	2/279	13/17653	0.0173067	0.0965845	0.0725198	DLX1/RAC3	2
GO:0097202	activation of cysteine-type endopeptidase activity	2/279	13/17653	0.0173067	0.0965845	0.0725198	BAK1/CYFIP2	2
GO:1901160	primary amino compound metabolic process	2/279	13/17653	0.0173067	0.0965845	0.0725198	HTR1A/SRD5A1	2
GO:1902306	negative regulation of sodium ion transmembrane transport	2/279	13/17653	0.0173067	0.0965845	0.0725198	HECW1/PRKCE	2
GO:2000060	positive regulation of ubiquitin-dependent protein catabolic process	5/279	95/17653	0.0174054	0.0970109	0.07284	GSK3B/NOP53/PTK2B/UBE2V2/UBQLN2	5
GO:0070482	response to oxygen levels	12/279	378/17653	0.017497	0.0973972	0.0731301	ATP6AP1/ATP6V1A/CHRNA7/CHRNB2/CITED2/DPP4/ITPR1/NOP53/PAK1/PINK1/PRKCE/PTK2B	12
GO:0030032	lamellipodium assembly	4/279	63/17653	0.0175499	0.0974424	0.073164	NCKAP1/SH2B1/SLIT2/SPATA13	4
GO:1902686	mitochondrial outer membrane permeabilization involved in programmed cell death	4/279	63/17653	0.0175499	0.0974424	0.073164	BAK1/GSK3B/TFDP1/YWHAH	4
GO:0031331	positive regulation of cellular catabolic process	11/279	335/17653	0.0179475	0.0995228	0.074726	GSK3B/HTR2A/NOP53/PIK3CB/PINK1/PNPLA2/PRKAA2/PTK2B/SNCA/UBE2V2/UBQLN2	11
GO:0016266	O-glycan processing	4/279	64/17653	0.0184938	0.102292	0.076805	B3GNT2/GALNT17/GALNT9/GCNT4	4
GO:0060038	cardiac muscle cell proliferation	4/279	64/17653	0.0184938	0.102292	0.076805	FGF9/MAPK14/MEF2C/ZFPM2	4
GO:0030308	negative regulation of cell growth	7/279	170/17653	0.018615	0.102831	0.0772103	ACVR1B/ADIPOR2/EPHA4/PAK1/PPP2R1A/RNF6/SLIT2	7
GO:0002720	positive regulation of cytokine production involved in immune response	3/279	36/17653	0.0189872	0.10449	0.0784555	FZD5/MAPK14/PRKCZ	3
GO:0043267	negative regulation of potassium ion transport	3/279	36/17653	0.0189872	0.10449	0.0784555	ADCYAP1/HTR2A/PTK2B	3
GO:0086091	regulation of heart rate by cardiac conduction	3/279	36/17653	0.0189872	0.10449	0.0784555	KCNJ3/SCN2B/SCN4B	3
GO:0072525	pyridine-containing compound biosynthetic process	6/279	133/17653	0.0191339	0.105164	0.0789616	ENO2/HTR2A/NMNAT2/PGAM1/PRKAA2/TPI1	6
GO:0035794	positive regulation of mitochondrial membrane permeability	4/279	65/17653	0.0194686	0.106869	0.0802417	BAK1/GSK3B/TFDP1/YWHAH	4
GO:0019886	antigen processing and presentation of exogenous peptide antigen via MHC class II	5/279	98/17653	0.0196453	0.107567	0.0807663	KIF3C/KIFAP3/KLC1/SEC23A/SH3GL2	5
GO:0042752	regulation of circadian rhythm	5/279	98/17653	0.0196453	0.107567	0.0807663	CHRNB2/MAGED1/NMU/OPN3/PRKAA2	5
GO:0006260	DNA replication	10/279	296/17653	0.0196963	0.107652	0.0808297	BARD1/CCNE1/CDC25A/CDC34/CHAF1B/CORT/MAP2K4/ORC6/PPP2R1A/RMI2	10
GO:0000910	cytokinesis	7/279	172/17653	0.0197102	0.107652	0.0808297	APC/MYH10/PACSIN1/PAK1/PAK3/PAK5/PRKCE	7
GO:0002726	positive regulation of T cell cytokine production	2/279	14/17653	0.0199829	0.108326	0.0813355	FZD5/PRKCZ	2
GO:0010310	regulation of hydrogen peroxide metabolic process	2/279	14/17653	0.0199829	0.108326	0.0813355	PINK1/SNCA	2
GO:0021794	thalamus development	2/279	14/17653	0.0199829	0.108326	0.0813355	CHRNB2/SRD5A1	2
GO:0036295	cellular response to increased oxygen levels	2/279	14/17653	0.0199829	0.108326	0.0813355	ATP6AP1/ATP6V1A	2
GO:0050812	regulation of acyl-CoA biosynthetic process	2/279	14/17653	0.0199829	0.108326	0.0813355	PDP1/SNCA	2
GO:0090148	membrane fission	2/279	14/17653	0.0199829	0.108326	0.0813355	DNM1/SH3GL2	2
GO:0006739	NADP metabolic process	3/279	37/17653	0.0204265	0.109803	0.0824451	KCNAB2/PGAM1/TPI1	3
GO:0034405	response to fluid shear stress	3/279	37/17653	0.0204265	0.109803	0.0824451	CITED2/MEF2C/PTK2B	3
GO:0071867	response to monoamine	3/279	37/17653	0.0204265	0.109803	0.0824451	MAPK1/SNCA/SRD5A1	3
GO:0071869	response to catecholamine	3/279	37/17653	0.0204265	0.109803	0.0824451	MAPK1/SNCA/SRD5A1	3
GO:0001678	cellular glucose homeostasis	6/279	135/17653	0.0204301	0.109803	0.0824451	ARRB1/EFNA5/EPHA5/FKBP1B/KIF5B/PRKCE	6
GO:0006090	pyruvate metabolic process	6/279	135/17653	0.0204301	0.109803	0.0824451	ENO2/HTR2A/PDP1/PGAM1/PRKAA2/TPI1	6
GO:0006096	glycolytic process	5/279	99/17653	0.020432	0.109803	0.0824451	ENO2/HTR2A/PGAM1/PRKAA2/TPI1	5
GO:0021700	developmental maturation	9/279	256/17653	0.0209238	0.112307	0.0843252	CABYR/FZD5/MYO5A/NRCAM/PPP2R1A/PTK2B/RAC3/RET/SPTBN4	9
GO:0006757	ATP generation from ADP	5/279	100/17653	0.0212391	0.113719	0.0853852	ENO2/HTR2A/PGAM1/PRKAA2/TPI1	5
GO:0061387	regulation of extent of cell growth	5/279	100/17653	0.0212391	0.113719	0.0853852	EFNA5/EPHA4/NRCAM/PAK1/RNF6	5
GO:0060485	mesenchyme development	9/279	257/17653	0.0213948	0.114412	0.0859057	CITED2/CYP26C1/EPHA3/FGF9/GSK3B/MAPK1/MEF2C/RET/ZFPM2	9
GO:0043647	inositol phosphate metabolic process	4/279	67/17653	0.021512	0.114617	0.0860593	HRH1/PTK2B/SNCA/SYNJ1	4
GO:1902108	regulation of mitochondrial membrane permeability involved in apoptotic process	4/279	67/17653	0.021512	0.114617	0.0860593	BAK1/GSK3B/TFDP1/YWHAH	4
GO:1905710	positive regulation of membrane permeability	4/279	67/17653	0.021512	0.114617	0.0860593	BAK1/GSK3B/TFDP1/YWHAH	4
GO:0002768	immune response-regulating cell surface receptor signaling pathway	14/279	482/17653	0.0215457	0.114656	0.0860886	CYFIP2/KRAS/MAP2K4/MAPK1/MEF2C/NCKAP1/PAK1/PAK2/PAK3/PIK3CB/PRKCE/TESPA1/UBE2N/WASL	14
GO:0051494	negative regulation of cytoskeleton organization	6/279	137/17653	0.0217847	0.11575	0.0869099	APC/MID1IP1/SLIT2/SNCA/SPTBN4/TRIM37	6
GO:0032872	regulation of stress-activated MAPK cascade	8/279	216/17653	0.0218044	0.11575	0.0869099	EPHA4/FZD5/MAP2K1/MAP2K4/MAPK1/PAK1/PINK1/PTK2B	8
GO:0002090	regulation of receptor internalization	3/279	38/17653	0.0219242	0.116102	0.0871745	ARRB1/SH3GL2/UBQLN2	3
GO:0098815	modulation of excitatory postsynaptic potential	3/279	38/17653	0.0219242	0.116102	0.0871745	CHRNA7/PRKCZ/PTK2B	3
GO:0002495	antigen processing and presentation of peptide antigen via MHC class II	5/279	101/17653	0.0220666	0.11629	0.0873159	KIF3C/KIFAP3/KLC1/SEC23A/SH3GL2	5
GO:0010923	negative regulation of phosphatase activity	5/279	101/17653	0.0220666	0.11629	0.0873159	BAG4/ELL/FKBP1B/GSK3B/KNL1	5
GO:0043266	regulation of potassium ion transport	5/279	101/17653	0.0220666	0.11629	0.0873159	ADCYAP1/HTR2A/KCNAB2/KIF5B/PTK2B	5
GO:0046545	development of primary female sexual characteristics	5/279	101/17653	0.0220666	0.11629	0.0873159	ACVR1B/ADCYAP1/ARRB1/SLIT2/ZFPM2	5
GO:0070302	regulation of stress-activated protein kinase signaling cascade	8/279	217/17653	0.0223412	0.11755	0.0882617	EPHA4/FZD5/MAP2K1/MAP2K4/MAPK1/PAK1/PINK1/PTK2B	8
GO:0050768	negative regulation of neurogenesis	9/279	259/17653	0.0223596	0.11755	0.0882617	ADCYAP1/DLX1/EPHA4/GSK3B/NGEF/NRG3/RNF6/SLIT2/YWHAH	9
GO:0042542	response to hydrogen peroxide	6/279	138/17653	0.0224842	0.117766	0.0884241	BAK1/FKBP1B/NET1/PINK1/PTK2B/ZNF580	6
GO:0006901	vesicle coating	4/279	68/17653	0.0225811	0.117766	0.0884241	CNIH3/GBF1/SEC23A/TRAPPC6B	4
GO:0048678	response to axon injury	4/279	68/17653	0.0225811	0.117766	0.0884241	EPHA4/FKBP1B/FLRT3/MAP2K1	4
GO:0006837	serotonin transport	2/279	15/17653	0.0228197	0.117766	0.0884241	HTR1A/SNCA	2
GO:0007216	G-protein coupled glutamate receptor signaling pathway	2/279	15/17653	0.0228197	0.117766	0.0884241	GRM5/GRM7	2
GO:0010766	negative regulation of sodium ion transport	2/279	15/17653	0.0228197	0.117766	0.0884241	HECW1/PRKCE	2
GO:0030730	sequestering of triglyceride	2/279	15/17653	0.0228197	0.117766	0.0884241	CIDEA/PNPLA2	2
GO:0048569	post-embryonic animal organ development	2/279	15/17653	0.0228197	0.117766	0.0884241	BAK1/FZD5	2
GO:0050774	negative regulation of dendrite morphogenesis	2/279	15/17653	0.0228197	0.117766	0.0884241	NGEF/YWHAH	2
GO:0060788	ectodermal placode formation	2/279	15/17653	0.0228197	0.117766	0.0884241	GNAS/NRG3	2
GO:0070989	oxidative demethylation	2/279	15/17653	0.0228197	0.117766	0.0884241	CYP2C8/CYP3A4	2
GO:0071697	ectodermal placode morphogenesis	2/279	15/17653	0.0228197	0.117766	0.0884241	GNAS/NRG3	2
GO:1903358	regulation of Golgi organization	2/279	15/17653	0.0228197	0.117766	0.0884241	MAP2K1/MAPK1	2
GO:0045927	positive regulation of growth	9/279	260/17653	0.0228536	0.117766	0.0884241	EFNA5/FGF9/MAPK14/MEF2C/PAK1/PTK2B/SPTBN4/SYT1/ZFPM2	9
GO:0071383	cellular response to steroid hormone stimulus	9/279	260/17653	0.0228536	0.117766	0.0884241	ADCYAP1/CCNE1/FBXO32/FLT3/PAK1/RNF6/SRD5A1/SSTR4/YWHAH	9
GO:0033500	carbohydrate homeostasis	8/279	218/17653	0.0228873	0.117766	0.0884241	ADIPOR2/ARRB1/EFNA5/EPHA5/FKBP1B/KIF5B/PRKAA2/PRKCE	8
GO:0042593	glucose homeostasis	8/279	218/17653	0.0228873	0.117766	0.0884241	ADIPOR2/ARRB1/EFNA5/EPHA5/FKBP1B/KIF5B/PRKAA2/PRKCE	8
GO:0001676	long-chain fatty acid metabolic process	5/279	102/17653	0.0229148	0.117766	0.0884241	CYP2C8/GSTA1/LIPE/MYO5A/SSTR4	5
GO:0002504	antigen processing and presentation of peptide or polysaccharide antigen via MHC class II	5/279	102/17653	0.0229148	0.117766	0.0884241	KIF3C/KIFAP3/KLC1/SEC23A/SH3GL2	5
GO:0002262	myeloid cell homeostasis	6/279	139/17653	0.0231988	0.118945	0.089309	ACVR1B/BAK1/BAP1/FANCC/MAPK14/PIK3CB	6
GO:0018210	peptidyl-threonine modification	6/279	139/17653	0.0231988	0.118945	0.089309	ACVR1B/GALNT17/GALNT9/GSK3B/MAP2K1/MAPK1	6
GO:0097191	extrinsic apoptotic signaling pathway	8/279	219/17653	0.0234427	0.119824	0.0899689	ACVR1B/BAK1/GSK3B/PAK2/PAK5/PPP2R1A/RET/TRAF1	8
GO:0032941	secretion by tissue	3/279	39/17653	0.0234803	0.119824	0.0899689	CHRM1/CHRM3/PRKCE	3
GO:0048016	inositol phosphate-mediated signaling	3/279	39/17653	0.0234803	0.119824	0.0899689	HRH1/ITPR1/NMUR1	3
GO:0071377	cellular response to glucagon stimulus	3/279	39/17653	0.0234803	0.119824	0.0899689	GNB3/GNG3/PRKAR2B	3
GO:0048708	astrocyte differentiation	4/279	69/17653	0.023682	0.120571	0.0905297	EPHA4/KRAS/MAP2K1/MAPK1	4
GO:1900006	positive regulation of dendrite development	4/279	69/17653	0.023682	0.120571	0.0905297	EPHA4/KALRN/PACSIN1/PAK3	4
GO:0042866	pyruvate biosynthetic process	5/279	103/17653	0.0237838	0.120806	0.0907067	ENO2/HTR2A/PGAM1/PRKAA2/TPI1	5
GO:0051261	protein depolymerization	5/279	103/17653	0.0237838	0.120806	0.0907067	APC/MID1IP1/SH3GL2/SPTBN4/SYNJ1	5
GO:0044262	cellular carbohydrate metabolic process	9/279	262/17653	0.0238649	0.121077	0.0909096	B3GNT2/GSK3B/HRH1/PGAM1/PRKCE/PTK2B/SNCA/SYNJ1/TPI1	9
GO:0038095	Fc-epsilon receptor signaling pathway	7/279	179/17653	0.0238975	0.121101	0.0909277	KRAS/MAP2K4/MAPK1/PAK1/PAK2/PIK3CB/UBE2N	7
GO:0009314	response to radiation	13/279	442/17653	0.0239951	0.121376	0.0911345	ARRB1/BAK1/CDC25A/CHRNB2/GUCA1C/HRH1/KRAS/MAPK14/NET1/NMU/NPTN/OPN3/UBE2A	13
GO:0009743	response to carbohydrate	8/279	220/17653	0.0240075	0.121376	0.0911345	ARRB1/EFNA5/EPHA5/FKBP1B/KIF5B/MAP2K4/PRKCE/PTK2B	8
GO:0070646	protein modification by small protein removal	10/279	306/17653	0.0241144	0.121775	0.0914338	APC/ATXN7L3/BAP1/BARD1/CDC25A/COPS7A/NOP53/TRAF3/UCHL1/USP22	10
GO:0045137	development of primary sexual characteristics	8/279	221/17653	0.0245819	0.123992	0.0930984	ACVR1B/ADCYAP1/ARRB1/CITED2/FGF9/SLIT2/SRD5A1/ZFPM2	8
GO:0008277	regulation of G-protein coupled receptor protein signaling pathway	6/279	141/17653	0.0246732	0.124165	0.0932283	ADCYAP1/ARRB1/DNM1/GUCA1C/SNCA/UBQLN2	6
GO:0071236	cellular response to antibiotic	6/279	141/17653	0.0246732	0.124165	0.0932283	EFNA5/MEF2C/NET1/PINK1/PRKCE/ZNF580	6
GO:0038034	signal transduction in absence of ligand	4/279	70/17653	0.024815	0.12459	0.0935477	BAK1/GSK3B/PPP2R1A/RET	4
GO:0097192	extrinsic apoptotic signaling pathway in absence of ligand	4/279	70/17653	0.024815	0.12459	0.0935477	BAK1/GSK3B/PPP2R1A/RET	4
GO:0070588	calcium ion transmembrane transport	10/279	308/17653	0.0250774	0.125416	0.0941681	CHRNA7/FKBP1B/GNB5/HTR2A/ITPR1/MYO5A/PRKCE/PTK2B/SNCA/VDAC1	10
GO:0030866	cortical actin cytoskeleton organization	3/279	40/17653	0.0250948	0.125416	0.0941681	NCKAP1/TLN1/WASL	3
GO:0033628	regulation of cell adhesion mediated by integrin	3/279	40/17653	0.0250948	0.125416	0.0941681	DPP4/RAC3/RET	3
GO:0042304	regulation of fatty acid biosynthetic process	3/279	40/17653	0.0250948	0.125416	0.0941681	ADIPOR2/MID1IP1/PRKAA2	3
GO:0046031	ADP metabolic process	5/279	105/17653	0.0255851	0.127101	0.0954327	ENO2/HTR2A/PGAM1/PRKAA2/TPI1	5
GO:0046620	regulation of organ growth	5/279	105/17653	0.0255851	0.127101	0.0954327	FGF9/MAPK14/MEF2C/PAK1/ZFPM2	5
GO:0002082	regulation of oxidative phosphorylation	2/279	16/17653	0.0258114	0.127101	0.0954327	PINK1/SNCA	2
GO:0032495	response to muramyl dipeptide	2/279	16/17653	0.0258114	0.127101	0.0954327	ERBIN/MAPK14	2
GO:0034315	regulation of Arp2/3 complex-mediated actin nucleation	2/279	16/17653	0.0258114	0.127101	0.0954327	NCKAP1/WASL	2
GO:0034393	positive regulation of smooth muscle cell apoptotic process	2/279	16/17653	0.0258114	0.127101	0.0954327	ARRB1/MAP2K4	2
GO:0035020	regulation of Rac protein signal transduction	2/279	16/17653	0.0258114	0.127101	0.0954327	ARHGAP44/KRAS	2
GO:0051127	positive regulation of actin nucleation	2/279	16/17653	0.0258114	0.127101	0.0954327	NCKAP1/WASL	2
GO:0071071	regulation of phospholipid biosynthetic process	2/279	16/17653	0.0258114	0.127101	0.0954327	HTR2A/LPCAT1	2
GO:0071696	ectodermal placode development	2/279	16/17653	0.0258114	0.127101	0.0954327	GNAS/NRG3	2
GO:0071871	response to epinephrine	2/279	16/17653	0.0258114	0.127101	0.0954327	SNCA/SRD5A1	2
GO:1902001	fatty acid transmembrane transport	2/279	16/17653	0.0258114	0.127101	0.0954327	MID1IP1/PRKAA2	2
GO:1903421	regulation of synaptic vesicle recycling	2/279	16/17653	0.0258114	0.127101	0.0954327	DNM1/SNCA	2
GO:0008306	associative learning	4/279	71/17653	0.0259802	0.127643	0.0958399	CHRNB2/HRH1/KRAS/NPTN	4
GO:0031110	regulation of microtubule polymerization or depolymerization	4/279	71/17653	0.0259802	0.127643	0.0958399	APC/MID1IP1/PAK1/SNCA	4
GO:0009132	nucleoside diphosphate metabolic process	6/279	143/17653	0.0262091	0.128478	0.0964666	ENO2/ENTPD3/HTR2A/PGAM1/PRKAA2/TPI1	6
GO:0061337	cardiac conduction	6/279	143/17653	0.0262091	0.128478	0.0964666	FKBP1B/ITPR1/KCNJ3/SCN2B/SCN4B/SPTBN4	6
GO:1901654	response to ketone	7/279	183/17653	0.0265466	0.12984	0.0974893	EFNA5/FBXO32/GABRB1/PRKAA2/PRKCE/SLIT2/SRD5A1	7
GO:1903531	negative regulation of secretion by cell	7/279	183/17653	0.0265466	0.12984	0.0974893	CIDEA/FKBP1B/GRM7/KALRN/NPY5R/SNCA/TRIM9	7
GO:0016050	vesicle organization	12/279	402/17653	0.0266642	0.130268	0.0978111	CNIH3/DNM1/GBF1/KIF5B/KNL1/SEC22A/SEC23A/SYNJ1/SYT1/TRAPPC6B/TRIM9/WASL	12
GO:0009112	nucleobase metabolic process	3/279	41/17653	0.0267677	0.130481	0.0979709	GDA/HPRT1/MAPK1	3
GO:0047496	vesicle transport along microtubule	3/279	41/17653	0.0267677	0.130481	0.0979709	KIF5B/KIFAP3/PRKCZ	3
GO:1903169	regulation of calcium ion transmembrane transport	6/279	144/17653	0.0270003	0.131468	0.0987118	FKBP1B/GNB5/MYO5A/PRKCE/PTK2B/SNCA	6
GO:0048199	vesicle targeting, to, from or within Golgi	4/279	72/17653	0.0271777	0.132184	0.0992495	CNIH3/GBF1/SEC23A/TRAPPC6B	4
GO:0002429	immune response-activating cell surface receptor signaling pathway	13/279	450/17653	0.0272346	0.132313	0.0993462	CYFIP2/KRAS/MAPK1/MEF2C/NCKAP1/PAK1/PAK2/PAK3/PIK3CB/PRKCE/TESPA1/UBE2N/WASL	13
GO:0035305	negative regulation of dephosphorylation	5/279	107/17653	0.0274715	0.133315	0.100099	BAG4/ELL/FKBP1B/GSK3B/KNL1	5
GO:0006661	phosphatidylinositol biosynthetic process	6/279	145/17653	0.0278072	0.134196	0.10076	ARF3/FGF6/FGF9/HTR2A/PIK3CB/SYNJ1	6
GO:0007269	neurotransmitter secretion	6/279	145/17653	0.0278072	0.134196	0.10076	MEF2C/SLC32A1/SNCA/SYNJ1/SYT1/TRIM9	6
GO:0007605	sensory perception of sound	6/279	145/17653	0.0278072	0.134196	0.10076	CHRNB2/DNM1/GABRB2/GABRB3/GRM7/SPTBN4	6
GO:0044344	cellular response to fibroblast growth factor stimulus	6/279	145/17653	0.0278072	0.134196	0.10076	FGF6/FGF9/FLRT3/MAPK1/NPTN/SNCA	6
GO:0099643	signal release from synapse	6/279	145/17653	0.0278072	0.134196	0.10076	MEF2C/SLC32A1/SNCA/SYNJ1/SYT1/TRIM9	6
GO:0050878	regulation of body fluid levels	14/279	499/17653	0.0278744	0.134371	0.100892	ARRB1/CHRM1/CHRM3/GNAS/ITPR1/KALRN/MAPK1/PIK3CB/PRKAR2B/PRKCE/SH2B1/TLN1/VIP/ZFPM2	14
GO:0009895	negative regulation of catabolic process	9/279	270/17653	0.0282301	0.13516	0.101484	CIDEA/EPHA4/MAPK14/NOP53/PINK1/QSOX1/SNCA/TIMP2/VIP	9
GO:0003208	cardiac ventricle morphogenesis	4/279	73/17653	0.0284078	0.13516	0.101484	MEF2C/NPY5R/TNNT2/ZFPM2	4
GO:0050805	negative regulation of synaptic transmission	4/279	73/17653	0.0284078	0.13516	0.101484	HTR2A/NPY5R/PTK2B/SNCA	4
GO:1904659	glucose transmembrane transport	5/279	108/17653	0.028447	0.13516	0.101484	ADIPOR2/CLTCL1/MAPK14/PAK1/PRKCZ	5
GO:0032924	activin receptor signaling pathway	3/279	42/17653	0.0284988	0.13516	0.101484	ACVR1B/CITED2/FGF9	3
GO:0043547	positive regulation of GTPase activity	12/279	407/17653	0.0289482	0.13516	0.101484	ADCYAP1/ARHGAP32/ARHGAP44/ARHGEF11/ARRB1/CHN1/GNB5/GSK3B/KALRN/NET1/PTK2B/SRGAP3	12
GO:0001696	gastric acid secretion	2/279	17/17653	0.0289524	0.13516	0.101484	NMU/PTGER3	2
GO:0007625	grooming behavior	2/279	17/17653	0.0289524	0.13516	0.101484	HPRT1/NMU	2
GO:0032354	response to follicle-stimulating hormone	2/279	17/17653	0.0289524	0.13516	0.101484	EFNA5/SRD5A1	2
GO:0032891	negative regulation of organic acid transport	2/279	17/17653	0.0289524	0.13516	0.101484	GRM7/NPY5R	2
GO:0033630	positive regulation of cell adhesion mediated by integrin	2/279	17/17653	0.0289524	0.13516	0.101484	RAC3/RET	2
GO:0038092	nodal signaling pathway	2/279	17/17653	0.0289524	0.13516	0.101484	ACVR1B/CITED2	2
GO:0060457	negative regulation of digestive system process	2/279	17/17653	0.0289524	0.13516	0.101484	NMU/PTGER3	2
GO:0071380	cellular response to prostaglandin E stimulus	2/279	17/17653	0.0289524	0.13516	0.101484	PRKAA2/PRKCE	2
GO:2000641	regulation of early endosome to late endosome transport	2/279	17/17653	0.0289524	0.13516	0.101484	MAP2K1/MAPK1	2
GO:0006721	terpenoid metabolic process	5/279	109/17653	0.0294442	0.13516	0.101484	AWAT2/CYP26C1/CYP3A4/SRD5A1/UGT1A8	5
GO:1903725	regulation of phospholipid metabolic process	4/279	74/17653	0.0296706	0.13516	0.101484	FLT3/HTR2A/LPCAT1/PTK2B	4
GO:0051346	negative regulation of hydrolase activity	13/279	456/17653	0.0298672	0.13516	0.101484	ADCYAP1/ARRB1/BAG4/ELL/FKBP1B/GSK3B/KNL1/PAK2/PRKCZ/SLIT2/SNCA/TIMP2/TNNT2	13
GO:0007548	sex differentiation	9/279	273/17653	0.0300032	0.13516	0.101484	ACVR1B/ADCYAP1/ARRB1/BAK1/CITED2/FGF9/SLIT2/SRD5A1/ZFPM2	9
GO:0031032	actomyosin structure organization	7/279	188/17653	0.0301311	0.13516	0.101484	ARRB1/BAG4/MEF2C/MYH10/PAK1/PTK2B/TNNT2	7
GO:0019318	hexose metabolic process	8/279	230/17653	0.0301897	0.13516	0.101484	ENO2/GSK3B/MAPK14/MDH1/NPY1R/PGAM1/SLC25A12/TPI1	8
GO:0031330	negative regulation of cellular catabolic process	8/279	230/17653	0.0301897	0.13516	0.101484	EPHA4/MAPK14/NOP53/PINK1/QSOX1/SNCA/TIMP2/VIP	8
GO:0006270	DNA replication initiation	3/279	43/17653	0.0302879	0.13516	0.101484	CCNE1/CDC34/ORC6	3
GO:1903727	positive regulation of phospholipid metabolic process	3/279	43/17653	0.0302879	0.13516	0.101484	FLT3/HTR2A/PTK2B	3
GO:0070838	divalent metal ion transport	13/279	458/17653	0.0307847	0.13516	0.101484	BAK1/CHRNA7/CHRNB2/FKBP1B/GNB5/HTR2A/ITPR1/MYO5A/NMUR1/PRKCE/PTK2B/SNCA/VDAC1	13
GO:0009749	response to glucose	7/279	189/17653	0.0308852	0.13516	0.101484	ARRB1/EFNA5/EPHA5/FKBP1B/KIF5B/PRKCE/PTK2B	7
GO:0032507	maintenance of protein location in cell	4/279	75/17653	0.030966	0.13516	0.101484	BARD1/PINK1/SPTBN4/TLN1	4
GO:2001169	regulation of ATP biosynthetic process	4/279	75/17653	0.030966	0.13516	0.101484	HTR2A/PGAM1/PINK1/PRKAA2	4
GO:0060047	heart contraction	9/279	275/17653	0.0312277	0.13516	0.101484	CHRM2/FKBP1B/ITPR1/KCNJ3/NMU/SCN2B/SCN4B/SPTBN4/TNNT2	9
GO:0001582	detection of chemical stimulus involved in sensory perception of sweet taste	1/279	2/17653	0.0313605	0.13516	0.101484	TAS1R3	1
GO:0002121	inter-male aggressive behavior	1/279	2/17653	0.0313605	0.13516	0.101484	GCNT4	1
GO:0002352	B cell negative selection	1/279	2/17653	0.0313605	0.13516	0.101484	BAK1	1
GO:0006178	guanine salvage	1/279	2/17653	0.0313605	0.13516	0.101484	HPRT1	1
GO:0007206	phospholipase C-activating G-protein coupled glutamate receptor signaling pathway	1/279	2/17653	0.0313605	0.13516	0.101484	GRM5	1
GO:0007208	phospholipase C-activating serotonin receptor signaling pathway	1/279	2/17653	0.0313605	0.13516	0.101484	HTR2A	1
GO:0007497	posterior midgut development	1/279	2/17653	0.0313605	0.13516	0.101484	RET	1
GO:0007521	muscle cell fate determination	1/279	2/17653	0.0313605	0.13516	0.101484	MEF2C	1
GO:0010726	positive regulation of hydrogen peroxide metabolic process	1/279	2/17653	0.0313605	0.13516	0.101484	SNCA	1
GO:0010752	regulation of cGMP-mediated signaling	1/279	2/17653	0.0313605	0.13516	0.101484	PTK2B	1
GO:0014835	myoblast differentiation involved in skeletal muscle regeneration	1/279	2/17653	0.0313605	0.13516	0.101484	MAPK14	1
GO:0019858	cytosine metabolic process	1/279	2/17653	0.0313605	0.13516	0.101484	MAPK1	1
GO:0021823	cerebral cortex tangential migration using cell-cell interactions	1/279	2/17653	0.0313605	0.13516	0.101484	SLIT2	1
GO:0021827	postnatal olfactory bulb interneuron migration	1/279	2/17653	0.0313605	0.13516	0.101484	SLIT2	1
GO:0021836	chemorepulsion involved in postnatal olfactory bulb interneuron migration	1/279	2/17653	0.0313605	0.13516	0.101484	SLIT2	1
GO:0021840	directional guidance of interneurons involved in migration from the subpallium to the cortex	1/279	2/17653	0.0313605	0.13516	0.101484	NRG3	1
GO:0021842	chemorepulsion involved in interneuron migration from the subpallium to the cortex	1/279	2/17653	0.0313605	0.13516	0.101484	NRG3	1
GO:0021882	regulation of transcription from RNA polymerase II promoter involved in forebrain neuron fate commitment	1/279	2/17653	0.0313605	0.13516	0.101484	DLX1	1
GO:0021893	cerebral cortex GABAergic interneuron fate commitment	1/279	2/17653	0.0313605	0.13516	0.101484	DLX1	1
GO:0021896	forebrain astrocyte differentiation	1/279	2/17653	0.0313605	0.13516	0.101484	KRAS	1
GO:0021897	forebrain astrocyte development	1/279	2/17653	0.0313605	0.13516	0.101484	KRAS	1
GO:0021966	corticospinal neuron axon guidance	1/279	2/17653	0.0313605	0.13516	0.101484	SLIT2	1
GO:0032263	GMP salvage	1/279	2/17653	0.0313605	0.13516	0.101484	HPRT1	1
GO:0032972	regulation of muscle filament sliding speed	1/279	2/17653	0.0313605	0.13516	0.101484	TNNT2	1
GO:0035668	TRAM-dependent toll-like receptor signaling pathway	1/279	2/17653	0.0313605	0.13516	0.101484	PRKCE	1
GO:0035669	TRAM-dependent toll-like receptor 4 signaling pathway	1/279	2/17653	0.0313605	0.13516	0.101484	PRKCE	1
GO:0035801	adrenal cortex development	1/279	2/17653	0.0313605	0.13516	0.101484	CITED2	1
GO:0035802	adrenal cortex formation	1/279	2/17653	0.0313605	0.13516	0.101484	CITED2	1
GO:0036482	neuron intrinsic apoptotic signaling pathway in response to hydrogen peroxide	1/279	2/17653	0.0313605	0.13516	0.101484	PINK1	1
GO:0038060	nitric oxide-cGMP-mediated signaling pathway	1/279	2/17653	0.0313605	0.13516	0.101484	GUCY1B1	1
GO:0043490	malate-aspartate shuttle	1/279	2/17653	0.0313605	0.13516	0.101484	SLC25A12	1
GO:0046099	guanine biosynthetic process	1/279	2/17653	0.0313605	0.13516	0.101484	HPRT1	1
GO:0046166	glyceraldehyde-3-phosphate biosynthetic process	1/279	2/17653	0.0313605	0.13516	0.101484	TPI1	1
GO:0046338	phosphatidylethanolamine catabolic process	1/279	2/17653	0.0313605	0.13516	0.101484	PLA2G15	1
GO:0046586	regulation of calcium-dependent cell-cell adhesion	1/279	2/17653	0.0313605	0.13516	0.101484	KIFAP3	1
GO:0060125	negative regulation of growth hormone secretion	1/279	2/17653	0.0313605	0.13516	0.101484	KALRN	1
GO:0061075	positive regulation of neural retina development	1/279	2/17653	0.0313605	0.13516	0.101484	DLX1	1
GO:0071109	superior temporal gyrus development	1/279	2/17653	0.0313605	0.13516	0.101484	GSK3B	1
GO:0071623	negative regulation of granulocyte chemotaxis	1/279	2/17653	0.0313605	0.13516	0.101484	SLIT2	1
GO:0090024	negative regulation of neutrophil chemotaxis	1/279	2/17653	0.0313605	0.13516	0.101484	SLIT2	1
GO:0090260	negative regulation of retinal ganglion cell axon guidance	1/279	2/17653	0.0313605	0.13516	0.101484	SLIT2	1
GO:0090273	regulation of somatostatin secretion	1/279	2/17653	0.0313605	0.13516	0.101484	ADCYAP1	1
GO:0090274	positive regulation of somatostatin secretion	1/279	2/17653	0.0313605	0.13516	0.101484	ADCYAP1	1
GO:0090365	regulation of mRNA modification	1/279	2/17653	0.0313605	0.13516	0.101484	BAG4	1
GO:0097111	endoplasmic reticulum-Golgi intermediate compartment organization	1/279	2/17653	0.0313605	0.13516	0.101484	GBF1	1
GO:0097338	response to clozapine	1/279	2/17653	0.0313605	0.13516	0.101484	PRKAR2B	1
GO:0097749	membrane tubulation	1/279	2/17653	0.0313605	0.13516	0.101484	SH3GL2	1
GO:0097753	membrane bending	1/279	2/17653	0.0313605	0.13516	0.101484	SH3GL2	1
GO:0098886	modification of dendritic spine	1/279	2/17653	0.0313605	0.13516	0.101484	ARHGAP44	1
GO:0099163	synaptic signaling by nitric oxide	1/279	2/17653	0.0313605	0.13516	0.101484	GUCY1B1	1
GO:0099543	trans-synaptic signaling by soluble gas	1/279	2/17653	0.0313605	0.13516	0.101484	GUCY1B1	1
GO:0099548	trans-synaptic signaling by nitric oxide	1/279	2/17653	0.0313605	0.13516	0.101484	GUCY1B1	1
GO:0120063	stomach smooth muscle contraction	1/279	2/17653	0.0313605	0.13516	0.101484	NMU	1
GO:1901069	guanosine-containing compound catabolic process	1/279	2/17653	0.0313605	0.13516	0.101484	HPRT1	1
GO:1901856	negative regulation of cellular respiration	1/279	2/17653	0.0313605	0.13516	0.101484	SNCA	1
GO:1901873	regulation of post-translational protein modification	1/279	2/17653	0.0313605	0.13516	0.101484	CRTAP	1
GO:1901874	negative regulation of post-translational protein modification	1/279	2/17653	0.0313605	0.13516	0.101484	CRTAP	1
GO:1902623	negative regulation of neutrophil migration	1/279	2/17653	0.0313605	0.13516	0.101484	SLIT2	1
GO:1902868	positive regulation of retina development in camera-type eye	1/279	2/17653	0.0313605	0.13516	0.101484	DLX1	1
GO:1902871	positive regulation of amacrine cell differentiation	1/279	2/17653	0.0313605	0.13516	0.101484	DLX1	1
GO:1902958	positive regulation of mitochondrial electron transport, NADH to ubiquinone	1/279	2/17653	0.0313605	0.13516	0.101484	PINK1	1
GO:1903004	regulation of protein K63-linked deubiquitination	1/279	2/17653	0.0313605	0.13516	0.101484	NOP53	1
GO:1903006	positive regulation of protein K63-linked deubiquitination	1/279	2/17653	0.0313605	0.13516	0.101484	NOP53	1
GO:1903383	regulation of hydrogen peroxide-induced neuron intrinsic apoptotic signaling pathway	1/279	2/17653	0.0313605	0.13516	0.101484	PINK1	1
GO:1903384	negative regulation of hydrogen peroxide-induced neuron intrinsic apoptotic signaling pathway	1/279	2/17653	0.0313605	0.13516	0.101484	PINK1	1
GO:1903526	negative regulation of membrane tubulation	1/279	2/17653	0.0313605	0.13516	0.101484	WASL	1
GO:1903537	meiotic cell cycle process involved in oocyte maturation	1/279	2/17653	0.0313605	0.13516	0.101484	PPP2R1A	1
GO:1903538	regulation of meiotic cell cycle process involved in oocyte maturation	1/279	2/17653	0.0313605	0.13516	0.101484	PPP2R1A	1
GO:1903999	negative regulation of eating behavior	1/279	2/17653	0.0313605	0.13516	0.101484	NMU	1
GO:1904021	negative regulation of G-protein coupled receptor internalization	1/279	2/17653	0.0313605	0.13516	0.101484	UBQLN2	1
GO:1904426	positive regulation of GTP binding	1/279	2/17653	0.0313605	0.13516	0.101484	EPHA4	1
GO:1904783	positive regulation of NMDA glutamate receptor activity	1/279	2/17653	0.0313605	0.13516	0.101484	PINK1	1
GO:1904881	cellular response to hydrogen sulfide	1/279	2/17653	0.0313605	0.13516	0.101484	PINK1	1
GO:2000077	negative regulation of type B pancreatic cell development	1/279	2/17653	0.0313605	0.13516	0.101484	GSK3B	1
GO:2000468	regulation of peroxidase activity	1/279	2/17653	0.0313605	0.13516	0.101484	SNCA	1
GO:2000537	regulation of B cell chemotaxis	1/279	2/17653	0.0313605	0.13516	0.101484	PTK2B	1
GO:2000538	positive regulation of B cell chemotaxis	1/279	2/17653	0.0313605	0.13516	0.101484	PTK2B	1
GO:2000828	regulation of parathyroid hormone secretion	1/279	2/17653	0.0313605	0.13516	0.101484	GNAS	1
GO:0048675	axon extension	5/279	111/17653	0.0315041	0.135645	0.101848	EPHA4/NRCAM/PAK1/RNF6/SLIT2	5
GO:0048512	circadian behavior	3/279	44/17653	0.032135	0.137578	0.103299	CHRNB2/NMU/SRD5A1	3
GO:0030540	female genitalia development	2/279	18/17653	0.0322374	0.137578	0.103299	BAK1/SRD5A1	2
GO:0032026	response to magnesium ion	2/279	18/17653	0.0322374	0.137578	0.103299	ENTPD6/SNCA	2
GO:0034501	protein localization to kinetochore	2/279	18/17653	0.0322374	0.137578	0.103299	KNL1/SPDL1	2
GO:0045821	positive regulation of glycolytic process	2/279	18/17653	0.0322374	0.137578	0.103299	HTR2A/PRKAA2	2
GO:0048268	clathrin coat assembly	2/279	18/17653	0.0322374	0.137578	0.103299	CLTCL1/SNAP91	2
GO:0061003	positive regulation of dendritic spine morphogenesis	2/279	18/17653	0.0322374	0.137578	0.103299	KALRN/PAK3	2
GO:0097320	plasma membrane tubulation	2/279	18/17653	0.0322374	0.137578	0.103299	PACSIN1/WASL	2
GO:1902003	regulation of amyloid-beta formation	2/279	18/17653	0.0322374	0.137578	0.103299	CHRNA7/EPHA4	2
GO:0072511	divalent inorganic cation transport	13/279	462/17653	0.0326808	0.139333	0.104618	BAK1/CHRNA7/CHRNB2/FKBP1B/GNB5/HTR2A/ITPR1/MYO5A/NMUR1/PRKCE/PTK2B/SNCA/VDAC1	13
GO:0003015	heart process	9/279	278/17653	0.0331292	0.140969	0.105846	CHRM2/FKBP1B/ITPR1/KCNJ3/NMU/SCN2B/SCN4B/SPTBN4/TNNT2	9
GO:0051961	negative regulation of nervous system development	9/279	278/17653	0.0331292	0.140969	0.105846	ADCYAP1/DLX1/EPHA4/GSK3B/NGEF/NRG3/RNF6/SLIT2/YWHAH	9
GO:0014855	striated muscle cell proliferation	4/279	77/17653	0.0336557	0.142652	0.107109	FGF9/MAPK14/MEF2C/ZFPM2	4
GO:0021675	nerve development	4/279	77/17653	0.0336557	0.142652	0.107109	CHRNB2/GABRB2/GABRB3/RET	4
GO:0031295	T cell costimulation	4/279	77/17653	0.0336557	0.142652	0.107109	DPP4/PAK1/PAK2/PAK3	4
GO:0032413	negative regulation of ion transmembrane transporter activity	4/279	77/17653	0.0336557	0.142652	0.107109	FKBP1B/GNB5/HECW1/PRKCE	4
GO:0006626	protein targeting to mitochondrion	6/279	152/17653	0.0339032	0.143302	0.107597	BAG4/BAP1/FZD5/NMUR1/PINK1/TIMM17A	6
GO:0071774	response to fibroblast growth factor	6/279	152/17653	0.0339032	0.143302	0.107597	FGF6/FGF9/FLRT3/MAPK1/NPTN/SNCA	6
GO:0009746	response to hexose	7/279	193/17653	0.0340284	0.143302	0.107597	ARRB1/EFNA5/EPHA5/FKBP1B/KIF5B/PRKCE/PTK2B	7
GO:0007622	rhythmic behavior	3/279	45/17653	0.0340396	0.143302	0.107597	CHRNB2/NMU/SRD5A1	3
GO:0031103	axon regeneration	3/279	45/17653	0.0340396	0.143302	0.107597	EPHA4/FKBP1B/MAP2K1	3
GO:0048538	thymus development	3/279	45/17653	0.0340396	0.143302	0.107597	LMO4/MAP2K1/MAPK1	3
GO:0070534	protein K63-linked ubiquitination	3/279	45/17653	0.0340396	0.143302	0.107597	TRIM56/UBE2N/UBE2V2	3
GO:0031349	positive regulation of defense response	13/279	466/17653	0.03466	0.145773	0.109453	ERBIN/KRAS/MEF2C/NOP53/NPY5R/PAK1/PAK2/PAK3/PRKCE/PTGER3/SNCA/TRAF3/UBE2N	13
GO:0008645	hexose transmembrane transport	5/279	114/17653	0.0347597	0.146051	0.109661	ADIPOR2/CLTCL1/MAPK14/PAK1/PRKCZ	5
GO:0014033	neural crest cell differentiation	4/279	78/17653	0.0350501	0.146846	0.110258	CYP26C1/MAPK1/MEF2C/RET	4
GO:0031294	lymphocyte costimulation	4/279	78/17653	0.0350501	0.146846	0.110258	DPP4/PAK1/PAK2/PAK3	4
GO:0043255	regulation of carbohydrate biosynthetic process	4/279	78/17653	0.0350501	0.146846	0.110258	GSK3B/HRH1/PTK2B/SNCA	4
GO:0006098	pentose-phosphate shunt	2/279	19/17653	0.0356609	0.148189	0.111267	PGAM1/TPI1	2
GO:0034389	lipid particle organization	2/279	19/17653	0.0356609	0.148189	0.111267	CIDEA/PNPLA2	2
GO:0042762	regulation of sulfur metabolic process	2/279	19/17653	0.0356609	0.148189	0.111267	PDP1/SNCA	2
GO:0045187	regulation of circadian sleep/wake cycle, sleep	2/279	19/17653	0.0356609	0.148189	0.111267	CHRNB2/NMU	2
GO:0051197	positive regulation of coenzyme metabolic process	2/279	19/17653	0.0356609	0.148189	0.111267	HTR2A/PRKAA2	2
GO:0060438	trachea development	2/279	19/17653	0.0356609	0.148189	0.111267	MAP2K1/MAPK1	2
GO:1905939	regulation of gonad development	2/279	19/17653	0.0356609	0.148189	0.111267	CITED2/ZFPM2	2
GO:0007623	circadian rhythm	7/279	195/17653	0.035677	0.148189	0.111267	CHRNB2/GSK3B/MAGED1/NMU/OPN3/PRKAA2/SRD5A1	7
GO:1902905	positive regulation of supramolecular fiber organization	7/279	195/17653	0.035677	0.148189	0.111267	BAG4/NCKAP1/PAK1/PRKCE/PTK2B/RAC3/WASL	7
GO:0038127	ERBB signaling pathway	6/279	154/17653	0.0357915	0.148523	0.111517	ERBIN/KRAS/MAPK1/PTK2B/SH3GL2/SHC3	6
GO:0050714	positive regulation of protein secretion	8/279	238/17653	0.0358643	0.148683	0.111638	ARRB1/FZD5/KIF5B/MAPK14/MYH10/NMU/PRKCE/PRKCZ	8
GO:0001954	positive regulation of cell-matrix adhesion	3/279	46/17653	0.0360016	0.148827	0.111746	GSK3B/PRKCZ/PTK2B	3
GO:0007212	dopamine receptor signaling pathway	3/279	46/17653	0.0360016	0.148827	0.111746	GNAS/GNB5/GSK3B	3
GO:0061098	positive regulation of protein tyrosine kinase activity	3/279	46/17653	0.0360016	0.148827	0.111746	EPHA4/GRM5/PAK2	3
GO:0002758	innate immune response-activating signal transduction	9/279	283/17653	0.036474	0.150366	0.112901	ERBIN/KRAS/NOP53/PAK1/PAK2/PAK3/PRKCE/TRAF3/UBE2N	9
GO:0033238	regulation of cellular amine metabolic process	4/279	79/17653	0.0364775	0.150366	0.112901	CHRNB2/HPRT1/HTR1A/SNCA	4
GO:0050848	regulation of calcium-mediated signaling	4/279	79/17653	0.0364775	0.150366	0.112901	FKBP1B/ITPR1/MYO5A/PTK2B	4
GO:0008543	fibroblast growth factor receptor signaling pathway	5/279	116/17653	0.0370415	0.152403	0.11443	FGF6/FGF9/FLRT3/MAPK1/NPTN	5
GO:0015749	monosaccharide transmembrane transport	5/279	116/17653	0.0370415	0.152403	0.11443	ADIPOR2/CLTCL1/MAPK14/PAK1/PRKCZ	5
GO:0043270	positive regulation of ion transport	8/279	240/17653	0.0373883	0.153684	0.115393	BAK1/CCK/CHRM1/CHRNB2/KIF5B/PINK1/SCN4B/SNCA	8
GO:0099531	presynaptic process involved in chemical synaptic transmission	6/279	156/17653	0.0377463	0.154821	0.116246	MEF2C/SLC32A1/SNCA/SYNJ1/SYT1/TRIM9	6
GO:0030522	intracellular receptor signaling pathway	9/279	285/17653	0.0378745	0.154821	0.116246	CCNE1/CITED2/CYP26C1/ERBIN/NOP53/PAK1/RNF6/UBE2N/YWHAH	9
GO:0048194	Golgi vesicle budding	4/279	80/17653	0.0379381	0.154821	0.116246	CNIH3/GBF1/SEC23A/TRAPPC6B	4
GO:0032608	interferon-beta production	3/279	47/17653	0.0380206	0.154821	0.116246	POLR3A/TRAF3/TRIM56	3
GO:0034260	negative regulation of GTPase activity	3/279	47/17653	0.0380206	0.154821	0.116246	ADCYAP1/ARRB1/SLIT2	3
GO:0034656	nucleobase-containing small molecule catabolic process	3/279	47/17653	0.0380206	0.154821	0.116246	ENTPD3/ENTPD6/HPRT1	3
GO:0035094	response to nicotine	3/279	47/17653	0.0380206	0.154821	0.116246	CHRNA7/CHRNB2/MAPK1	3
GO:0050999	regulation of nitric-oxide synthase activity	3/279	47/17653	0.0380206	0.154821	0.116246	KRAS/PTK2B/WASL	3
GO:0051353	positive regulation of oxidoreductase activity	3/279	47/17653	0.0380206	0.154821	0.116246	KRAS/PTK2B/SNCA	3
GO:1903146	regulation of autophagy of mitochondrion	3/279	47/17653	0.0380206	0.154821	0.116246	FZD5/PINK1/VDAC1	3
GO:0006165	nucleoside diphosphate phosphorylation	5/279	117/17653	0.0382162	0.15531	0.116614	ENO2/HTR2A/PGAM1/PRKAA2/TPI1	5
GO:0034284	response to monosaccharide	7/279	198/17653	0.0382478	0.15531	0.116614	ARRB1/EFNA5/EPHA5/FKBP1B/KIF5B/PRKCE/PTK2B	7
GO:0097164	ammonium ion metabolic process	7/279	198/17653	0.0382478	0.15531	0.116614	CHRNB2/HPRT1/HTR1A/LPCAT1/PLA2G15/SNCA/SRD5A1	7
GO:0009108	coenzyme biosynthetic process	8/279	242/17653	0.0389553	0.157486	0.118248	ENO2/HTR2A/NMNAT2/PDP1/PGAM1/PRKAA2/SNCA/TPI1	8
GO:0001502	cartilage condensation	2/279	20/17653	0.0392178	0.157486	0.118248	FGF6/MAPK14	2
GO:0006925	inflammatory cell apoptotic process	2/279	20/17653	0.0392178	0.157486	0.118248	MEF2C/PIK3CB	2
GO:0018243	protein O-linked glycosylation via threonine	2/279	20/17653	0.0392178	0.157486	0.118248	GALNT17/GALNT9	2
GO:0031649	heat generation	2/279	20/17653	0.0392178	0.157486	0.118248	NMU/PTGER3	2
GO:0035584	calcium-mediated signaling using intracellular calcium source	2/279	20/17653	0.0392178	0.157486	0.118248	FKBP1B/GRM5	2
GO:0045663	positive regulation of myoblast differentiation	2/279	20/17653	0.0392178	0.157486	0.118248	MAPK14/MEF2C	2
GO:0046174	polyol catabolic process	2/279	20/17653	0.0392178	0.157486	0.118248	SYNJ1/TPI1	2
GO:0046337	phosphatidylethanolamine metabolic process	2/279	20/17653	0.0392178	0.157486	0.118248	PISD/PLA2G15	2
GO:0050849	negative regulation of calcium-mediated signaling	2/279	20/17653	0.0392178	0.157486	0.118248	FKBP1B/ITPR1	2
GO:0051000	positive regulation of nitric-oxide synthase activity	2/279	20/17653	0.0392178	0.157486	0.118248	KRAS/PTK2B	2
GO:0060716	labyrinthine layer blood vessel development	2/279	20/17653	0.0392178	0.157486	0.118248	FZD5/MAPK1	2
GO:0050772	positive regulation of axonogenesis	4/279	81/17653	0.0394318	0.158054	0.118674	EFNA5/MAP2K1/PAK1/SLIT2	4
GO:0097581	lamellipodium organization	4/279	81/17653	0.0394318	0.158054	0.118674	NCKAP1/SH2B1/SLIT2/SPATA13	4
GO:0046474	glycerophospholipid biosynthetic process	8/279	243/17653	0.0397551	0.15888	0.119294	ARF3/FGF6/FGF9/HTR2A/LPCAT1/PIK3CB/PISD/SYNJ1	8
GO:0003205	cardiac chamber development	6/279	158/17653	0.0397681	0.15888	0.119294	CITED2/LMO4/MEF2C/NPY5R/TNNT2/ZFPM2	6
GO:0048015	phosphatidylinositol-mediated signaling	6/279	158/17653	0.0397681	0.15888	0.119294	FLT3/HTR2A/MAPK1/NOP53/PIK3CB/PPP2R5B	6
GO:0006732	coenzyme metabolic process	11/279	380/17653	0.0397839	0.15888	0.119294	CBR3/ENO2/HTR2A/KCNAB2/MDH1/NMNAT2/PDP1/PGAM1/PRKAA2/SNCA/TPI1	11
GO:0007254	JNK cascade	7/279	200/17653	0.0400275	0.159397	0.119682	EPHA4/FZD5/MAP2K4/PAK1/PINK1/PTK2B/UBE2N	7
GO:0050852	T cell receptor signaling pathway	7/279	200/17653	0.0400275	0.159397	0.119682	MAPK1/PAK1/PAK2/PAK3/PIK3CB/TESPA1/UBE2N	7
GO:0043525	positive regulation of neuron apoptotic process	3/279	48/17653	0.0400963	0.159397	0.119682	CDC34/MAP2K4/PAK3	3
GO:0060711	labyrinthine layer development	3/279	48/17653	0.0400963	0.159397	0.119682	FZD5/MAP2K1/MAPK1	3
GO:0098586	cellular response to virus	3/279	48/17653	0.0400963	0.159397	0.119682	GBF1/MAPK14/NOP53	3
GO:0034219	carbohydrate transmembrane transport	5/279	119/17653	0.0406333	0.161237	0.121064	ADIPOR2/CLTCL1/MAPK14/PAK1/PRKCZ	5
GO:1903052	positive regulation of proteolysis involved in cellular protein catabolic process	5/279	119/17653	0.0406333	0.161237	0.121064	GSK3B/NOP53/PTK2B/UBE2V2/UBQLN2	5
GO:1903050	regulation of proteolysis involved in cellular protein catabolic process	7/279	201/17653	0.0409374	0.161937	0.12159	EPHA4/GSK3B/NOP53/PINK1/PTK2B/UBE2V2/UBQLN2	7
GO:0014909	smooth muscle cell migration	4/279	82/17653	0.0409587	0.161937	0.12159	KALRN/MEF2C/PAK1/SLIT2	4
GO:0032436	positive regulation of proteasomal ubiquitin-dependent protein catabolic process	4/279	82/17653	0.0409587	0.161937	0.12159	GSK3B/NOP53/UBE2V2/UBQLN2	4
GO:0045445	myoblast differentiation	4/279	82/17653	0.0409587	0.161937	0.12159	ASB2/FGF6/MAPK14/MEF2C	4
GO:0048608	reproductive structure development	12/279	430/17653	0.0413027	0.163149	0.1225	ADCYAP1/ARRB1/BAK1/CITED2/FGF9/FZD5/MAP2K1/MAPK1/MAPK14/SLIT2/SRD5A1/ZFPM2	12
GO:0051091	positive regulation of DNA binding transcription factor activity	8/279	245/17653	0.0413874	0.163336	0.122639	EPHA5/KRAS/PINK1/PPP2R5B/PRKCZ/TRAF1/TRIM37/UBE2N	8
GO:2001233	regulation of apoptotic signaling pathway	11/279	383/17653	0.041704	0.164436	0.123466	BAK1/GSK3B/MAGED1/PAK2/PAK5/PINK1/PPP2R1A/RET/TFDP1/TRAF1/YWHAH	11
GO:0010518	positive regulation of phospholipase activity	3/279	49/17653	0.0422283	0.165584	0.124328	HTR2A/NMUR1/PRKCZ	3
GO:0044380	protein localization to cytoskeleton	3/279	49/17653	0.0422283	0.165584	0.124328	APC/GSK3B/HTR2A	3
GO:0045806	negative regulation of endocytosis	3/279	49/17653	0.0422283	0.165584	0.124328	EPHA3/PACSIN1/UBQLN2	3
GO:1900024	regulation of substrate adhesion-dependent cell spreading	3/279	49/17653	0.0422283	0.165584	0.124328	EFNA5/NET1/RAC3	3
GO:0016579	protein deubiquitination	9/279	291/17653	0.0422955	0.165584	0.124328	APC/ATXN7L3/BAP1/BARD1/CDC25A/NOP53/TRAF3/UCHL1/USP22	9
GO:0010660	regulation of muscle cell apoptotic process	4/279	83/17653	0.0425187	0.165584	0.124328	ADCYAP1/ARRB1/MAP2K4/PTK2B	4
GO:0045844	positive regulation of striated muscle tissue development	4/279	83/17653	0.0425187	0.165584	0.124328	FGF9/MAPK14/MEF2C/ZFPM2	4
GO:0048636	positive regulation of muscle organ development	4/279	83/17653	0.0425187	0.165584	0.124328	FGF9/MAPK14/MEF2C/ZFPM2	4
GO:1903955	positive regulation of protein targeting to mitochondrion	4/279	83/17653	0.0425187	0.165584	0.124328	BAP1/FZD5/NMUR1/PINK1	4
GO:0045665	negative regulation of neuron differentiation	7/279	203/17653	0.0427972	0.165584	0.124328	DLX1/EPHA4/GSK3B/NGEF/RNF6/SLIT2/YWHAH	7
GO:0002438	acute inflammatory response to antigenic stimulus	2/279	21/17653	0.0429032	0.165584	0.124328	ADCYAP1/NPY5R	2
GO:0002861	regulation of inflammatory response to antigenic stimulus	2/279	21/17653	0.0429032	0.165584	0.124328	ADCYAP1/NPY5R	2
GO:0014850	response to muscle activity	2/279	21/17653	0.0429032	0.165584	0.124328	PRKAA2/SRD5A1	2
GO:0018242	protein O-linked glycosylation via serine	2/279	21/17653	0.0429032	0.165584	0.124328	GALNT17/GALNT9	2
GO:0030813	positive regulation of nucleotide catabolic process	2/279	21/17653	0.0429032	0.165584	0.124328	HTR2A/PRKAA2	2
GO:0042749	regulation of circadian sleep/wake cycle	2/279	21/17653	0.0429032	0.165584	0.124328	CHRNB2/NMU	2
GO:0043496	regulation of protein homodimerization activity	2/279	21/17653	0.0429032	0.165584	0.124328	BAK1/MEF2C	2
GO:0051349	positive regulation of lyase activity	2/279	21/17653	0.0429032	0.165584	0.124328	GUCA1C/TIMP2	2
GO:0071498	cellular response to fluid shear stress	2/279	21/17653	0.0429032	0.165584	0.124328	MEF2C/PTK2B	2
GO:0098743	cell aggregation	2/279	21/17653	0.0429032	0.165584	0.124328	FGF6/MAPK14	2
GO:1902932	positive regulation of alcohol biosynthetic process	2/279	21/17653	0.0429032	0.165584	0.124328	HRH1/SNCA	2
GO:1903649	regulation of cytoplasmic transport	2/279	21/17653	0.0429032	0.165584	0.124328	MAP2K1/MAPK1	2
GO:0048017	inositol lipid-mediated signaling	6/279	161/17653	0.0429275	0.165584	0.124328	FLT3/HTR2A/MAPK1/NOP53/PIK3CB/PPP2R5B	6
GO:0006493	protein O-linked glycosylation	5/279	121/17653	0.0431413	0.165584	0.124328	B3GNT2/B4GAT1/GALNT17/GALNT9/GCNT4	5
GO:0009135	purine nucleoside diphosphate metabolic process	5/279	121/17653	0.0431413	0.165584	0.124328	ENO2/HTR2A/PGAM1/PRKAA2/TPI1	5
GO:0009179	purine ribonucleoside diphosphate metabolic process	5/279	121/17653	0.0431413	0.165584	0.124328	ENO2/HTR2A/PGAM1/PRKAA2/TPI1	5
GO:0061458	reproductive system development	12/279	433/17653	0.0431501	0.165584	0.124328	ADCYAP1/ARRB1/BAK1/CITED2/FGF9/FZD5/MAP2K1/MAPK1/MAPK14/SLIT2/SRD5A1/ZFPM2	12
GO:0034614	cellular response to reactive oxygen species	6/279	162/17653	0.0440147	0.165584	0.124328	FANCC/GUCY1B1/MAPK1/NET1/PINK1/ZNF580	6
GO:0060191	regulation of lipase activity	4/279	84/17653	0.044112	0.165584	0.124328	HTR2A/NMUR1/PRKCZ/SNCA	4
GO:1901863	positive regulation of muscle tissue development	4/279	84/17653	0.044112	0.165584	0.124328	FGF9/MAPK14/MEF2C/ZFPM2	4
GO:0001933	negative regulation of protein phosphorylation	12/279	435/17653	0.0444133	0.165584	0.124328	APC/ARRB1/BAK1/FLRT3/PAK2/PINK1/PPP2R1A/PRKAR2B/PRKCZ/SLIT2/SNCA/UCHL1	12
GO:2001238	positive regulation of extrinsic apoptotic signaling pathway	3/279	50/17653	0.0444162	0.165584	0.124328	PAK2/PPP2R1A/RET	3
GO:0007596	blood coagulation	10/279	341/17653	0.0451889	0.165584	0.124328	ARRB1/GNAS/ITPR1/MAPK1/PIK3CB/PRKAR2B/PRKCE/SH2B1/TLN1/ZFPM2	10
GO:0030516	regulation of axon extension	4/279	85/17653	0.0457383	0.165584	0.124328	EPHA4/NRCAM/PAK1/RNF6	4
GO:0002223	stimulatory C-type lectin receptor signaling pathway	5/279	123/17653	0.0457404	0.165584	0.124328	KRAS/PAK1/PAK2/PAK3/UBE2N	5
GO:0009185	ribonucleoside diphosphate metabolic process	5/279	123/17653	0.0457404	0.165584	0.124328	ENO2/HTR2A/PGAM1/PRKAA2/TPI1	5
GO:0046939	nucleotide phosphorylation	5/279	123/17653	0.0457404	0.165584	0.124328	ENO2/HTR2A/PGAM1/PRKAA2/TPI1	5
GO:0008361	regulation of cell size	6/279	164/17653	0.0462405	0.165584	0.124328	EFNA5/EPHA4/NRCAM/PAK1/RET/RNF6	6
GO:0033762	response to glucagon	3/279	51/17653	0.0466595	0.165584	0.124328	GNB3/GNG3/PRKAR2B	3
GO:0035306	positive regulation of dephosphorylation	3/279	51/17653	0.0466595	0.165584	0.124328	MEF2C/PINK1/PPP2R5D	3
GO:0002339	B cell selection	1/279	3/17653	0.0466712	0.165584	0.124328	BAK1	1
GO:0002525	acute inflammatory response to non-antigenic stimulus	1/279	3/17653	0.0466712	0.165584	0.124328	ADCYAP1	1
GO:0002877	regulation of acute inflammatory response to non-antigenic stimulus	1/279	3/17653	0.0466712	0.165584	0.124328	ADCYAP1	1
GO:0003221	right ventricular cardiac muscle tissue morphogenesis	1/279	3/17653	0.0466712	0.165584	0.124328	ZFPM2	1
GO:0006168	adenine salvage	1/279	3/17653	0.0466712	0.165584	0.124328	HPRT1	1
GO:0006680	glucosylceramide catabolic process	1/279	3/17653	0.0466712	0.165584	0.124328	GBA2	1
GO:0007412	axon target recognition	1/279	3/17653	0.0466712	0.165584	0.124328	UCHL1	1
GO:0009149	pyrimidine nucleoside triphosphate catabolic process	1/279	3/17653	0.0466712	0.165584	0.124328	DCTPP1	1
GO:0009213	pyrimidine deoxyribonucleoside triphosphate catabolic process	1/279	3/17653	0.0466712	0.165584	0.124328	DCTPP1	1
GO:0009822	alkaloid catabolic process	1/279	3/17653	0.0466712	0.165584	0.124328	CYP3A4	1
GO:0010387	COP9 signalosome assembly	1/279	3/17653	0.0466712	0.165584	0.124328	TESPA1	1
GO:0015810	aspartate transmembrane transport	1/279	3/17653	0.0466712	0.165584	0.124328	SLC25A12	1
GO:0015960	diadenosine polyphosphate biosynthetic process	1/279	3/17653	0.0466712	0.165584	0.124328	MAPK1	1
GO:0015965	diadenosine tetraphosphate metabolic process	1/279	3/17653	0.0466712	0.165584	0.124328	MAPK1	1
GO:0015966	diadenosine tetraphosphate biosynthetic process	1/279	3/17653	0.0466712	0.165584	0.124328	MAPK1	1
GO:0019355	nicotinamide nucleotide biosynthetic process from aspartate	1/279	3/17653	0.0466712	0.165584	0.124328	NMNAT2	1
GO:0021898	commitment of multipotent stem cells to neuronal lineage in forebrain	1/279	3/17653	0.0466712	0.165584	0.124328	DLX1	1
GO:0032227	negative regulation of synaptic transmission, dopaminergic	1/279	3/17653	0.0466712	0.165584	0.124328	SNCA	1
GO:0032487	regulation of Rap protein signal transduction	1/279	3/17653	0.0466712	0.165584	0.124328	TIMP2	1
GO:0034628	'de novo' NAD biosynthetic process from aspartate	1/279	3/17653	0.0466712	0.165584	0.124328	NMNAT2	1
GO:0035544	negative regulation of SNARE complex assembly	1/279	3/17653	0.0466712	0.165584	0.124328	TRIM9	1
GO:0035898	parathyroid hormone secretion	1/279	3/17653	0.0466712	0.165584	0.124328	GNAS	1
GO:0036378	calcitriol biosynthetic process from calciol	1/279	3/17653	0.0466712	0.165584	0.124328	CYP3A4	1
GO:0042374	phylloquinone metabolic process	1/279	3/17653	0.0466712	0.165584	0.124328	CBR3	1
GO:0042376	phylloquinone catabolic process	1/279	3/17653	0.0466712	0.165584	0.124328	CBR3	1
GO:0045914	negative regulation of catecholamine metabolic process	1/279	3/17653	0.0466712	0.165584	0.124328	SNCA	1
GO:0045963	negative regulation of dopamine metabolic process	1/279	3/17653	0.0466712	0.165584	0.124328	SNCA	1
GO:0046083	adenine metabolic process	1/279	3/17653	0.0466712	0.165584	0.124328	HPRT1	1
GO:0046084	adenine biosynthetic process	1/279	3/17653	0.0466712	0.165584	0.124328	HPRT1	1
GO:0048597	post-embryonic camera-type eye morphogenesis	1/279	3/17653	0.0466712	0.165584	0.124328	BAK1	1
GO:0051611	regulation of serotonin uptake	1/279	3/17653	0.0466712	0.165584	0.124328	SNCA	1
GO:0051612	negative regulation of serotonin uptake	1/279	3/17653	0.0466712	0.165584	0.124328	SNCA	1
GO:0060025	regulation of synaptic activity	1/279	3/17653	0.0466712	0.165584	0.124328	MEF2C	1
GO:0060061	Spemann organizer formation	1/279	3/17653	0.0466712	0.165584	0.124328	FZD5	1
GO:0060084	synaptic transmission involved in micturition	1/279	3/17653	0.0466712	0.165584	0.124328	CHRNB2	1
GO:0060596	mammary placode formation	1/279	3/17653	0.0466712	0.165584	0.124328	NRG3	1
GO:0060715	syncytiotrophoblast cell differentiation involved in labyrinthine layer development	1/279	3/17653	0.0466712	0.165584	0.124328	FZD5	1
GO:0061146	Peyer's patch morphogenesis	1/279	3/17653	0.0466712	0.165584	0.124328	RET	1
GO:0061364	apoptotic process involved in luteolysis	1/279	3/17653	0.0466712	0.165584	0.124328	SLIT2	1
GO:0061366	behavioral response to chemical pain	1/279	3/17653	0.0466712	0.165584	0.124328	KALRN	1
GO:0061368	behavioral response to formalin induced pain	1/279	3/17653	0.0466712	0.165584	0.124328	KALRN	1
GO:0070425	negative regulation of nucleotide-binding oligomerization domain containing signaling pathway	1/279	3/17653	0.0466712	0.165584	0.124328	ERBIN	1
GO:0070433	negative regulation of nucleotide-binding oligomerization domain containing 2 signaling pathway	1/279	3/17653	0.0466712	0.165584	0.124328	ERBIN	1
GO:0070494	regulation of thrombin-activated receptor signaling pathway	1/279	3/17653	0.0466712	0.165584	0.124328	SNCA	1
GO:0070495	negative regulation of thrombin-activated receptor signaling pathway	1/279	3/17653	0.0466712	0.165584	0.124328	SNCA	1
GO:0070995	NADPH oxidation	1/279	3/17653	0.0466712	0.165584	0.124328	KCNAB2	1
GO:0072709	cellular response to sorbitol	1/279	3/17653	0.0466712	0.165584	0.124328	MAP2K4	1
GO:0090258	negative regulation of mitochondrial fission	1/279	3/17653	0.0466712	0.165584	0.124328	PINK1	1
GO:0097021	lymphocyte migration into lymphoid organs	1/279	3/17653	0.0466712	0.165584	0.124328	RET	1
GO:0097332	response to antipsychotic drug	1/279	3/17653	0.0466712	0.165584	0.124328	PRKAR2B	1
GO:0099010	modification of postsynaptic structure	1/279	3/17653	0.0466712	0.165584	0.124328	ARHGAP44	1
GO:0099074	mitochondrion to lysosome transport	1/279	3/17653	0.0466712	0.165584	0.124328	PINK1	1
GO:0099075	mitochondrion-derived vesicle mediated transport	1/279	3/17653	0.0466712	0.165584	0.124328	PINK1	1
GO:0099552	trans-synaptic signaling by lipid, modulating synaptic transmission	1/279	3/17653	0.0466712	0.165584	0.124328	GRM5	1
GO:0099553	trans-synaptic signaling by endocannabinoid, modulating synaptic transmission	1/279	3/17653	0.0466712	0.165584	0.124328	GRM5	1
GO:0099566	regulation of postsynaptic cytosolic calcium ion concentration	1/279	3/17653	0.0466712	0.165584	0.124328	GRM5	1
GO:1900186	negative regulation of clathrin-dependent endocytosis	1/279	3/17653	0.0466712	0.165584	0.124328	UBQLN2	1
GO:1901662	quinone catabolic process	1/279	3/17653	0.0466712	0.165584	0.124328	CBR3	1
GO:1901837	negative regulation of transcription of nucleolar large rRNA by RNA polymerase I	1/279	3/17653	0.0466712	0.165584	0.124328	NOP53	1
GO:1902683	regulation of receptor localization to synapse	1/279	3/17653	0.0466712	0.165584	0.124328	NPTN	1
GO:1902722	positive regulation of prolactin secretion	1/279	3/17653	0.0466712	0.165584	0.124328	NMU	1
GO:1902869	regulation of amacrine cell differentiation	1/279	3/17653	0.0466712	0.165584	0.124328	DLX1	1
GO:1902938	regulation of intracellular calcium activated chloride channel activity	1/279	3/17653	0.0466712	0.165584	0.124328	GRM5	1
GO:1904339	negative regulation of dopaminergic neuron differentiation	1/279	3/17653	0.0466712	0.165584	0.124328	GSK3B	1
GO:1904475	regulation of Ras GTPase binding	1/279	3/17653	0.0466712	0.165584	0.124328	EPHA4	1
GO:1904715	negative regulation of chaperone-mediated autophagy	1/279	3/17653	0.0466712	0.165584	0.124328	SNCA	1
GO:1904880	response to hydrogen sulfide	1/279	3/17653	0.0466712	0.165584	0.124328	PINK1	1
GO:1905150	regulation of voltage-gated sodium channel activity	1/279	3/17653	0.0466712	0.165584	0.124328	KIF5B	1
GO:2000111	positive regulation of macrophage apoptotic process	1/279	3/17653	0.0466712	0.165584	0.124328	MEF2C	1
GO:2000295	regulation of hydrogen peroxide catabolic process	1/279	3/17653	0.0466712	0.165584	0.124328	SNCA	1
GO:2000466	negative regulation of glycogen (starch) synthase activity	1/279	3/17653	0.0466712	0.165584	0.124328	GSK3B	1
GO:2001106	regulation of Rho guanyl-nucleotide exchange factor activity	1/279	3/17653	0.0466712	0.165584	0.124328	EPHA4	1
GO:2001184	positive regulation of interleukin-12 secretion	1/279	3/17653	0.0466712	0.165584	0.124328	MAPK14	1
GO:2001245	regulation of phosphatidylcholine biosynthetic process	1/279	3/17653	0.0466712	0.165584	0.124328	LPCAT1	1
GO:2001271	negative regulation of cysteine-type endopeptidase activity involved in execution phase of apoptosis	1/279	3/17653	0.0466712	0.165584	0.124328	PAK2	1
GO:0007035	vacuolar acidification	2/279	22/17653	0.046712	0.165584	0.124328	ATP6V0A1/ATP6V1H	2
GO:0010758	regulation of macrophage chemotaxis	2/279	22/17653	0.046712	0.165584	0.124328	MAPK14/PTK2B	2
GO:0032469	endoplasmic reticulum calcium ion homeostasis	2/279	22/17653	0.046712	0.165584	0.124328	BAK1/ITPR1	2
GO:0050996	positive regulation of lipid catabolic process	2/279	22/17653	0.046712	0.165584	0.124328	PNPLA2/PRKCE	2
GO:0060055	angiogenesis involved in wound healing	2/279	22/17653	0.046712	0.165584	0.124328	ADIPOR2/PIK3CB	2
GO:0070841	inclusion body assembly	2/279	22/17653	0.046712	0.165584	0.124328	CDC34/TRIM37	2
GO:0071379	cellular response to prostaglandin stimulus	2/279	22/17653	0.046712	0.165584	0.124328	PRKAA2/PRKCE	2
GO:0071459	protein localization to chromosome, centromeric region	2/279	22/17653	0.046712	0.165584	0.124328	KNL1/SPDL1	2
GO:0099072	regulation of postsynaptic membrane neurotransmitter receptor levels	2/279	22/17653	0.046712	0.165584	0.124328	ARHGAP44/DNM1	2
GO:0003206	cardiac chamber morphogenesis	5/279	124/17653	0.0470743	0.166597	0.125088	CITED2/MEF2C/NPY5R/TNNT2/ZFPM2	5
GO:0046330	positive regulation of JNK cascade	5/279	124/17653	0.0470743	0.166597	0.125088	EPHA4/FZD5/MAP2K4/PAK1/PTK2B	5
GO:1903076	regulation of protein localization to plasma membrane	4/279	86/17653	0.0473978	0.167606	0.125846	EPHA3/KALRN/KIF5B/PRKCE	4
GO:0031647	regulation of protein stability	8/279	253/17653	0.0483599	0.170869	0.128296	AAK1/CRTAP/EPHA4/KRAS/MAPK1/NOP53/PINK1/SNCA	8
GO:0043624	cellular protein complex disassembly	7/279	209/17653	0.0487019	0.171501	0.128771	APC/MID1IP1/MRPL34/MRPS12/SH3GL2/SPTBN4/SYNJ1	7
GO:0010676	positive regulation of cellular carbohydrate metabolic process	3/279	52/17653	0.0489577	0.171501	0.128771	HRH1/PRKCE/SNCA	3
GO:0019320	hexose catabolic process	3/279	52/17653	0.0489577	0.171501	0.128771	ENO2/PGAM1/TPI1	3
GO:0050994	regulation of lipid catabolic process	3/279	52/17653	0.0489577	0.171501	0.128771	CIDEA/PNPLA2/PRKCE	3
GO:0060425	lung morphogenesis	3/279	52/17653	0.0489577	0.171501	0.128771	KRAS/MAP2K1/MAPK1	3
GO:1903078	positive regulation of protein localization to plasma membrane	3/279	52/17653	0.0489577	0.171501	0.128771	EPHA3/KIF5B/PRKCE	3
GO:0001666	response to hypoxia	10/279	346/17653	0.0489811	0.171501	0.128771	CHRNA7/CHRNB2/CITED2/DPP4/ITPR1/NOP53/PAK1/PINK1/PRKCE/PTK2B	10
GO:0007599	hemostasis	10/279	346/17653	0.0489811	0.171501	0.128771	ARRB1/GNAS/ITPR1/MAPK1/PIK3CB/PRKAR2B/PRKCE/SH2B1/TLN1/ZFPM2	10
GO:0043687	post-translational protein modification	12/279	442/17653	0.0490363	0.171501	0.128771	ASB11/ASB14/ASB2/COPS7A/CRTAP/FBXL8/FBXO32/FBXO44/FBXW4/PNPLA2/QSOX1/STS	12
GO:0006903	vesicle targeting	4/279	87/17653	0.0490904	0.171501	0.128771	CNIH3/GBF1/SEC23A/TRAPPC6B	4
GO:0010657	muscle cell apoptotic process	4/279	87/17653	0.0490904	0.171501	0.128771	ADCYAP1/ARRB1/MAP2K4/PTK2B	4
GO:0032092	positive regulation of protein binding	4/279	87/17653	0.0490904	0.171501	0.128771	ARRB1/EPHA4/GSK3B/MEF2C	4
GO:0045639	positive regulation of myeloid cell differentiation	4/279	87/17653	0.0490904	0.171501	0.128771	ACVR1B/ATP6AP1/GNAS/MAPK14	4
GO:1904063	negative regulation of cation transmembrane transport	4/279	87/17653	0.0490904	0.171501	0.128771	FKBP1B/GNB5/HECW1/PRKCE	4
GO:0050817	coagulation	10/279	347/17653	0.0497644	0.173716	0.130434	ARRB1/GNAS/ITPR1/MAPK1/PIK3CB/PRKAR2B/PRKCE/SH2B1/TLN1/ZFPM2	10
GO:0002220	innate immune response activating cell surface receptor signaling pathway	5/279	126/17653	0.0498109	0.173739	0.130451	KRAS/PAK1/PAK2/PAK3/UBE2N	5
GO:0002218	activation of innate immune response	9/279	301/17653	0.0504139	0.175226	0.131567	ERBIN/KRAS/NOP53/PAK1/PAK2/PAK3/PRKCE/TRAF3/UBE2N	9
GO:0002724	regulation of T cell cytokine production	2/279	23/17653	0.0506395	0.175226	0.131567	FZD5/PRKCZ	2
GO:0007026	negative regulation of microtubule depolymerization	2/279	23/17653	0.0506395	0.175226	0.131567	APC/MID1IP1	2
GO:0021544	subpallium development	2/279	23/17653	0.0506395	0.175226	0.131567	DLX1/HPRT1	2
GO:0030318	melanocyte differentiation	2/279	23/17653	0.0506395	0.175226	0.131567	MEF2C/MYO5A	2
GO:0032925	regulation of activin receptor signaling pathway	2/279	23/17653	0.0506395	0.175226	0.131567	ACVR1B/FGF9	2
GO:0034205	amyloid-beta formation	2/279	23/17653	0.0506395	0.175226	0.131567	CHRNA7/EPHA4	2
GO:0086012	membrane depolarization during cardiac muscle cell action potential	2/279	23/17653	0.0506395	0.175226	0.131567	SCN2B/SCN4B	2
GO:1900117	regulation of execution phase of apoptosis	2/279	23/17653	0.0506395	0.175226	0.131567	CIDEA/PAK2	2
GO:1902991	regulation of amyloid precursor protein catabolic process	2/279	23/17653	0.0506395	0.175226	0.131567	CHRNA7/EPHA4	2
GO:0001894	tissue homeostasis	7/279	211/17653	0.0507797	0.175432	0.131722	ATP6AP1/BARD1/GNAS/KRAS/LPCAT1/PTK2B/RAC3	7
GO:0033002	muscle cell proliferation	7/279	211/17653	0.0507797	0.175432	0.131722	FGF9/KALRN/MAPK14/MEF2C/NPY5R/PAK1/ZFPM2	7
GO:0006301	postreplication repair	3/279	53/17653	0.0513104	0.176844	0.132782	UBE2A/UBE2N/UBE2V2	3
GO:0021879	forebrain neuron differentiation	3/279	53/17653	0.0513104	0.176844	0.132782	DLX1/RAC3/SLIT2	3
GO:0086002	cardiac muscle cell action potential involved in contraction	3/279	53/17653	0.0513104	0.176844	0.132782	KCNJ3/SCN2B/SCN4B	3
GO:0046328	regulation of JNK cascade	6/279	169/17653	0.0521068	0.179321	0.134642	EPHA4/FZD5/MAP2K4/PAK1/PINK1/PTK2B	6
GO:0022409	positive regulation of cell-cell adhesion	8/279	257/17653	0.0521167	0.179321	0.134642	CITED2/DPP4/KIFAP3/PAK1/PAK2/PAK3/PRKCZ/TESPA1	8
GO:0006470	protein dephosphorylation	9/279	303/17653	0.0521526	0.179321	0.134642	CDC25A/FKBP1B/GSK3B/PDP1/PINK1/PPP2R1A/PPP2R5B/PPP2R5D/PPP2R5E	9
GO:0007044	cell-substrate junction assembly	4/279	89/17653	0.0525744	0.180344	0.13541	EFNA5/EPHA3/PTK2B/TLN1	4
GO:0030038	contractile actin filament bundle assembly	4/279	89/17653	0.0525744	0.180344	0.13541	ARRB1/BAG4/PAK1/PTK2B	4
GO:0043149	stress fiber assembly	4/279	89/17653	0.0525744	0.180344	0.13541	ARRB1/BAG4/PAK1/PTK2B	4
GO:0006720	isoprenoid metabolic process	5/279	128/17653	0.0526393	0.180424	0.13547	AWAT2/CYP26C1/CYP3A4/SRD5A1/UGT1A8	5
GO:1903708	positive regulation of hemopoiesis	6/279	170/17653	0.0533321	0.182655	0.137145	ACVR1B/ATP6AP1/GNAS/MAPK14/PRKCZ/TESPA1	6
GO:0031663	lipopolysaccharide-mediated signaling pathway	3/279	54/17653	0.0537171	0.183684	0.137918	MAPK1/MAPK14/PRKCE	3
GO:0051058	negative regulation of small GTPase mediated signal transduction	3/279	54/17653	0.0537171	0.183684	0.137918	ARHGAP44/SLIT2/TIMP2	3
GO:0031124	mRNA 3'-end processing	4/279	90/17653	0.0543658	0.184908	0.138837	BARD1/CASC3/CPSF7/SRSF4	4
GO:0010950	positive regulation of endopeptidase activity	6/279	171/17653	0.0545749	0.184908	0.138837	ARRB1/BAK1/CCK/CYFIP2/EPHA4/SNCA	6
GO:0019722	calcium-mediated signaling	6/279	171/17653	0.0545749	0.184908	0.138837	FKBP1B/GRM5/ITPR1/MYO5A/NMUR1/PTK2B	6
GO:0001556	oocyte maturation	2/279	24/17653	0.0546811	0.184908	0.138837	PPP2R1A/PTK2B	2
GO:0006144	purine nucleobase metabolic process	2/279	24/17653	0.0546811	0.184908	0.138837	GDA/HPRT1	2
GO:0007202	activation of phospholipase C activity	2/279	24/17653	0.0546811	0.184908	0.138837	HTR2A/NMUR1	2
GO:0019682	glyceraldehyde-3-phosphate metabolic process	2/279	24/17653	0.0546811	0.184908	0.138837	PGAM1/TPI1	2
GO:0034695	response to prostaglandin E	2/279	24/17653	0.0546811	0.184908	0.138837	PRKAA2/PRKCE	2
GO:0042430	indole-containing compound metabolic process	2/279	24/17653	0.0546811	0.184908	0.138837	HTR1A/SRD5A1	2
GO:0042573	retinoic acid metabolic process	2/279	24/17653	0.0546811	0.184908	0.138837	CYP26C1/UGT1A8	2
GO:0042738	exogenous drug catabolic process	2/279	24/17653	0.0546811	0.184908	0.138837	CYP2C8/CYP3A4	2
GO:0045672	positive regulation of osteoclast differentiation	2/279	24/17653	0.0546811	0.184908	0.138837	ATP6AP1/GNAS	2
GO:1903792	negative regulation of anion transport	2/279	24/17653	0.0546811	0.184908	0.138837	GRM7/NPY5R	2
GO:2000311	regulation of AMPA receptor activity	2/279	24/17653	0.0546811	0.184908	0.138837	CNIH3/MEF2C	2
GO:0046486	glycerolipid metabolic process	12/279	450/17653	0.0547122	0.184908	0.138837	ARF3/AWAT2/FGF6/FGF9/HTR2A/LIPE/LPCAT1/PIK3CB/PISD/PLA2G15/PNPLA2/SYNJ1	12
GO:0008406	gonad development	7/279	215/17653	0.0551014	0.186079	0.139716	ADCYAP1/ARRB1/CITED2/FGF9/SLIT2/SRD5A1/ZFPM2	7
GO:0036293	response to decreased oxygen levels	10/279	354/17653	0.0554831	0.187223	0.140575	CHRNA7/CHRNB2/CITED2/DPP4/ITPR1/NOP53/PAK1/PINK1/PRKCE/PTK2B	10
GO:1902904	negative regulation of supramolecular fiber organization	5/279	130/17653	0.0555596	0.187336	0.14066	APC/MID1IP1/SLIT2/SNCA/SPTBN4	5
GO:0035265	organ growth	6/279	172/17653	0.055835	0.187974	0.141139	FGF9/MAP2K4/MAPK14/MEF2C/PAK1/ZFPM2	6
GO:0043112	receptor metabolic process	6/279	172/17653	0.055835	0.187974	0.141139	ARRB1/DNM1/GRK3/SH3GL2/SNCA/UBQLN2	6
GO:0070527	platelet aggregation	3/279	55/17653	0.056177	0.18873	0.141707	GNAS/PIK3CB/TLN1	3
GO:0086065	cell communication involved in cardiac conduction	3/279	55/17653	0.056177	0.18873	0.141707	FKBP1B/KCNJ3/SCN4B	3
GO:0032088	negative regulation of NF-kappaB transcription factor activity	4/279	91/17653	0.0561899	0.18873	0.141707	ARRB1/ERBIN/TRAF3/TRIM37	4
GO:0001505	regulation of neurotransmitter levels	9/279	308/17653	0.0566703	0.190197	0.142808	HTR1A/MEF2C/PTK2B/SLC32A1/SNCA/SRD5A1/SYNJ1/SYT1/TRIM9	9
GO:0045471	response to ethanol	5/279	131/17653	0.0570542	0.191338	0.143665	ADCYAP1/BAK1/CHRNB2/PRKCE/PTK2B	5
GO:0006941	striated muscle contraction	6/279	173/17653	0.0571127	0.191387	0.143701	ARHGEF11/FKBP1B/KCNJ3/SCN2B/SCN4B/TNNT2	6
GO:0051495	positive regulation of cytoskeleton organization	7/279	217/17653	0.0573458	0.19202	0.144177	BAG4/NCKAP1/PAK1/PRKCE/PTK2B/RAC3/WASL	7
GO:0015849	organic acid transport	9/279	309/17653	0.0576034	0.192586	0.144602	CCK/GRM7/MID1IP1/NPY5R/PRKAA2/SLC25A12/SLC32A1/SNCA/SYT1	9
GO:0046942	carboxylic acid transport	9/279	309/17653	0.0576034	0.192586	0.144602	CCK/GRM7/MID1IP1/NPY5R/PRKAA2/SLC25A12/SLC32A1/SNCA/SYT1	9
GO:0051341	regulation of oxidoreductase activity	4/279	92/17653	0.0580466	0.193919	0.145603	KRAS/PTK2B/SNCA/WASL	4
GO:0071466	cellular response to xenobiotic stimulus	6/279	174/17653	0.0584078	0.19475	0.146227	CBR3/CYP2C8/CYP3A4/FBXO32/SRD5A1/UGT1A8	6
GO:0051896	regulation of protein kinase B signaling	7/279	218/17653	0.0584889	0.19475	0.146227	BAG4/FGF6/FGF9/NOP53/PIK3CB/PINK1/PPP2R5B	7
GO:0007173	epidermal growth factor receptor signaling pathway	5/279	132/17653	0.0585718	0.19475	0.146227	ERBIN/KRAS/PTK2B/SH3GL2/SHC3	5
GO:0060048	cardiac muscle contraction	5/279	132/17653	0.0585718	0.19475	0.146227	FKBP1B/KCNJ3/SCN2B/SCN4B/TNNT2	5
GO:0031102	neuron projection regeneration	3/279	56/17653	0.0586898	0.19475	0.146227	EPHA4/FKBP1B/MAP2K1	3
GO:0033627	cell adhesion mediated by integrin	3/279	56/17653	0.0586898	0.19475	0.146227	DPP4/RAC3/RET	3
GO:0046824	positive regulation of nucleocytoplasmic transport	3/279	56/17653	0.0586898	0.19475	0.146227	GSK3B/MAPK1/MAPK14	3
GO:0007263	nitric oxide mediated signal transduction	2/279	25/17653	0.058832	0.19475	0.146227	GUCY1A1/GUCY1B1	2
GO:0030878	thyroid gland development	2/279	25/17653	0.058832	0.19475	0.146227	MAP2K1/MAPK1	2
GO:0033522	histone H2A ubiquitination	2/279	25/17653	0.058832	0.19475	0.146227	TRIM37/UBE2A	2
GO:0060561	apoptotic process involved in morphogenesis	2/279	25/17653	0.058832	0.19475	0.146227	BAK1/FZD5	2
GO:1905048	regulation of metallopeptidase activity	2/279	25/17653	0.058832	0.19475	0.146227	MAPK14/TIMP2	2
GO:0001836	release of cytochrome c from mitochondria	3/279	57/17653	0.0612548	0.195035	0.146441	BAK1/CCK/PINK1	3
GO:0046503	glycerolipid catabolic process	3/279	57/17653	0.0612548	0.195035	0.146441	LIPE/PLA2G15/PNPLA2	3
GO:0051339	regulation of lyase activity	3/279	57/17653	0.0612548	0.195035	0.146441	GABBR2/GUCA1C/TIMP2	3
GO:1900543	negative regulation of purine nucleotide metabolic process	3/279	57/17653	0.0612548	0.195035	0.146441	GABBR2/SNCA/SSTR4	3
GO:2000243	positive regulation of reproductive process	3/279	57/17653	0.0612548	0.195035	0.146441	ACVR1B/CITED2/ZFPM2	3
GO:0007586	digestion	5/279	134/17653	0.0616759	0.195035	0.146441	CHRM1/CHRM3/NMU/PTGER3/SST	5
GO:0006145	purine nucleobase catabolic process	1/279	4/17653	0.0617408	0.195035	0.146441	GDA	1
GO:0010025	wax biosynthetic process	1/279	4/17653	0.0617408	0.195035	0.146441	AWAT2	1
GO:0010040	response to iron(II) ion	1/279	4/17653	0.0617408	0.195035	0.146441	SNCA	1
GO:0010166	wax metabolic process	1/279	4/17653	0.0617408	0.195035	0.146441	AWAT2	1
GO:0010716	negative regulation of extracellular matrix disassembly	1/279	4/17653	0.0617408	0.195035	0.146441	DPP4	1
GO:0014042	positive regulation of neuron maturation	1/279	4/17653	0.0617408	0.195035	0.146441	RET	1
GO:0015853	adenine transport	1/279	4/17653	0.0617408	0.195035	0.146441	SLC25A4	1
GO:0016103	diterpenoid catabolic process	1/279	4/17653	0.0617408	0.195035	0.146441	CYP26C1	1
GO:0016185	synaptic vesicle budding from presynaptic endocytic zone membrane	1/279	4/17653	0.0617408	0.195035	0.146441	DNM1	1
GO:0021825	substrate-dependent cerebral cortex tangential migration	1/279	4/17653	0.0617408	0.195035	0.146441	SLIT2	1
GO:0032252	secretory granule localization	1/279	4/17653	0.0617408	0.195035	0.146441	MYO5A	1
GO:0032971	regulation of muscle filament sliding	1/279	4/17653	0.0617408	0.195035	0.146441	TNNT2	1
GO:0033031	positive regulation of neutrophil apoptotic process	1/279	4/17653	0.0617408	0.195035	0.146441	PIK3CB	1
GO:0033686	positive regulation of luteinizing hormone secretion	1/279	4/17653	0.0617408	0.195035	0.146441	KISS1	1
GO:0034653	retinoic acid catabolic process	1/279	4/17653	0.0617408	0.195035	0.146441	CYP26C1	1
GO:0035021	negative regulation of Rac protein signal transduction	1/279	4/17653	0.0617408	0.195035	0.146441	ARHGAP44	1
GO:0035022	positive regulation of Rac protein signal transduction	1/279	4/17653	0.0617408	0.195035	0.146441	KRAS	1
GO:0035483	gastric emptying	1/279	4/17653	0.0617408	0.195035	0.146441	NMU	1
GO:0035521	monoubiquitinated histone deubiquitination	1/279	4/17653	0.0617408	0.195035	0.146441	BAP1	1
GO:0035522	monoubiquitinated histone H2A deubiquitination	1/279	4/17653	0.0617408	0.195035	0.146441	BAP1	1
GO:0035799	ureter maturation	1/279	4/17653	0.0617408	0.195035	0.146441	RET	1
GO:0035983	response to trichostatin A	1/279	4/17653	0.0617408	0.195035	0.146441	MEF2C	1
GO:0035984	cellular response to trichostatin A	1/279	4/17653	0.0617408	0.195035	0.146441	MEF2C	1
GO:0036343	psychomotor behavior	1/279	4/17653	0.0617408	0.195035	0.146441	DPP4	1
GO:0043103	hypoxanthine salvage	1/279	4/17653	0.0617408	0.195035	0.146441	HPRT1	1
GO:0046340	diacylglycerol catabolic process	1/279	4/17653	0.0617408	0.195035	0.146441	LIPE	1
GO:0046684	response to pyrethroid	1/279	4/17653	0.0617408	0.195035	0.146441	SCN2B	1
GO:0046959	habituation	1/279	4/17653	0.0617408	0.195035	0.146441	KALRN	1
GO:0050893	sensory processing	1/279	4/17653	0.0617408	0.195035	0.146441	CHRNA7	1
GO:0050923	regulation of negative chemotaxis	1/279	4/17653	0.0617408	0.195035	0.146441	SLIT2	1
GO:0051581	negative regulation of neurotransmitter uptake	1/279	4/17653	0.0617408	0.195035	0.146441	SNCA	1
GO:0051610	serotonin uptake	1/279	4/17653	0.0617408	0.195035	0.146441	SNCA	1
GO:0060244	negative regulation of cell proliferation involved in contact inhibition	1/279	4/17653	0.0617408	0.195035	0.146441	PAK1	1
GO:0060971	embryonic heart tube left/right pattern formation	1/279	4/17653	0.0617408	0.195035	0.146441	CITED2	1
GO:0061428	negative regulation of transcription from RNA polymerase II promoter in response to hypoxia	1/279	4/17653	0.0617408	0.195035	0.146441	CITED2	1
GO:0070253	somatostatin secretion	1/279	4/17653	0.0617408	0.195035	0.146441	ADCYAP1	1
GO:0070640	vitamin D3 metabolic process	1/279	4/17653	0.0617408	0.195035	0.146441	CYP3A4	1
GO:0090027	negative regulation of monocyte chemotaxis	1/279	4/17653	0.0617408	0.195035	0.146441	SLIT2	1
GO:0090261	positive regulation of inclusion body assembly	1/279	4/17653	0.0617408	0.195035	0.146441	CDC34	1
GO:0097360	chorionic trophoblast cell proliferation	1/279	4/17653	0.0617408	0.195035	0.146441	FZD5	1
GO:0098884	postsynaptic neurotransmitter receptor internalization	1/279	4/17653	0.0617408	0.195035	0.146441	DNM1	1
GO:0098971	anterograde dendritic transport of neurotransmitter receptor complex	1/279	4/17653	0.0617408	0.195035	0.146441	KIF5B	1
GO:1901382	regulation of chorionic trophoblast cell proliferation	1/279	4/17653	0.0617408	0.195035	0.146441	FZD5	1
GO:1903215	negative regulation of protein targeting to mitochondrion	1/279	4/17653	0.0617408	0.195035	0.146441	BAG4	1
GO:1903750	regulation of intrinsic apoptotic signaling pathway in response to hydrogen peroxide	1/279	4/17653	0.0617408	0.195035	0.146441	PINK1	1
GO:1903751	negative regulation of intrinsic apoptotic signaling pathway in response to hydrogen peroxide	1/279	4/17653	0.0617408	0.195035	0.146441	PINK1	1
GO:1904020	regulation of G-protein coupled receptor internalization	1/279	4/17653	0.0617408	0.195035	0.146441	UBQLN2	1
GO:1904978	regulation of endosome organization	1/279	4/17653	0.0617408	0.195035	0.146441	SYNJ1	1
GO:1905333	regulation of gastric motility	1/279	4/17653	0.0617408	0.195035	0.146441	NMU	1
GO:1905448	positive regulation of mitochondrial ATP synthesis coupled electron transport	1/279	4/17653	0.0617408	0.195035	0.146441	PINK1	1
GO:1905606	regulation of presynapse assembly	1/279	4/17653	0.0617408	0.195035	0.146441	SNCA	1
GO:2000370	positive regulation of clathrin-dependent endocytosis	1/279	4/17653	0.0617408	0.195035	0.146441	WASL	1
GO:2000672	negative regulation of motor neuron apoptotic process	1/279	4/17653	0.0617408	0.195035	0.146441	MAP2K4	1
GO:2001013	epithelial cell proliferation involved in renal tubule morphogenesis	1/279	4/17653	0.0617408	0.195035	0.146441	MEF2C	1
GO:2001181	positive regulation of interleukin-10 secretion	1/279	4/17653	0.0617408	0.195035	0.146441	PRKCZ	1
GO:2001206	positive regulation of osteoclast development	1/279	4/17653	0.0617408	0.195035	0.146441	ATP6AP1	1
GO:2001270	regulation of cysteine-type endopeptidase activity involved in execution phase of apoptosis	1/279	4/17653	0.0617408	0.195035	0.146441	PAK2	1
GO:0022600	digestive system process	4/279	94/17653	0.0618576	0.19512	0.146505	CHRM1/CHRM3/NMU/PTGER3	4
GO:1904375	regulation of protein localization to cell periphery	4/279	94/17653	0.0618576	0.19512	0.146505	EPHA3/KALRN/KIF5B/PRKCE	4
GO:0048738	cardiac muscle tissue development	7/279	221/17653	0.0620026	0.195436	0.146742	FGF9/MAP2K4/MAPK14/MEF2C/PAK1/TNNT2/ZFPM2	7
GO:0000732	strand displacement	2/279	26/17653	0.063088	0.19814	0.148772	BARD1/RMI2	2
GO:0001958	endochondral ossification	2/279	26/17653	0.063088	0.19814	0.148772	GNAS/MEF2C	2
GO:0036075	replacement ossification	2/279	26/17653	0.063088	0.19814	0.148772	GNAS/MEF2C	2
GO:0048011	neurotrophin TRK receptor signaling pathway	2/279	26/17653	0.063088	0.19814	0.148772	CYFIP2/PPP2R5B	2
GO:1905521	regulation of macrophage migration	2/279	26/17653	0.063088	0.19814	0.148772	MAPK14/PTK2B	2
GO:0007602	phototransduction	3/279	58/17653	0.0638713	0.200167	0.150294	ARRB1/GUCA1C/OPN3	3
GO:0045980	negative regulation of nucleotide metabolic process	3/279	58/17653	0.0638713	0.200167	0.150294	GABBR2/SNCA/SSTR4	3
GO:1904377	positive regulation of protein localization to cell periphery	3/279	58/17653	0.0638713	0.200167	0.150294	EPHA3/KIF5B/PRKCE	3
GO:0008585	female gonad development	4/279	96/17653	0.0657976	0.205907	0.154604	ADCYAP1/ARRB1/SLIT2/ZFPM2	4
GO:0051651	maintenance of location in cell	4/279	96/17653	0.0657976	0.205907	0.154604	BARD1/PINK1/SPTBN4/TLN1	4
GO:1904705	regulation of vascular smooth muscle cell proliferation	3/279	59/17653	0.0665388	0.207801	0.156026	FGF9/MEF2C/PAK1	3
GO:1990874	vascular smooth muscle cell proliferation	3/279	59/17653	0.0665388	0.207801	0.156026	FGF9/MEF2C/PAK1	3
GO:0071478	cellular response to radiation	6/279	180/17653	0.0665459	0.207801	0.156026	BAK1/CDC25A/GUCA1C/MAPK14/NET1/OPN3	6
GO:0031114	regulation of microtubule depolymerization	2/279	27/17653	0.0674447	0.209667	0.157427	APC/MID1IP1	2
GO:0032770	positive regulation of monooxygenase activity	2/279	27/17653	0.0674447	0.209667	0.157427	KRAS/PTK2B	2
GO:0045822	negative regulation of heart contraction	2/279	27/17653	0.0674447	0.209667	0.157427	FKBP1B/SPTBN4	2
GO:0071539	protein localization to centrosome	2/279	27/17653	0.0674447	0.209667	0.157427	APC/GSK3B	2
GO:2000171	negative regulation of dendrite development	2/279	27/17653	0.0674447	0.209667	0.157427	NGEF/YWHAH	2
GO:2001025	positive regulation of response to drug	2/279	27/17653	0.0674447	0.209667	0.157427	CHRNB2/PINK1	2
GO:0031589	cell-substrate adhesion	9/279	319/17653	0.0674808	0.209667	0.157427	EFNA5/EPHA3/GSK3B/NET1/PIK3CB/PRKCE/PRKCZ/PTK2B/RAC3	9
GO:0016101	diterpenoid metabolic process	4/279	97/17653	0.0678156	0.210369	0.157954	AWAT2/CYP26C1/SRD5A1/UGT1A8	4
GO:0045017	glycerolipid biosynthetic process	8/279	272/17653	0.0678515	0.210369	0.157954	ARF3/FGF6/FGF9/HTR2A/LPCAT1/PIK3CB/PISD/SYNJ1	8
GO:0090287	regulation of cellular response to growth factor stimulus	8/279	272/17653	0.0678515	0.210369	0.157954	CIDEA/CITED2/CYFIP2/DLX1/FGF9/NPTN/PPP2R5B/SLIT2	8
GO:0010977	negative regulation of neuron projection development	5/279	138/17653	0.0681584	0.21102	0.158443	EPHA4/NGEF/RNF6/SLIT2/YWHAH	5
GO:1903364	positive regulation of cellular protein catabolic process	5/279	138/17653	0.0681584	0.21102	0.158443	GSK3B/NOP53/PTK2B/UBE2V2/UBQLN2	5
GO:0002753	cytoplasmic pattern recognition receptor signaling pathway	3/279	60/17653	0.0692566	0.214115	0.160767	ERBIN/NOP53/UBE2N	3
GO:0045669	positive regulation of osteoblast differentiation	3/279	60/17653	0.0692566	0.214115	0.160767	ATP6AP1/GNAS/MEF2C	3
GO:0006644	phospholipid metabolic process	12/279	470/17653	0.0707974	0.218723	0.164227	ARF3/FGF6/FGF9/FLT3/HTR2A/LPCAT1/PIK3CB/PISD/PLA2G15/PTK2B/SNCA/SYNJ1	12
GO:0034250	positive regulation of cellular amide metabolic process	5/279	140/17653	0.0715363	0.21943	0.164757	CHRNA7/EPHA4/MAPK1/PINK1/PTK2B	5
GO:0046165	alcohol biosynthetic process	5/279	140/17653	0.0715363	0.21943	0.164757	CYP3A4/HRH1/PRKAA2/PTK2B/SNCA	5
GO:0072073	kidney epithelium development	5/279	140/17653	0.0715363	0.21943	0.164757	EPHA4/MAGED1/MEF2C/RET/SLIT2	5
GO:0002053	positive regulation of mesenchymal cell proliferation	2/279	28/17653	0.0718978	0.21943	0.164757	FBXW4/FGF9	2
GO:0002675	positive regulation of acute inflammatory response	2/279	28/17653	0.0718978	0.21943	0.164757	NPY5R/PTGER3	2
GO:0015985	energy coupled proton transport, down electrochemical gradient	2/279	28/17653	0.0718978	0.21943	0.164757	ATP5MC1/ATP6V0A1	2
GO:0015986	ATP synthesis coupled proton transport	2/279	28/17653	0.0718978	0.21943	0.164757	ATP5MC1/ATP6V0A1	2
GO:0021884	forebrain neuron development	2/279	28/17653	0.0718978	0.21943	0.164757	RAC3/SLIT2	2
GO:0033032	regulation of myeloid cell apoptotic process	2/279	28/17653	0.0718978	0.21943	0.164757	MEF2C/PIK3CB	2
GO:0048265	response to pain	2/279	28/17653	0.0718978	0.21943	0.164757	KALRN/RET	2
GO:0051125	regulation of actin nucleation	2/279	28/17653	0.0718978	0.21943	0.164757	NCKAP1/WASL	2
GO:0051156	glucose 6-phosphate metabolic process	2/279	28/17653	0.0718978	0.21943	0.164757	PGAM1/TPI1	2
GO:0099625	ventricular cardiac muscle cell membrane repolarization	2/279	28/17653	0.0718978	0.21943	0.164757	KCNJ3/SCN4B	2
GO:1905508	protein localization to microtubule organizing center	2/279	28/17653	0.0718978	0.21943	0.164757	APC/GSK3B	2
GO:2000108	positive regulation of leukocyte apoptotic process	2/279	28/17653	0.0718978	0.21943	0.164757	MEF2C/PIK3CB	2
GO:0034766	negative regulation of ion transmembrane transport	4/279	99/17653	0.0719468	0.21943	0.164757	FKBP1B/GNB5/HECW1/PRKCE	4
GO:0051216	cartilage development	6/279	184/17653	0.0723214	0.21943	0.164757	FBXW4/FGF6/FGF9/GNAS/MAPK14/MEF2C	6
GO:0006066	alcohol metabolic process	9/279	324/17653	0.072796	0.21943	0.164757	AWAT2/CYP3A4/HRH1/LIPE/PRKAA2/PTK2B/SNCA/SYNJ1/TPI1	9
GO:0051092	positive regulation of NF-kappaB transcription factor activity	5/279	141/17653	0.0732592	0.21943	0.164757	KRAS/PRKCZ/TRAF1/TRIM37/UBE2N	5
GO:0051924	regulation of calcium ion transport	7/279	230/17653	0.0733042	0.21943	0.164757	BAK1/FKBP1B/GNB5/MYO5A/PRKCE/PTK2B/SNCA	7
GO:0042326	negative regulation of phosphorylation	12/279	473/17653	0.0734494	0.21943	0.164757	APC/ARRB1/BAK1/FLRT3/PAK2/PINK1/PPP2R1A/PRKAR2B/PRKCZ/SLIT2/SNCA/UCHL1	12
GO:0030278	regulation of ossification	6/279	185/17653	0.0738089	0.21943	0.164757	ATP6AP1/GNAS/MAPK1/MAPK14/MEF2C/PTK2B	6
GO:0097237	cellular response to toxic substance	7/279	231/17653	0.0746305	0.21943	0.164757	FANCC/GSTA1/NET1/PINK1/PRKCE/TXNRD2/ZNF580	7
GO:1903362	regulation of cellular protein catabolic process	7/279	231/17653	0.0746305	0.21943	0.164757	EPHA4/GSK3B/NOP53/PINK1/PTK2B/UBE2V2/UBQLN2	7
GO:0046365	monosaccharide catabolic process	3/279	62/17653	0.0748403	0.21943	0.164757	ENO2/PGAM1/TPI1	3
GO:0050771	negative regulation of axonogenesis	3/279	62/17653	0.0748403	0.21943	0.164757	EPHA4/RNF6/SLIT2	3
GO:0060193	positive regulation of lipase activity	3/279	62/17653	0.0748403	0.21943	0.164757	HTR2A/NMUR1/PRKCZ	3
GO:1901880	negative regulation of protein depolymerization	3/279	62/17653	0.0748403	0.21943	0.164757	APC/MID1IP1/SPTBN4	3
GO:0031099	regeneration	6/279	186/17653	0.0753139	0.21943	0.164757	BAK1/EPHA4/FKBP1B/FLT3/MAP2K1/MAPK14	6
GO:0044282	small molecule catabolic process	11/279	425/17653	0.0755429	0.21943	0.164757	CBR3/CYP26C1/ENO2/ENTPD3/ENTPD6/HPRT1/LIPE/PGAM1/PLA2G15/SYNJ1/TPI1	11
GO:0014066	regulation of phosphatidylinositol 3-kinase signaling	4/279	101/17653	0.0762037	0.21943	0.164757	FLT3/MAPK1/NOP53/PPP2R5B	4
GO:0031532	actin cytoskeleton reorganization	4/279	101/17653	0.0762037	0.21943	0.164757	PAK1/PRKCZ/PTK2B/RAC3	4
GO:0046822	regulation of nucleocytoplasmic transport	4/279	101/17653	0.0762037	0.21943	0.164757	BARD1/GSK3B/MAPK1/MAPK14	4
GO:2000278	regulation of DNA biosynthetic process	4/279	101/17653	0.0762037	0.21943	0.164757	MAPK1/PAK3/PTK2B/SH2B1	4
GO:0000083	regulation of transcription involved in G1/S transition of mitotic cell cycle	2/279	29/17653	0.0764433	0.21943	0.164757	CCNE1/TFDP1	2
GO:0001782	B cell homeostasis	2/279	29/17653	0.0764433	0.21943	0.164757	BAK1/MEF2C	2
GO:0007205	protein kinase C-activating G-protein coupled receptor signaling pathway	2/279	29/17653	0.0764433	0.21943	0.164757	CCK/CHRM1	2
GO:0010390	histone monoubiquitination	2/279	29/17653	0.0764433	0.21943	0.164757	ATXN7L3/TRIM37	2
GO:0018146	keratan sulfate biosynthetic process	2/279	29/17653	0.0764433	0.21943	0.164757	B3GNT2/B4GAT1	2
GO:0034698	response to gonadotropin	2/279	29/17653	0.0764433	0.21943	0.164757	EFNA5/SRD5A1	2
GO:0035774	positive regulation of insulin secretion involved in cellular response to glucose stimulus	2/279	29/17653	0.0764433	0.21943	0.164757	ARRB1/KIF5B	2
GO:0045920	negative regulation of exocytosis	2/279	29/17653	0.0764433	0.21943	0.164757	SNCA/TRIM9	2
GO:0050686	negative regulation of mRNA processing	2/279	29/17653	0.0764433	0.21943	0.164757	BARD1/SRSF4	2
GO:0050690	regulation of defense response to virus by virus	2/279	29/17653	0.0764433	0.21943	0.164757	ATP6V1H/PAK2	2
GO:0051968	positive regulation of synaptic transmission, glutamatergic	2/279	29/17653	0.0764433	0.21943	0.164757	ADCYAP1/PTK2B	2
GO:0090200	positive regulation of release of cytochrome c from mitochondria	2/279	29/17653	0.0764433	0.21943	0.164757	BAK1/PINK1	2
GO:0001667	ameboidal-type cell migration	11/279	426/17653	0.0765134	0.21943	0.164757	ACVR1B/BAG4/DPP4/MEF2C/PAK1/PAK3/PRKCE/PTK2B/RET/SLIT2/ZNF580	11
GO:0000147	actin cortical patch assembly	1/279	5/17653	0.0765731	0.21943	0.164757	WASL	1
GO:0001554	luteolysis	1/279	5/17653	0.0765731	0.21943	0.164757	SLIT2	1
GO:0001661	conditioned taste aversion	1/279	5/17653	0.0765731	0.21943	0.164757	CHRNB2	1
GO:0002318	myeloid progenitor cell differentiation	1/279	5/17653	0.0765731	0.21943	0.164757	FLT3	1
GO:0006166	purine ribonucleoside salvage	1/279	5/17653	0.0765731	0.21943	0.164757	HPRT1	1
GO:0006177	GMP biosynthetic process	1/279	5/17653	0.0765731	0.21943	0.164757	HPRT1	1
GO:0008582	regulation of synaptic growth at neuromuscular junction	1/279	5/17653	0.0765731	0.21943	0.164757	MUSK	1
GO:0008628	hormone-mediated apoptotic signaling pathway	1/279	5/17653	0.0765731	0.21943	0.164757	SST	1
GO:0010513	positive regulation of phosphatidylinositol biosynthetic process	1/279	5/17653	0.0765731	0.21943	0.164757	HTR2A	1
GO:0010891	negative regulation of sequestering of triglyceride	1/279	5/17653	0.0765731	0.21943	0.164757	PNPLA2	1
GO:0016479	negative regulation of transcription by RNA polymerase I	1/279	5/17653	0.0765731	0.21943	0.164757	NOP53	1
GO:0032264	IMP salvage	1/279	5/17653	0.0765731	0.21943	0.164757	HPRT1	1
GO:0032962	positive regulation of inositol trisphosphate biosynthetic process	1/279	5/17653	0.0765731	0.21943	0.164757	HRH1	1
GO:0034627	'de novo' NAD biosynthetic process	1/279	5/17653	0.0765731	0.21943	0.164757	NMNAT2	1
GO:0036015	response to interleukin-3	1/279	5/17653	0.0765731	0.21943	0.164757	GSK3B	1
GO:0036016	cellular response to interleukin-3	1/279	5/17653	0.0765731	0.21943	0.164757	GSK3B	1
GO:0036476	neuron death in response to hydrogen peroxide	1/279	5/17653	0.0765731	0.21943	0.164757	PINK1	1
GO:0038169	somatostatin receptor signaling pathway	1/279	5/17653	0.0765731	0.21943	0.164757	SSTR4	1
GO:0038170	somatostatin signaling pathway	1/279	5/17653	0.0765731	0.21943	0.164757	SSTR4	1
GO:0042262	DNA protection	1/279	5/17653	0.0765731	0.21943	0.164757	DCTPP1	1
GO:0042320	regulation of circadian sleep/wake cycle, REM sleep	1/279	5/17653	0.0765731	0.21943	0.164757	CHRNB2	1
GO:0042699	follicle-stimulating hormone signaling pathway	1/279	5/17653	0.0765731	0.21943	0.164757	ARRB1	1
GO:0043456	regulation of pentose-phosphate shunt	1/279	5/17653	0.0765731	0.21943	0.164757	PGAM1	1
GO:0044314	protein K27-linked ubiquitination	1/279	5/17653	0.0765731	0.21943	0.164757	RNF6	1
GO:0044396	actin cortical patch organization	1/279	5/17653	0.0765731	0.21943	0.164757	WASL	1
GO:0046015	regulation of transcription by glucose	1/279	5/17653	0.0765731	0.21943	0.164757	RRP8	1
GO:0046101	hypoxanthine biosynthetic process	1/279	5/17653	0.0765731	0.21943	0.164757	HPRT1	1
GO:0048170	positive regulation of long-term neuronal synaptic plasticity	1/279	5/17653	0.0765731	0.21943	0.164757	NPTN	1
GO:0051414	response to cortisol	1/279	5/17653	0.0765731	0.21943	0.164757	SLIT2	1
GO:0051666	actin cortical patch localization	1/279	5/17653	0.0765731	0.21943	0.164757	WASL	1
GO:0051754	meiotic sister chromatid cohesion, centromeric	1/279	5/17653	0.0765731	0.21943	0.164757	PPP2R1A	1
GO:0060718	chorionic trophoblast cell differentiation	1/279	5/17653	0.0765731	0.21943	0.164757	FZD5	1
GO:0061744	motor behavior	1/279	5/17653	0.0765731	0.21943	0.164757	DPP4	1
GO:0070100	negative regulation of chemokine-mediated signaling pathway	1/279	5/17653	0.0765731	0.21943	0.164757	SLIT2	1
GO:0070345	negative regulation of fat cell proliferation	1/279	5/17653	0.0765731	0.21943	0.164757	TFDP1	1
GO:0070842	aggresome assembly	1/279	5/17653	0.0765731	0.21943	0.164757	TRIM37	1
GO:0071504	cellular response to heparin	1/279	5/17653	0.0765731	0.21943	0.164757	SLIT2	1
GO:0071672	negative regulation of smooth muscle cell chemotaxis	1/279	5/17653	0.0765731	0.21943	0.164757	SLIT2	1
GO:0072300	positive regulation of metanephric glomerulus development	1/279	5/17653	0.0765731	0.21943	0.164757	RET	1
GO:0072656	maintenance of protein location in mitochondrion	1/279	5/17653	0.0765731	0.21943	0.164757	PINK1	1
GO:0072708	response to sorbitol	1/279	5/17653	0.0765731	0.21943	0.164757	MAP2K4	1
GO:0090259	regulation of retinal ganglion cell axon guidance	1/279	5/17653	0.0765731	0.21943	0.164757	SLIT2	1
GO:0098887	neurotransmitter receptor transport, endosome to postsynaptic membrane	1/279	5/17653	0.0765731	0.21943	0.164757	ARHGAP44	1
GO:0098935	dendritic transport	1/279	5/17653	0.0765731	0.21943	0.164757	KIF5B	1
GO:0098937	anterograde dendritic transport	1/279	5/17653	0.0765731	0.21943	0.164757	KIF5B	1
GO:0099174	regulation of presynapse organization	1/279	5/17653	0.0765731	0.21943	0.164757	SNCA	1
GO:0099541	trans-synaptic signaling by lipid	1/279	5/17653	0.0765731	0.21943	0.164757	GRM5	1
GO:0099542	trans-synaptic signaling by endocannabinoid	1/279	5/17653	0.0765731	0.21943	0.164757	GRM5	1
GO:0140059	dendrite arborization	1/279	5/17653	0.0765731	0.21943	0.164757	CHRNA7	1
GO:1902262	apoptotic process involved in blood vessel morphogenesis	1/279	5/17653	0.0765731	0.21943	0.164757	BAK1	1
GO:1903207	regulation of hydrogen peroxide-induced neuron death	1/279	5/17653	0.0765731	0.21943	0.164757	PINK1	1
GO:1903208	negative regulation of hydrogen peroxide-induced neuron death	1/279	5/17653	0.0765731	0.21943	0.164757	PINK1	1
GO:1903297	regulation of hypoxia-induced intrinsic apoptotic signaling pathway	1/279	5/17653	0.0765731	0.21943	0.164757	PINK1	1
GO:1903298	negative regulation of hypoxia-induced intrinsic apoptotic signaling pathway	1/279	5/17653	0.0765731	0.21943	0.164757	PINK1	1
GO:1903367	positive regulation of fear response	1/279	5/17653	0.0765731	0.21943	0.164757	MEF2C	1
GO:1903377	negative regulation of oxidative stress-induced neuron intrinsic apoptotic signaling pathway	1/279	5/17653	0.0765731	0.21943	0.164757	PINK1	1
GO:1903525	regulation of membrane tubulation	1/279	5/17653	0.0765731	0.21943	0.164757	WASL	1
GO:1903998	regulation of eating behavior	1/279	5/17653	0.0765731	0.21943	0.164757	NMU	1
GO:1904058	positive regulation of sensory perception of pain	1/279	5/17653	0.0765731	0.21943	0.164757	NMU	1
GO:2000195	negative regulation of female gonad development	1/279	5/17653	0.0765731	0.21943	0.164757	ZFPM2	1
GO:2000671	regulation of motor neuron apoptotic process	1/279	5/17653	0.0765731	0.21943	0.164757	MAP2K4	1
GO:2000821	regulation of grooming behavior	1/279	5/17653	0.0765731	0.21943	0.164757	NMU	1
GO:2000987	positive regulation of behavioral fear response	1/279	5/17653	0.0765731	0.21943	0.164757	MEF2C	1
GO:0010970	transport along microtubule	5/279	143/17653	0.0767726	0.21943	0.164757	KIF3C/KIF5B/KIFAP3/PRKCZ/UCHL1	5
GO:0016202	regulation of striated muscle tissue development	5/279	143/17653	0.0767726	0.21943	0.164757	FGF9/MAPK14/MEF2C/PAK1/ZFPM2	5
GO:0099111	microtubule-based transport	5/279	143/17653	0.0767726	0.21943	0.164757	KIF3C/KIF5B/KIFAP3/PRKCZ/UCHL1	5
GO:2000058	regulation of ubiquitin-dependent protein catabolic process	5/279	143/17653	0.0767726	0.21943	0.164757	GSK3B/NOP53/PTK2B/UBE2V2/UBQLN2	5
GO:0048857	neural nucleus development	3/279	63/17653	0.0777048	0.221803	0.166539	CHRNB2/FGF9/YWHAH	3
GO:0086003	cardiac muscle cell contraction	3/279	63/17653	0.0777048	0.221803	0.166539	KCNJ3/SCN2B/SCN4B	3
GO:2001056	positive regulation of cysteine-type endopeptidase activity	5/279	144/17653	0.078563	0.224105	0.168268	ARRB1/BAK1/CCK/CYFIP2/SNCA	5
GO:0009755	hormone-mediated signaling pathway	7/279	234/17653	0.078694	0.224332	0.168438	ADIPOR2/CCNE1/PAK1/RNF6/SST/SSTR4/YWHAH	7
GO:0030258	lipid modification	8/279	282/17653	0.0798083	0.227211	0.1706	ADIPOR2/CYP2C8/CYP3A4/FGF6/FGF9/MAPK14/PIK3CB/SYNJ1	8
GO:0050851	antigen receptor-mediated signaling pathway	8/279	282/17653	0.0798083	0.227211	0.1706	MAPK1/MEF2C/PAK1/PAK2/PAK3/PIK3CB/TESPA1/UBE2N	8
GO:1901861	regulation of muscle tissue development	5/279	145/17653	0.0803757	0.228285	0.171406	FGF9/MAPK14/MEF2C/PAK1/ZFPM2	5
GO:0021872	forebrain generation of neurons	3/279	64/17653	0.0806168	0.228285	0.171406	DLX1/RAC3/SLIT2	3
GO:0048207	vesicle targeting, rough ER to cis-Golgi	3/279	64/17653	0.0806168	0.228285	0.171406	CNIH3/SEC23A/TRAPPC6B	3
GO:0048208	COPII vesicle coating	3/279	64/17653	0.0806168	0.228285	0.171406	CNIH3/SEC23A/TRAPPC6B	3
GO:0051881	regulation of mitochondrial membrane potential	3/279	64/17653	0.0806168	0.228285	0.171406	BAK1/CCK/PINK1	3
GO:1902930	regulation of alcohol biosynthetic process	3/279	64/17653	0.0806168	0.228285	0.171406	HRH1/PTK2B/SNCA	3
GO:2000573	positive regulation of DNA biosynthetic process	3/279	64/17653	0.0806168	0.228285	0.171406	MAPK1/PAK3/PTK2B	3
GO:0016242	negative regulation of macroautophagy	2/279	30/17653	0.0810771	0.228285	0.171406	PINK1/QSOX1	2
GO:0034390	smooth muscle cell apoptotic process	2/279	30/17653	0.0810771	0.228285	0.171406	ARRB1/MAP2K4	2
GO:0034391	regulation of smooth muscle cell apoptotic process	2/279	30/17653	0.0810771	0.228285	0.171406	ARRB1/MAP2K4	2
GO:0036296	response to increased oxygen levels	2/279	30/17653	0.0810771	0.228285	0.171406	ATP6AP1/ATP6V1A	2
GO:0043552	positive regulation of phosphatidylinositol 3-kinase activity	2/279	30/17653	0.0810771	0.228285	0.171406	FLT3/PTK2B	2
GO:0045648	positive regulation of erythrocyte differentiation	2/279	30/17653	0.0810771	0.228285	0.171406	ACVR1B/MAPK14	2
GO:0048873	homeostasis of number of cells within a tissue	2/279	30/17653	0.0810771	0.228285	0.171406	KRAS/RAC3	2
GO:1900078	positive regulation of cellular response to insulin stimulus	2/279	30/17653	0.0810771	0.228285	0.171406	PAK1/PRKCZ	2
GO:1900739	regulation of protein insertion into mitochondrial membrane involved in apoptotic signaling pathway	2/279	30/17653	0.0810771	0.228285	0.171406	TFDP1/YWHAH	2
GO:1900740	positive regulation of protein insertion into mitochondrial membrane involved in apoptotic signaling pathway	2/279	30/17653	0.0810771	0.228285	0.171406	TFDP1/YWHAH	2
GO:0048659	smooth muscle cell proliferation	5/279	146/17653	0.0822107	0.231327	0.17369	FGF9/KALRN/MEF2C/NPY5R/PAK1	5
GO:0007189	adenylate cyclase-activating G-protein coupled receptor signaling pathway	4/279	104/17653	0.082821	0.232593	0.174641	ADCYAP1/GNAS/PTGER3/VIP	4
GO:0031109	microtubule polymerization or depolymerization	4/279	104/17653	0.082821	0.232593	0.174641	APC/MID1IP1/PAK1/SNCA	4
GO:1901800	positive regulation of proteasomal protein catabolic process	4/279	104/17653	0.082821	0.232593	0.174641	GSK3B/NOP53/UBE2V2/UBQLN2	4
GO:0097305	response to alcohol	6/279	191/17653	0.0830991	0.233224	0.175115	ADCYAP1/BAK1/CHRNB2/PRKAA2/PRKCE/PTK2B	6
GO:0008643	carbohydrate transport	5/279	147/17653	0.0840678	0.235639	0.176928	ADIPOR2/CLTCL1/MAPK14/PAK1/PRKCZ	5
GO:0048634	regulation of muscle organ development	5/279	147/17653	0.0840678	0.235639	0.176928	FGF9/MAPK14/MEF2C/PAK1/ZFPM2	5
GO:0034599	cellular response to oxidative stress	8/279	286/17653	0.0849217	0.237879	0.17861	FANCC/GUCY1B1/MAPK1/NET1/PINK1/SNCA/TXNRD2/ZNF580	8
GO:0045185	maintenance of protein location	4/279	105/17653	0.0850878	0.238038	0.178729	BARD1/PINK1/SPTBN4/TLN1	4
GO:0071621	granulocyte chemotaxis	4/279	105/17653	0.0850878	0.238038	0.178729	GBF1/HRH1/MAPK14/SLIT2	4
GO:0003298	physiological muscle hypertrophy	2/279	31/17653	0.0857954	0.238943	0.179409	MAP2K4/PAK1	2
GO:0003301	physiological cardiac muscle hypertrophy	2/279	31/17653	0.0857954	0.238943	0.179409	MAP2K4/PAK1	2
GO:0010765	positive regulation of sodium ion transport	2/279	31/17653	0.0857954	0.238943	0.179409	KIF5B/SCN4B	2
GO:0014912	negative regulation of smooth muscle cell migration	2/279	31/17653	0.0857954	0.238943	0.179409	MEF2C/SLIT2	2
GO:0034694	response to prostaglandin	2/279	31/17653	0.0857954	0.238943	0.179409	PRKAA2/PRKCE	2
GO:0042307	positive regulation of protein import into nucleus	2/279	31/17653	0.0857954	0.238943	0.179409	MAPK1/MAPK14	2
GO:0061049	cell growth involved in cardiac muscle cell development	2/279	31/17653	0.0857954	0.238943	0.179409	MAP2K4/PAK1	2
GO:0008654	phospholipid biosynthetic process	8/279	287/17653	0.0862295	0.239511	0.179836	ARF3/FGF6/FGF9/HTR2A/LPCAT1/PIK3CB/PISD/SYNJ1	8
GO:0002718	regulation of cytokine production involved in immune response	3/279	66/17653	0.0865804	0.239511	0.179836	FZD5/MAPK14/PRKCZ	3
GO:0006979	response to oxidative stress	11/279	436/17653	0.0866528	0.239511	0.179836	BAK1/FANCC/FKBP1B/GUCY1B1/MAPK1/NET1/PINK1/PTK2B/SNCA/TXNRD2/ZNF580	11
GO:0032103	positive regulation of response to external stimulus	8/279	289/17653	0.0888805	0.239511	0.179836	FKBP1B/MAPK14/NPY5R/PTGER3/PTK2B/SLIT2/SNCA/ZNF580	8
GO:0003281	ventricular septum development	3/279	67/17653	0.0896305	0.239511	0.179836	CITED2/LMO4/ZFPM2	3
GO:0006110	regulation of glycolytic process	3/279	67/17653	0.0896305	0.239511	0.179836	HTR2A/PGAM1/PRKAA2	3
GO:0019748	secondary metabolic process	3/279	67/17653	0.0896305	0.239511	0.179836	MYO5A/PGAM1/UGT1A8	3
GO:0051705	multi-organism behavior	3/279	67/17653	0.0896305	0.239511	0.179836	CHRNB2/GCNT4/KALRN	3
GO:0051965	positive regulation of synapse assembly	3/279	67/17653	0.0896305	0.239511	0.179836	EFNA5/FLRT3/UBE2V2	3
GO:0006813	potassium ion transport	7/279	242/17653	0.0901485	0.239511	0.179836	ADCYAP1/HTR2A/KCNAB2/KCNAB3/KCNJ3/KIF5B/PTK2B	7
GO:0001844	protein insertion into mitochondrial membrane involved in apoptotic signaling pathway	2/279	32/17653	0.0905943	0.239511	0.179836	TFDP1/YWHAH	2
GO:0002711	positive regulation of T cell mediated immunity	2/279	32/17653	0.0905943	0.239511	0.179836	FZD5/PRKCZ	2
GO:0002756	MyD88-independent toll-like receptor signaling pathway	2/279	32/17653	0.0905943	0.239511	0.179836	PRKCE/TRAF3	2
GO:0010661	positive regulation of muscle cell apoptotic process	2/279	32/17653	0.0905943	0.239511	0.179836	ARRB1/MAP2K4	2
GO:0032365	intracellular lipid transport	2/279	32/17653	0.0905943	0.239511	0.179836	MID1IP1/PRKAA2	2
GO:0033028	myeloid cell apoptotic process	2/279	32/17653	0.0905943	0.239511	0.179836	MEF2C/PIK3CB	2
GO:0042407	cristae formation	2/279	32/17653	0.0905943	0.239511	0.179836	ATP5MC1/PINK1	2
GO:0042987	amyloid precursor protein catabolic process	2/279	32/17653	0.0905943	0.239511	0.179836	CHRNA7/EPHA4	2
GO:0070911	global genome nucleotide-excision repair	2/279	32/17653	0.0905943	0.239511	0.179836	UBE2N/UBE2V2	2
GO:0086019	cell-cell signaling involved in cardiac conduction	2/279	32/17653	0.0905943	0.239511	0.179836	KCNJ3/SCN4B	2
GO:2000273	positive regulation of signaling receptor activity	2/279	32/17653	0.0905943	0.239511	0.179836	PINK1/PRKCE	2
GO:0008063	Toll signaling pathway	1/279	6/17653	0.0911717	0.239511	0.179836	TRAF3	1
GO:0010046	response to mycotoxin	1/279	6/17653	0.0911717	0.239511	0.179836	BAK1	1
GO:0010593	negative regulation of lamellipodium assembly	1/279	6/17653	0.0911717	0.239511	0.179836	SLIT2	1
GO:0010694	positive regulation of alkaline phosphatase activity	1/279	6/17653	0.0911717	0.239511	0.179836	MEF2C	1
GO:0010994	free ubiquitin chain polymerization	1/279	6/17653	0.0911717	0.239511	0.179836	PINK1	1
GO:0016098	monoterpenoid metabolic process	1/279	6/17653	0.0911717	0.239511	0.179836	CYP3A4	1
GO:0016115	terpenoid catabolic process	1/279	6/17653	0.0911717	0.239511	0.179836	CYP26C1	1
GO:0019563	glycerol catabolic process	1/279	6/17653	0.0911717	0.239511	0.179836	TPI1	1
GO:0021631	optic nerve morphogenesis	1/279	6/17653	0.0911717	0.239511	0.179836	CHRNB2	1
GO:0021894	cerebral cortex GABAergic interneuron development	1/279	6/17653	0.0911717	0.239511	0.179836	RAC3	1
GO:0022028	tangential migration from the subventricular zone to the olfactory bulb	1/279	6/17653	0.0911717	0.239511	0.179836	SLIT2	1
GO:0031339	negative regulation of vesicle fusion	1/279	6/17653	0.0911717	0.239511	0.179836	TRIM9	1
GO:0031584	activation of phospholipase D activity	1/279	6/17653	0.0911717	0.239511	0.179836	PRKCZ	1
GO:0031585	regulation of inositol 1,4,5-trisphosphate-sensitive calcium-release channel activity	1/279	6/17653	0.0911717	0.239511	0.179836	MYO5A	1
GO:0032229	negative regulation of synaptic transmission, GABAergic	1/279	6/17653	0.0911717	0.239511	0.179836	NPY5R	1
GO:0033029	regulation of neutrophil apoptotic process	1/279	6/17653	0.0911717	0.239511	0.179836	PIK3CB	1
GO:0033211	adiponectin-activated signaling pathway	1/279	6/17653	0.0911717	0.239511	0.179836	ADIPOR2	1
GO:0033239	negative regulation of cellular amine metabolic process	1/279	6/17653	0.0911717	0.239511	0.179836	SNCA	1
GO:0035482	gastric motility	1/279	6/17653	0.0911717	0.239511	0.179836	NMU	1
GO:0035634	response to stilbenoid	1/279	6/17653	0.0911717	0.239511	0.179836	CIDEA	1
GO:0035900	response to isolation stress	1/279	6/17653	0.0911717	0.239511	0.179836	KRAS	1
GO:0035964	COPI-coated vesicle budding	1/279	6/17653	0.0911717	0.239511	0.179836	GBF1	1
GO:0036481	intrinsic apoptotic signaling pathway in response to hydrogen peroxide	1/279	6/17653	0.0911717	0.239511	0.179836	PINK1	1
GO:0042796	snRNA transcription by RNA polymerase III	1/279	6/17653	0.0911717	0.239511	0.179836	ELL	1
GO:0043096	purine nucleobase salvage	1/279	6/17653	0.0911717	0.239511	0.179836	HPRT1	1
GO:0044107	cellular alcohol metabolic process	1/279	6/17653	0.0911717	0.239511	0.179836	CYP3A4	1
GO:0044108	cellular alcohol biosynthetic process	1/279	6/17653	0.0911717	0.239511	0.179836	CYP3A4	1
GO:0045719	negative regulation of glycogen biosynthetic process	1/279	6/17653	0.0911717	0.239511	0.179836	GSK3B	1
GO:0045743	positive regulation of fibroblast growth factor receptor signaling pathway	1/279	6/17653	0.0911717	0.239511	0.179836	NPTN	1
GO:0045915	positive regulation of catecholamine metabolic process	1/279	6/17653	0.0911717	0.239511	0.179836	HPRT1	1
GO:0045964	positive regulation of dopamine metabolic process	1/279	6/17653	0.0911717	0.239511	0.179836	HPRT1	1
GO:0046100	hypoxanthine metabolic process	1/279	6/17653	0.0911717	0.239511	0.179836	HPRT1	1
GO:0046113	nucleobase catabolic process	1/279	6/17653	0.0911717	0.239511	0.179836	GDA	1
GO:0046533	negative regulation of photoreceptor cell differentiation	1/279	6/17653	0.0911717	0.239511	0.179836	DLX1	1
GO:0046958	nonassociative learning	1/279	6/17653	0.0911717	0.239511	0.179836	KALRN	1
GO:0048050	post-embryonic eye morphogenesis	1/279	6/17653	0.0911717	0.239511	0.179836	BAK1	1
GO:0048200	Golgi transport vesicle coating	1/279	6/17653	0.0911717	0.239511	0.179836	GBF1	1
GO:0048205	COPI coating of Golgi vesicle	1/279	6/17653	0.0911717	0.239511	0.179836	GBF1	1
GO:0050882	voluntary musculoskeletal movement	1/279	6/17653	0.0911717	0.239511	0.179836	ITPR1	1
GO:0050916	sensory perception of sweet taste	1/279	6/17653	0.0911717	0.239511	0.179836	TAS1R3	1
GO:0050917	sensory perception of umami taste	1/279	6/17653	0.0911717	0.239511	0.179836	TAS1R3	1
GO:0051552	flavone metabolic process	1/279	6/17653	0.0911717	0.239511	0.179836	UGT1A8	1
GO:0051643	endoplasmic reticulum localization	1/279	6/17653	0.0911717	0.239511	0.179836	MYO5A	1
GO:0052564	response to immune response of other organism involved in symbiotic interaction	1/279	6/17653	0.0911717	0.239511	0.179836	GUCY1A1	1
GO:0052572	response to host immune response	1/279	6/17653	0.0911717	0.239511	0.179836	GUCY1A1	1
GO:0061002	negative regulation of dendritic spine morphogenesis	1/279	6/17653	0.0911717	0.239511	0.179836	NGEF	1
GO:0061074	regulation of neural retina development	1/279	6/17653	0.0911717	0.239511	0.179836	DLX1	1
GO:0070142	synaptic vesicle budding	1/279	6/17653	0.0911717	0.239511	0.179836	DNM1	1
GO:0070257	positive regulation of mucus secretion	1/279	6/17653	0.0911717	0.239511	0.179836	PRKCE	1
GO:0070432	regulation of nucleotide-binding oligomerization domain containing 2 signaling pathway	1/279	6/17653	0.0911717	0.239511	0.179836	ERBIN	1
GO:0070778	L-aspartate transmembrane transport	1/279	6/17653	0.0911717	0.239511	0.179836	SLC25A12	1
GO:0071072	negative regulation of phospholipid biosynthetic process	1/279	6/17653	0.0911717	0.239511	0.179836	LPCAT1	1
GO:0071503	response to heparin	1/279	6/17653	0.0911717	0.239511	0.179836	SLIT2	1
GO:0071638	negative regulation of monocyte chemotactic protein-1 production	1/279	6/17653	0.0911717	0.239511	0.179836	ERBIN	1
GO:0071651	positive regulation of chemokine (C-C motif) ligand 5 production	1/279	6/17653	0.0911717	0.239511	0.179836	ADCYAP1	1
GO:0071676	negative regulation of mononuclear cell migration	1/279	6/17653	0.0911717	0.239511	0.179836	SLIT2	1
GO:0072298	regulation of metanephric glomerulus development	1/279	6/17653	0.0911717	0.239511	0.179836	RET	1
GO:0090166	Golgi disassembly	1/279	6/17653	0.0911717	0.239511	0.179836	GBF1	1
GO:0090324	negative regulation of oxidative phosphorylation	1/279	6/17653	0.0911717	0.239511	0.179836	SNCA	1
GO:0099639	neurotransmitter receptor transport, endosome to plasma membrane	1/279	6/17653	0.0911717	0.239511	0.179836	ARHGAP44	1
GO:1901165	positive regulation of trophoblast cell migration	1/279	6/17653	0.0911717	0.239511	0.179836	ACVR1B	1
GO:1901727	positive regulation of histone deacetylase activity	1/279	6/17653	0.0911717	0.239511	0.179836	PINK1	1
GO:1901857	positive regulation of cellular respiration	1/279	6/17653	0.0911717	0.239511	0.179836	PINK1	1
GO:1902961	positive regulation of aspartic-type endopeptidase activity involved in amyloid precursor protein catabolic process	1/279	6/17653	0.0911717	0.239511	0.179836	EPHA4	1
GO:1903862	positive regulation of oxidative phosphorylation	1/279	6/17653	0.0911717	0.239511	0.179836	PINK1	1
GO:1904304	regulation of gastro-intestinal system smooth muscle contraction	1/279	6/17653	0.0911717	0.239511	0.179836	NMU	1
GO:1904306	positive regulation of gastro-intestinal system smooth muscle contraction	1/279	6/17653	0.0911717	0.239511	0.179836	NMU	1
GO:1905247	positive regulation of aspartic-type peptidase activity	1/279	6/17653	0.0911717	0.239511	0.179836	EPHA4	1
GO:1905940	negative regulation of gonad development	1/279	6/17653	0.0911717	0.239511	0.179836	ZFPM2	1
GO:1990144	intrinsic apoptotic signaling pathway in response to hypoxia	1/279	6/17653	0.0911717	0.239511	0.179836	PINK1	1
GO:2000553	positive regulation of T-helper 2 cell cytokine production	1/279	6/17653	0.0911717	0.239511	0.179836	PRKCZ	1
GO:2000664	positive regulation of interleukin-5 secretion	1/279	6/17653	0.0911717	0.239511	0.179836	PRKCZ	1
GO:2000667	positive regulation of interleukin-13 secretion	1/279	6/17653	0.0911717	0.239511	0.179836	PRKCZ	1
GO:0048284	organelle fusion	6/279	196/17653	0.091315	0.239743	0.18001	BAK1/CYP26C1/KIF5B/SEC22A/SYT1/TRIM9	6
GO:0032874	positive regulation of stress-activated MAPK cascade	5/279	151/17653	0.0917159	0.240506	0.180582	EPHA4/FZD5/MAP2K4/PAK1/PTK2B	5
GO:0051262	protein tetramerization	5/279	151/17653	0.0917159	0.240506	0.180582	CPSF7/DCTPP1/DNM1/HPRT1/UXS1	5
GO:0032024	positive regulation of insulin secretion	3/279	68/17653	0.0927251	0.243006	0.182459	ARRB1/KIF5B/PRKCE	3
GO:0045926	negative regulation of growth	7/279	244/17653	0.0931518	0.243977	0.183189	ACVR1B/ADIPOR2/EPHA4/PAK1/PPP2R1A/RNF6/SLIT2	7
GO:0070304	positive regulation of stress-activated protein kinase signaling cascade	5/279	152/17653	0.0936823	0.245219	0.184121	EPHA4/FZD5/MAP2K4/PAK1/PTK2B	5
GO:0000305	response to oxygen radical	2/279	33/17653	0.0954702	0.248389	0.186501	FANCC/TXNRD2	2
GO:0007274	neuromuscular synaptic transmission	2/279	33/17653	0.0954702	0.248389	0.186501	CHRM1/CHRNB2	2
GO:0008608	attachment of spindle microtubules to kinetochore	2/279	33/17653	0.0954702	0.248389	0.186501	APC/KNL1	2
GO:0010863	positive regulation of phospholipase C activity	2/279	33/17653	0.0954702	0.248389	0.186501	HTR2A/NMUR1	2
GO:0019433	triglyceride catabolic process	2/279	33/17653	0.0954702	0.248389	0.186501	LIPE/PNPLA2	2
GO:0043114	regulation of vascular permeability	2/279	33/17653	0.0954702	0.248389	0.186501	HRH1/SLIT2	2
GO:0045907	positive regulation of vasoconstriction	2/279	33/17653	0.0954702	0.248389	0.186501	HRH1/HTR2A	2
GO:0050931	pigment cell differentiation	2/279	33/17653	0.0954702	0.248389	0.186501	MEF2C/MYO5A	2
GO:0071549	cellular response to dexamethasone stimulus	2/279	33/17653	0.0954702	0.248389	0.186501	FBXO32/SRD5A1	2
GO:0090218	positive regulation of lipid kinase activity	2/279	33/17653	0.0954702	0.248389	0.186501	FLT3/PTK2B	2
GO:0006369	termination of RNA polymerase II transcription	3/279	69/17653	0.0958634	0.248389	0.186501	CASC3/CPSF7/SRSF4	3
GO:0006970	response to osmotic stress	3/279	69/17653	0.0958634	0.248389	0.186501	PTK2B/SCN2A/SST	3
GO:0032272	negative regulation of protein polymerization	3/279	69/17653	0.0958634	0.248389	0.186501	SLIT2/SNCA/SPTBN4	3
GO:0036498	IRE1-mediated unfolded protein response	3/279	69/17653	0.0958634	0.248389	0.186501	BAK1/PPP2R5B/TLN1	3
GO:0042440	pigment metabolic process	3/279	69/17653	0.0958634	0.248389	0.186501	HPRT1/MYO5A/UGT1A8	3
GO:0043242	negative regulation of protein complex disassembly	3/279	69/17653	0.0958634	0.248389	0.186501	APC/MID1IP1/SPTBN4	3
GO:0071300	cellular response to retinoic acid	3/279	69/17653	0.0958634	0.248389	0.186501	EPHA3/PTK2B/RET	3
GO:0070252	actin-mediated cell contraction	4/279	110/17653	0.0968681	0.250843	0.188344	KCNJ3/SCN2B/SCN4B/TNNT2	4
GO:0046425	regulation of JAK-STAT cascade	5/279	154/17653	0.0976796	0.252794	0.189809	FLRT3/FLT3/PPP2R1A/PTK2B/RET	5
GO:0071229	cellular response to acid chemical	6/279	200/17653	0.0981938	0.253974	0.190694	EPHA3/PINK1/PRKAA2/PRKCE/PTK2B/RET	6
GO:0072330	monocarboxylic acid biosynthetic process	8/279	296/17653	0.0985283	0.254666	0.191214	ADIPOR2/ENO2/HTR2A/MID1IP1/MYO5A/PGAM1/PRKAA2/TPI1	8
GO:0014032	neural crest cell development	3/279	70/17653	0.0990447	0.254666	0.191214	CYP26C1/MAPK1/RET	3
GO:0031338	regulation of vesicle fusion	3/279	70/17653	0.0990447	0.254666	0.191214	KIF5B/SYT1/TRIM9	3
GO:1903524	positive regulation of blood circulation	3/279	70/17653	0.0990447	0.254666	0.191214	HRH1/HTR2A/NMU	3
GO:0002688	regulation of leukocyte chemotaxis	4/279	111/17653	0.0993116	0.254666	0.191214	MAPK14/PTK2B/SLIT2/ZNF580	4
GO:2001236	regulation of extrinsic apoptotic signaling pathway	5/279	155/17653	0.0997103	0.254666	0.191214	PAK2/PAK5/PPP2R1A/RET/TRAF1	5
GO:0002369	T cell cytokine production	2/279	34/17653	0.100419	0.254666	0.191214	FZD5/PRKCZ	2
GO:0010591	regulation of lamellipodium assembly	2/279	34/17653	0.100419	0.254666	0.191214	NCKAP1/SLIT2	2
GO:0030815	negative regulation of cAMP metabolic process	2/279	34/17653	0.100419	0.254666	0.191214	GABBR2/SSTR4	2
GO:0031577	spindle checkpoint	2/279	34/17653	0.100419	0.254666	0.191214	APC/SPDL1	2
GO:0032148	activation of protein kinase B activity	2/279	34/17653	0.100419	0.254666	0.191214	PINK1/PRKCZ	2
GO:0042339	keratan sulfate metabolic process	2/279	34/17653	0.100419	0.254666	0.191214	B3GNT2/B4GAT1	2
GO:0045987	positive regulation of smooth muscle contraction	2/279	34/17653	0.100419	0.254666	0.191214	CHRM3/NMU	2
GO:0048246	macrophage chemotaxis	2/279	34/17653	0.100419	0.254666	0.191214	MAPK14/PTK2B	2
GO:0051443	positive regulation of ubiquitin-protein transferase activity	2/279	34/17653	0.100419	0.254666	0.191214	PINK1/UBE2N	2
GO:0051930	regulation of sensory perception of pain	2/279	34/17653	0.100419	0.254666	0.191214	CCK/NMU	2
GO:0051931	regulation of sensory perception	2/279	34/17653	0.100419	0.254666	0.191214	CCK/NMU	2
GO:1900015	regulation of cytokine production involved in inflammatory response	2/279	34/17653	0.100419	0.254666	0.191214	BAP1/MAPK14	2
GO:1900026	positive regulation of substrate adhesion-dependent cell spreading	2/279	34/17653	0.100419	0.254666	0.191214	NET1/RAC3	2
GO:1904591	positive regulation of protein import	2/279	34/17653	0.100419	0.254666	0.191214	MAPK1/MAPK14	2
GO:1904738	vascular associated smooth muscle cell migration	2/279	34/17653	0.100419	0.254666	0.191214	MEF2C/PAK1	2
GO:1904752	regulation of vascular associated smooth muscle cell migration	2/279	34/17653	0.100419	0.254666	0.191214	MEF2C/PAK1	2
GO:2000008	regulation of protein localization to cell surface	2/279	34/17653	0.100419	0.254666	0.191214	GBF1/KCNAB2	2
GO:2001024	negative regulation of response to drug	2/279	34/17653	0.100419	0.254666	0.191214	PINK1/SNCA	2
GO:0051188	cofactor biosynthetic process	8/279	298/17653	0.10139	0.254666	0.191214	ENO2/HTR2A/NMNAT2/PDP1/PGAM1/PRKAA2/SNCA/TPI1	8
GO:0030595	leukocyte chemotaxis	6/279	202/17653	0.101734	0.254666	0.191214	GBF1/HRH1/MAPK14/PTK2B/SLIT2/ZNF580	6
GO:0048762	mesenchymal cell differentiation	6/279	202/17653	0.101734	0.254666	0.191214	CYP26C1/EPHA3/GSK3B/MAPK1/MEF2C/RET	6
GO:1904892	regulation of STAT cascade	5/279	156/17653	0.101762	0.254666	0.191214	FLRT3/FLT3/PPP2R1A/PTK2B/RET	5
GO:0016570	histone modification	11/279	450/17653	0.102177	0.254666	0.191214	ARRB1/ATXN7L3/BAP1/PINK1/PRDM2/PRKAA2/SNCA/TRIM37/UBE2A/UBE2N/USP22	11
GO:0009583	detection of light stimulus	3/279	71/17653	0.102268	0.254666	0.191214	ARRB1/GUCA1C/OPN3	3
GO:0030811	regulation of nucleotide catabolic process	3/279	71/17653	0.102268	0.254666	0.191214	HTR2A/PGAM1/PRKAA2	3
GO:0086001	cardiac muscle cell action potential	3/279	71/17653	0.102268	0.254666	0.191214	KCNJ3/SCN2B/SCN4B	3
GO:0090114	COPII-coated vesicle budding	3/279	71/17653	0.102268	0.254666	0.191214	CNIH3/SEC23A/TRAPPC6B	3
GO:0090398	cellular senescence	3/279	71/17653	0.102268	0.254666	0.191214	KRAS/MAP2K1/MAPK14	3
GO:0007050	cell cycle arrest	7/279	250/17653	0.102494	0.254666	0.191214	APC/BARD1/MAP2K1/PPP2R5B/PRKAA2/RRP8/TFDP1	7
GO:0051897	positive regulation of protein kinase B signaling	5/279	157/17653	0.103835	0.254666	0.191214	BAG4/FGF6/FGF9/PIK3CB/PINK1	5
GO:0042177	negative regulation of protein catabolic process	4/279	113/17653	0.104284	0.254666	0.191214	EPHA4/NOP53/SNCA/TIMP2	4
GO:0071216	cellular response to biotic stimulus	6/279	204/17653	0.105341	0.254666	0.191214	FZD5/GSK3B/MAPK1/MAPK14/MEF2C/PRKCE	6
GO:0030517	negative regulation of axon extension	2/279	35/17653	0.105438	0.254666	0.191214	EPHA4/RNF6	2
GO:0050435	amyloid-beta metabolic process	2/279	35/17653	0.105438	0.254666	0.191214	CHRNA7/EPHA4	2
GO:0051204	protein insertion into mitochondrial membrane	2/279	35/17653	0.105438	0.254666	0.191214	TFDP1/YWHAH	2
GO:1900274	regulation of phospholipase C activity	2/279	35/17653	0.105438	0.254666	0.191214	HTR2A/NMUR1	2
GO:1902116	negative regulation of organelle assembly	2/279	35/17653	0.105438	0.254666	0.191214	PINK1/TRIM37	2
GO:1903523	negative regulation of blood circulation	2/279	35/17653	0.105438	0.254666	0.191214	FKBP1B/SPTBN4	2
GO:1904707	positive regulation of vascular smooth muscle cell proliferation	2/279	35/17653	0.105438	0.254666	0.191214	FGF9/PAK1	2
GO:0001781	neutrophil apoptotic process	1/279	7/17653	0.10554	0.254666	0.191214	PIK3CB	1
GO:0002741	positive regulation of cytokine secretion involved in immune response	1/279	7/17653	0.10554	0.254666	0.191214	MAPK14	1
GO:0006678	glucosylceramide metabolic process	1/279	7/17653	0.10554	0.254666	0.191214	GBA2	1
GO:0006863	purine nucleobase transport	1/279	7/17653	0.10554	0.254666	0.191214	SLC25A4	1
GO:0009134	nucleoside diphosphate catabolic process	1/279	7/17653	0.10554	0.254666	0.191214	ENTPD3	1
GO:0009211	pyrimidine deoxyribonucleoside triphosphate metabolic process	1/279	7/17653	0.10554	0.254666	0.191214	DCTPP1	1
GO:0009820	alkaloid metabolic process	1/279	7/17653	0.10554	0.254666	0.191214	CYP3A4	1
GO:0010511	regulation of phosphatidylinositol biosynthetic process	1/279	7/17653	0.10554	0.254666	0.191214	HTR2A	1
GO:0010890	positive regulation of sequestering of triglyceride	1/279	7/17653	0.10554	0.254666	0.191214	CIDEA	1
GO:0014062	regulation of serotonin secretion	1/279	7/17653	0.10554	0.254666	0.191214	HTR1A	1
GO:0014824	artery smooth muscle contraction	1/279	7/17653	0.10554	0.254666	0.191214	HTR2A	1
GO:0014827	intestine smooth muscle contraction	1/279	7/17653	0.10554	0.254666	0.191214	PTGER3	1
GO:0014832	urinary bladder smooth muscle contraction	1/279	7/17653	0.10554	0.254666	0.191214	HTR2A	1
GO:0014848	urinary tract smooth muscle contraction	1/279	7/17653	0.10554	0.254666	0.191214	HTR2A	1
GO:0015959	diadenosine polyphosphate metabolic process	1/279	7/17653	0.10554	0.254666	0.191214	MAPK1	1
GO:0018344	protein geranylgeranylation	1/279	7/17653	0.10554	0.254666	0.191214	MUSK	1
GO:0019405	alditol catabolic process	1/279	7/17653	0.10554	0.254666	0.191214	TPI1	1
GO:0021891	olfactory bulb interneuron development	1/279	7/17653	0.10554	0.254666	0.191214	SLIT2	1
GO:0031622	positive regulation of fever generation	1/279	7/17653	0.10554	0.254666	0.191214	PTGER3	1
GO:0032278	positive regulation of gonadotropin secretion	1/279	7/17653	0.10554	0.254666	0.191214	KISS1	1
GO:0033684	regulation of luteinizing hormone secretion	1/279	7/17653	0.10554	0.254666	0.191214	KISS1	1
GO:0035095	behavioral response to nicotine	1/279	7/17653	0.10554	0.254666	0.191214	CHRNB2	1
GO:0035360	positive regulation of peroxisome proliferator activated receptor signaling pathway	1/279	7/17653	0.10554	0.254666	0.191214	CITED2	1
GO:0035385	Roundabout signaling pathway	1/279	7/17653	0.10554	0.254666	0.191214	SLIT2	1
GO:0035726	common myeloid progenitor cell proliferation	1/279	7/17653	0.10554	0.254666	0.191214	FLT3	1
GO:0036289	peptidyl-serine autophosphorylation	1/279	7/17653	0.10554	0.254666	0.191214	PINK1	1
GO:0038107	nodal signaling pathway involved in determination of left/right asymmetry	1/279	7/17653	0.10554	0.254666	0.191214	CITED2	1
GO:0038203	TORC2 signaling	1/279	7/17653	0.10554	0.254666	0.191214	PINK1	1
GO:0040016	embryonic cleavage	1/279	7/17653	0.10554	0.254666	0.191214	PIK3CB	1
GO:0044332	Wnt signaling pathway involved in dorsal/ventral axis specification	1/279	7/17653	0.10554	0.254666	0.191214	FZD5	1
GO:0045188	regulation of circadian sleep/wake cycle, non-REM sleep	1/279	7/17653	0.10554	0.254666	0.191214	CHRNB2	1
GO:0045630	positive regulation of T-helper 2 cell differentiation	1/279	7/17653	0.10554	0.254666	0.191214	PRKCZ	1
GO:0045762	positive regulation of adenylate cyclase activity	1/279	7/17653	0.10554	0.254666	0.191214	TIMP2	1
GO:0046477	glycosylceramide catabolic process	1/279	7/17653	0.10554	0.254666	0.191214	GBA2	1
GO:0046532	regulation of photoreceptor cell differentiation	1/279	7/17653	0.10554	0.254666	0.191214	DLX1	1
GO:0046826	negative regulation of protein export from nucleus	1/279	7/17653	0.10554	0.254666	0.191214	BARD1	1
GO:0048537	mucosal-associated lymphoid tissue development	1/279	7/17653	0.10554	0.254666	0.191214	RET	1
GO:0048541	Peyer's patch development	1/279	7/17653	0.10554	0.254666	0.191214	RET	1
GO:0051351	positive regulation of ligase activity	1/279	7/17653	0.10554	0.254666	0.191214	MID1IP1	1
GO:0052173	response to defenses of other organism involved in symbiotic interaction	1/279	7/17653	0.10554	0.254666	0.191214	GUCY1A1	1
GO:0052200	response to host defenses	1/279	7/17653	0.10554	0.254666	0.191214	GUCY1A1	1
GO:0060073	micturition	1/279	7/17653	0.10554	0.254666	0.191214	CHRNB2	1
GO:0060592	mammary gland formation	1/279	7/17653	0.10554	0.254666	0.191214	NRG3	1
GO:0060717	chorion development	1/279	7/17653	0.10554	0.254666	0.191214	FZD5	1
GO:0060789	hair follicle placode formation	1/279	7/17653	0.10554	0.254666	0.191214	GNAS	1
GO:0061476	response to anticoagulant	1/279	7/17653	0.10554	0.254666	0.191214	SLIT2	1
GO:0070874	negative regulation of glycogen metabolic process	1/279	7/17653	0.10554	0.254666	0.191214	GSK3B	1
GO:0070973	protein localization to endoplasmic reticulum exit site	1/279	7/17653	0.10554	0.254666	0.191214	GBF1	1
GO:0071671	regulation of smooth muscle cell chemotaxis	1/279	7/17653	0.10554	0.254666	0.191214	SLIT2	1
GO:0075136	response to host	1/279	7/17653	0.10554	0.254666	0.191214	GUCY1A1	1
GO:0090240	positive regulation of histone H4 acetylation	1/279	7/17653	0.10554	0.254666	0.191214	ARRB1	1
GO:0090336	positive regulation of brown fat cell differentiation	1/279	7/17653	0.10554	0.254666	0.191214	MAPK14	1
GO:0090647	modulation of age-related behavioral decline	1/279	7/17653	0.10554	0.254666	0.191214	GRM5	1
GO:0097049	motor neuron apoptotic process	1/279	7/17653	0.10554	0.254666	0.191214	MAP2K4	1
GO:0098914	membrane repolarization during atrial cardiac muscle cell action potential	1/279	7/17653	0.10554	0.254666	0.191214	KCNJ3	1
GO:0099638	endosome to plasma membrane protein transport	1/279	7/17653	0.10554	0.254666	0.191214	ARHGAP44	1
GO:1900038	negative regulation of cellular response to hypoxia	1/279	7/17653	0.10554	0.254666	0.191214	PINK1	1
GO:1900094	regulation of transcription from RNA polymerase II promoter involved in determination of left/right symmetry	1/279	7/17653	0.10554	0.254666	0.191214	CITED2	1
GO:1900164	nodal signaling pathway involved in determination of lateral mesoderm left/right asymmetry	1/279	7/17653	0.10554	0.254666	0.191214	CITED2	1
GO:1900193	regulation of oocyte maturation	1/279	7/17653	0.10554	0.254666	0.191214	PPP2R1A	1
GO:1902031	regulation of NADP metabolic process	1/279	7/17653	0.10554	0.254666	0.191214	PGAM1	1
GO:1902510	regulation of apoptotic DNA fragmentation	1/279	7/17653	0.10554	0.254666	0.191214	CIDEA	1
GO:1902866	regulation of retina development in camera-type eye	1/279	7/17653	0.10554	0.254666	0.191214	DLX1	1
GO:1903003	positive regulation of protein deubiquitination	1/279	7/17653	0.10554	0.254666	0.191214	NOP53	1
GO:1903071	positive regulation of ER-associated ubiquitin-dependent protein catabolic process	1/279	7/17653	0.10554	0.254666	0.191214	UBQLN2	1
GO:1903365	regulation of fear response	1/279	7/17653	0.10554	0.254666	0.191214	MEF2C	1
GO:1903423	positive regulation of synaptic vesicle recycling	1/279	7/17653	0.10554	0.254666	0.191214	DNM1	1
GO:1903431	positive regulation of cell maturation	1/279	7/17653	0.10554	0.254666	0.191214	RET	1
GO:1903748	negative regulation of establishment of protein localization to mitochondrion	1/279	7/17653	0.10554	0.254666	0.191214	BAG4	1
GO:1903795	regulation of inorganic anion transmembrane transport	1/279	7/17653	0.10554	0.254666	0.191214	GRM5	1
GO:1905097	regulation of guanyl-nucleotide exchange factor activity	1/279	7/17653	0.10554	0.254666	0.191214	EPHA4	1
GO:2000465	regulation of glycogen (starch) synthase activity	1/279	7/17653	0.10554	0.254666	0.191214	GSK3B	1
GO:2000822	regulation of behavioral fear response	1/279	7/17653	0.10554	0.254666	0.191214	MEF2C	1
GO:2001016	positive regulation of skeletal muscle cell differentiation	1/279	7/17653	0.10554	0.254666	0.191214	MEF2C	1
GO:2001179	regulation of interleukin-10 secretion	1/279	7/17653	0.10554	0.254666	0.191214	PRKCZ	1
GO:2001182	regulation of interleukin-12 secretion	1/279	7/17653	0.10554	0.254666	0.191214	MAPK14	1
GO:0043491	protein kinase B signaling	7/279	252/17653	0.105717	0.254951	0.191428	BAG4/FGF6/FGF9/NOP53/PIK3CB/PINK1/PPP2R5B	7
GO:0006888	ER to Golgi vesicle-mediated transport	6/279	205/17653	0.107169	0.258308	0.193949	CNIH3/GBF1/SEC22A/SEC23A/SPTBN4/TRAPPC6B	6
GO:0050821	protein stabilization	5/279	159/17653	0.108043	0.260272	0.195423	AAK1/CRTAP/EPHA4/NOP53/PINK1	5
GO:0045089	positive regulation of innate immune response	9/279	353/17653	0.108615	0.261505	0.196349	ERBIN/KRAS/NOP53/PAK1/PAK2/PAK3/PRKCE/TRAF3/UBE2N	9
GO:0007045	cell-substrate adherens junction assembly	3/279	73/17653	0.108838	0.261753	0.196536	EFNA5/EPHA3/PTK2B	3
GO:0048041	focal adhesion assembly	3/279	73/17653	0.108838	0.261753	0.196536	EFNA5/EPHA3/PTK2B	3
GO:0006289	nucleotide-excision repair	4/279	115/17653	0.109368	0.262881	0.197383	COPS7A/FANCC/UBE2N/UBE2V2	4
GO:0010639	negative regulation of organelle organization	9/279	354/17653	0.110001	0.264257	0.198416	APC/BAG4/MID1IP1/PINK1/SLIT2/SNCA/SPTBN4/TRIM37/TRIM9	9
GO:0002931	response to ischemia	2/279	36/17653	0.110524	0.264637	0.198701	PINK1/UCHL1	2
GO:0010464	regulation of mesenchymal cell proliferation	2/279	36/17653	0.110524	0.264637	0.198701	FBXW4/FGF9	2
GO:0014009	glial cell proliferation	2/279	36/17653	0.110524	0.264637	0.198701	ADCYAP1/PTK2B	2
GO:0030800	negative regulation of cyclic nucleotide metabolic process	2/279	36/17653	0.110524	0.264637	0.198701	GABBR2/SSTR4	2
GO:0034314	Arp2/3 complex-mediated actin nucleation	2/279	36/17653	0.110524	0.264637	0.198701	NCKAP1/WASL	2
GO:0060416	response to growth hormone	2/279	36/17653	0.110524	0.264637	0.198701	MAPK1/SRD5A1	2
GO:0030178	negative regulation of Wnt signaling pathway	6/279	207/17653	0.110874	0.265329	0.19922	APC/DKK2/FGF9/GSK3B/HECW1/MAPK14	6
GO:0002702	positive regulation of production of molecular mediator of immune response	3/279	74/17653	0.112183	0.267434	0.200801	FZD5/MAPK14/PRKCZ	3
GO:0010507	negative regulation of autophagy	3/279	74/17653	0.112183	0.267434	0.200801	PINK1/QSOX1/SNCA	3
GO:0014031	mesenchymal cell development	3/279	74/17653	0.112183	0.267434	0.200801	CYP26C1/MAPK1/RET	3
GO:0014910	regulation of smooth muscle cell migration	3/279	74/17653	0.112183	0.267434	0.200801	MEF2C/PAK1/SLIT2	3
GO:0034109	homotypic cell-cell adhesion	3/279	74/17653	0.112183	0.267434	0.200801	GNAS/PIK3CB/TLN1	3
GO:0043627	response to estrogen	3/279	74/17653	0.112183	0.267434	0.200801	CITED2/MAPK1/SRD5A1	3
GO:0048864	stem cell development	3/279	74/17653	0.112183	0.267434	0.200801	CYP26C1/MAPK1/RET	3
GO:0072593	reactive oxygen species metabolic process	7/279	256/17653	0.112326	0.267628	0.200947	FANCC/GBF1/MAPK14/PINK1/PTK2B/SNCA/VDAC1	7
GO:0055002	striated muscle cell development	5/279	162/17653	0.114509	0.2709	0.203404	MAP2K4/MEF2C/PAK1/TNNT2/UCHL1	5
GO:0006638	neutral lipid metabolic process	4/279	117/17653	0.114561	0.2709	0.203404	AWAT2/LIPE/PNPLA2/SNCA	4
GO:0007160	cell-matrix adhesion	6/279	209/17653	0.114644	0.2709	0.203404	EFNA5/EPHA3/GSK3B/PIK3CB/PRKCZ/PTK2B	6
GO:0009612	response to mechanical stimulus	6/279	209/17653	0.114644	0.2709	0.203404	BAK1/HTR2A/KALRN/MAP2K4/MAPK14/PTK2B	6
GO:0071897	DNA biosynthetic process	6/279	209/17653	0.114644	0.2709	0.203404	BARD1/MAPK1/PAK3/PTK2B/RMI2/SH2B1	6
GO:0098813	nuclear chromosome segregation	8/279	307/17653	0.114837	0.2709	0.203404	APC/CCNE1/CENPP/CORT/KNL1/PPP2R1A/RMI2/SPDL1	8
GO:0043470	regulation of carbohydrate catabolic process	3/279	75/17653	0.115567	0.2709	0.203404	HTR2A/PGAM1/PRKAA2	3
GO:0007059	chromosome segregation	9/279	358/17653	0.115644	0.2709	0.203404	APC/CCNE1/CENPP/CORT/KNL1/PPP2R1A/RMI2/SPDL1/SRPK1	9
GO:0002534	cytokine production involved in inflammatory response	2/279	37/17653	0.115672	0.2709	0.203404	BAP1/MAPK14	2
GO:0038179	neurotrophin signaling pathway	2/279	37/17653	0.115672	0.2709	0.203404	CYFIP2/PPP2R5B	2
GO:0042149	cellular response to glucose starvation	2/279	37/17653	0.115672	0.2709	0.203404	PRKAA2/RRP8	2
GO:0070423	nucleotide-binding oligomerization domain containing signaling pathway	2/279	37/17653	0.115672	0.2709	0.203404	ERBIN/UBE2N	2
GO:1905898	positive regulation of response to endoplasmic reticulum stress	2/279	37/17653	0.115672	0.2709	0.203404	BAK1/UBQLN2	2
GO:2000785	regulation of autophagosome assembly	2/279	37/17653	0.115672	0.2709	0.203404	PINK1/UBQLN2	2
GO:0021536	diencephalon development	3/279	76/17653	0.11899	0.2709	0.203404	ADCYAP1/CHRNB2/SRD5A1	3
GO:0042063	gliogenesis	7/279	260/17653	0.11915	0.2709	0.203404	ADCYAP1/DLX1/EPHA4/KRAS/MAP2K1/MAPK1/PTK2B	7
GO:0016569	covalent chromatin modification	11/279	464/17653	0.119244	0.2709	0.203404	ARRB1/ATXN7L3/BAP1/PINK1/PRDM2/PRKAA2/SNCA/TRIM37/UBE2A/UBE2N/USP22	11
GO:0071214	cellular response to abiotic stimulus	8/279	310/17653	0.119524	0.2709	0.203404	BAK1/CDC25A/GUCA1C/MAP2K4/MAPK14/NET1/OPN3/SCN2A	8
GO:0104004	cellular response to environmental stimulus	8/279	310/17653	0.119524	0.2709	0.203404	BAK1/CDC25A/GUCA1C/MAP2K4/MAPK14/NET1/OPN3/SCN2A	8
GO:0002118	aggressive behavior	1/279	8/17653	0.119683	0.2709	0.203404	GCNT4	1
GO:0003140	determination of left/right asymmetry in lateral mesoderm	1/279	8/17653	0.119683	0.2709	0.203404	CITED2	1
GO:0006108	malate metabolic process	1/279	8/17653	0.119683	0.2709	0.203404	MDH1	1
GO:0006152	purine nucleoside catabolic process	1/279	8/17653	0.119683	0.2709	0.203404	HPRT1	1
GO:0006987	activation of signaling protein activity involved in unfolded protein response	1/279	8/17653	0.119683	0.2709	0.203404	BAK1	1
GO:0007172	signal complex assembly	1/279	8/17653	0.119683	0.2709	0.203404	PTK2B	1
GO:0007217	tachykinin receptor signaling pathway	1/279	8/17653	0.119683	0.2709	0.203404	TAC3	1
GO:0007270	neuron-neuron synaptic transmission	1/279	8/17653	0.119683	0.2709	0.203404	VDAC1	1
GO:0007506	gonadal mesoderm development	1/279	8/17653	0.119683	0.2709	0.203404	ZFPM2	1
GO:0008300	isoprenoid catabolic process	1/279	8/17653	0.119683	0.2709	0.203404	CYP26C1	1
GO:0008627	intrinsic apoptotic signaling pathway in response to osmotic stress	1/279	8/17653	0.119683	0.2709	0.203404	SCN2A	1
GO:0009158	ribonucleoside monophosphate catabolic process	1/279	8/17653	0.119683	0.2709	0.203404	HPRT1	1
GO:0009169	purine ribonucleoside monophosphate catabolic process	1/279	8/17653	0.119683	0.2709	0.203404	HPRT1	1
GO:0009204	deoxyribonucleoside triphosphate catabolic process	1/279	8/17653	0.119683	0.2709	0.203404	DCTPP1	1
GO:0009698	phenylpropanoid metabolic process	1/279	8/17653	0.119683	0.2709	0.203404	UGT1A8	1
GO:0009804	coumarin metabolic process	1/279	8/17653	0.119683	0.2709	0.203404	UGT1A8	1
GO:0010898	positive regulation of triglyceride catabolic process	1/279	8/17653	0.119683	0.2709	0.203404	PNPLA2	1
GO:0010992	ubiquitin recycling	1/279	8/17653	0.119683	0.2709	0.203404	PINK1	1
GO:0014049	positive regulation of glutamate secretion	1/279	8/17653	0.119683	0.2709	0.203404	CCK	1
GO:0016139	glycoside catabolic process	1/279	8/17653	0.119683	0.2709	0.203404	GBA2	1
GO:0021800	cerebral cortex tangential migration	1/279	8/17653	0.119683	0.2709	0.203404	SLIT2	1
GO:0021826	substrate-independent telencephalic tangential migration	1/279	8/17653	0.119683	0.2709	0.203404	NRG3	1
GO:0021830	interneuron migration from the subpallium to the cortex	1/279	8/17653	0.119683	0.2709	0.203404	NRG3	1
GO:0021843	substrate-independent telencephalic tangential interneuron migration	1/279	8/17653	0.119683	0.2709	0.203404	NRG3	1
GO:0031620	regulation of fever generation	1/279	8/17653	0.119683	0.2709	0.203404	PTGER3	1
GO:0032261	purine nucleotide salvage	1/279	8/17653	0.119683	0.2709	0.203404	HPRT1	1
GO:0032471	negative regulation of endoplasmic reticulum calcium ion concentration	1/279	8/17653	0.119683	0.2709	0.203404	BAK1	1
GO:0033632	regulation of cell-cell adhesion mediated by integrin	1/279	8/17653	0.119683	0.2709	0.203404	DPP4	1
GO:0034638	phosphatidylcholine catabolic process	1/279	8/17653	0.119683	0.2709	0.203404	PLA2G15	1
GO:0035754	B cell chemotaxis	1/279	8/17653	0.119683	0.2709	0.203404	PTK2B	1
GO:0035881	amacrine cell differentiation	1/279	8/17653	0.119683	0.2709	0.203404	DLX1	1
GO:0036353	histone H2A-K119 monoubiquitination	1/279	8/17653	0.119683	0.2709	0.203404	TRIM37	1
GO:0036480	neuron intrinsic apoptotic signaling pathway in response to oxidative stress	1/279	8/17653	0.119683	0.2709	0.203404	PINK1	1
GO:0042045	epithelial fluid transport	1/279	8/17653	0.119683	0.2709	0.203404	ITPR1	1
GO:0042182	ketone catabolic process	1/279	8/17653	0.119683	0.2709	0.203404	CBR3	1
GO:0042748	circadian sleep/wake cycle, non-REM sleep	1/279	8/17653	0.119683	0.2709	0.203404	CHRNB2	1
GO:0046130	purine ribonucleoside catabolic process	1/279	8/17653	0.119683	0.2709	0.203404	HPRT1	1
GO:0046600	negative regulation of centriole replication	1/279	8/17653	0.119683	0.2709	0.203404	TRIM37	1
GO:0048563	post-embryonic animal organ morphogenesis	1/279	8/17653	0.119683	0.2709	0.203404	BAK1	1
GO:0051045	negative regulation of membrane protein ectodomain proteolysis	1/279	8/17653	0.119683	0.2709	0.203404	TIMP2	1
GO:0051177	meiotic sister chromatid cohesion	1/279	8/17653	0.119683	0.2709	0.203404	PPP2R1A	1
GO:0051584	regulation of dopamine uptake involved in synaptic transmission	1/279	8/17653	0.119683	0.2709	0.203404	SNCA	1
GO:0051940	regulation of catecholamine uptake involved in synaptic transmission	1/279	8/17653	0.119683	0.2709	0.203404	SNCA	1
GO:0060087	relaxation of vascular smooth muscle	1/279	8/17653	0.119683	0.2709	0.203404	GUCY1A1	1
GO:0060137	maternal process involved in parturition	1/279	8/17653	0.119683	0.2709	0.203404	KALRN	1
GO:0060484	lung-associated mesenchyme development	1/279	8/17653	0.119683	0.2709	0.203404	FGF9	1
GO:0061052	negative regulation of cell growth involved in cardiac muscle cell development	1/279	8/17653	0.119683	0.2709	0.203404	PAK1	1
GO:0070099	regulation of chemokine-mediated signaling pathway	1/279	8/17653	0.119683	0.2709	0.203404	SLIT2	1
GO:0070444	oligodendrocyte progenitor proliferation	1/279	8/17653	0.119683	0.2709	0.203404	ADCYAP1	1
GO:0070445	regulation of oligodendrocyte progenitor proliferation	1/279	8/17653	0.119683	0.2709	0.203404	ADCYAP1	1
GO:0071374	cellular response to parathyroid hormone stimulus	1/279	8/17653	0.119683	0.2709	0.203404	MEF2C	1
GO:0071864	positive regulation of cell proliferation in bone marrow	1/279	8/17653	0.119683	0.2709	0.203404	MEF2C	1
GO:0072102	glomerulus morphogenesis	1/279	8/17653	0.119683	0.2709	0.203404	MEF2C	1
GO:0072603	interleukin-5 secretion	1/279	8/17653	0.119683	0.2709	0.203404	PRKCZ	1
GO:0072608	interleukin-10 secretion	1/279	8/17653	0.119683	0.2709	0.203404	PRKCZ	1
GO:0090045	positive regulation of deacetylase activity	1/279	8/17653	0.119683	0.2709	0.203404	PINK1	1
GO:0090400	stress-induced premature senescence	1/279	8/17653	0.119683	0.2709	0.203404	MAPK14	1
GO:0098700	neurotransmitter loading into synaptic vesicle	1/279	8/17653	0.119683	0.2709	0.203404	SLC32A1	1
GO:1900272	negative regulation of long-term synaptic potentiation	1/279	8/17653	0.119683	0.2709	0.203404	EPHA4	1
GO:1901299	negative regulation of hydrogen peroxide-mediated programmed cell death	1/279	8/17653	0.119683	0.2709	0.203404	PINK1	1
GO:1901725	regulation of histone deacetylase activity	1/279	8/17653	0.119683	0.2709	0.203404	PINK1	1
GO:1902744	negative regulation of lamellipodium organization	1/279	8/17653	0.119683	0.2709	0.203404	SLIT2	1
GO:1902959	regulation of aspartic-type endopeptidase activity involved in amyloid precursor protein catabolic process	1/279	8/17653	0.119683	0.2709	0.203404	EPHA4	1
GO:1903012	positive regulation of bone development	1/279	8/17653	0.119683	0.2709	0.203404	ATP6AP1	1
GO:1903054	negative regulation of extracellular matrix organization	1/279	8/17653	0.119683	0.2709	0.203404	DPP4	1
GO:1903147	negative regulation of autophagy of mitochondrion	1/279	8/17653	0.119683	0.2709	0.203404	PINK1	1
GO:1903376	regulation of oxidative stress-induced neuron intrinsic apoptotic signaling pathway	1/279	8/17653	0.119683	0.2709	0.203404	PINK1	1
GO:1903715	regulation of aerobic respiration	1/279	8/17653	0.119683	0.2709	0.203404	NOP53	1
GO:1903800	positive regulation of production of miRNAs involved in gene silencing by miRNA	1/279	8/17653	0.119683	0.2709	0.203404	MAP2K1	1
GO:1903896	positive regulation of IRE1-mediated unfolded protein response	1/279	8/17653	0.119683	0.2709	0.203404	BAK1	1
GO:1904714	regulation of chaperone-mediated autophagy	1/279	8/17653	0.119683	0.2709	0.203404	SNCA	1
GO:1905244	regulation of modification of synaptic structure	1/279	8/17653	0.119683	0.2709	0.203404	EPHA4	1
GO:1905906	regulation of amyloid fibril formation	1/279	8/17653	0.119683	0.2709	0.203404	CHRNA7	1
GO:1990416	cellular response to brain-derived neurotrophic factor stimulus	1/279	8/17653	0.119683	0.2709	0.203404	SH3GL2	1
GO:2000074	regulation of type B pancreatic cell development	1/279	8/17653	0.119683	0.2709	0.203404	GSK3B	1
GO:2000252	negative regulation of feeding behavior	1/279	8/17653	0.119683	0.2709	0.203404	NMU	1
GO:2000662	regulation of interleukin-5 secretion	1/279	8/17653	0.119683	0.2709	0.203404	PRKCZ	1
GO:0018107	peptidyl-threonine phosphorylation	4/279	119/17653	0.119861	0.2709	0.203404	ACVR1B/GSK3B/MAP2K1/MAPK1	4
GO:0032434	regulation of proteasomal ubiquitin-dependent protein catabolic process	4/279	119/17653	0.119861	0.2709	0.203404	GSK3B/NOP53/UBE2V2/UBQLN2	4
GO:0097530	granulocyte migration	4/279	119/17653	0.119861	0.2709	0.203404	GBF1/HRH1/MAPK14/SLIT2	4
GO:0002686	negative regulation of leukocyte migration	2/279	38/17653	0.12088	0.272074	0.204285	SLIT2/WASL	2
GO:0035307	positive regulation of protein dephosphorylation	2/279	38/17653	0.12088	0.272074	0.204285	PINK1/PPP2R5D	2
GO:0035872	nucleotide-binding domain, leucine rich repeat containing receptor signaling pathway	2/279	38/17653	0.12088	0.272074	0.204285	ERBIN/UBE2N	2
GO:0045022	early endosome to late endosome transport	2/279	38/17653	0.12088	0.272074	0.204285	MAP2K1/MAPK1	2
GO:0048255	mRNA stabilization	2/279	38/17653	0.12088	0.272074	0.204285	MAPK14/VIP	2
GO:0071675	regulation of mononuclear cell migration	2/279	38/17653	0.12088	0.272074	0.204285	MAPK14/SLIT2	2
GO:0090317	negative regulation of intracellular protein transport	2/279	38/17653	0.12088	0.272074	0.204285	BAG4/BARD1	2
GO:1901998	toxin transport	2/279	38/17653	0.12088	0.272074	0.204285	ATP6V0A1/DNM1	2
GO:0006650	glycerophospholipid metabolic process	9/279	362/17653	0.121444	0.273202	0.205132	ARF3/FGF6/FGF9/HTR2A/LPCAT1/PIK3CB/PISD/PLA2G15/SYNJ1	9
GO:0050870	positive regulation of T cell activation	6/279	213/17653	0.122376	0.274838	0.20636	DPP4/PAK1/PAK2/PAK3/PRKCZ/TESPA1	6
GO:0006303	double-strand break repair via nonhomologous end joining	3/279	77/17653	0.122449	0.274838	0.20636	BARD1/UBE2N/UBE2V2	3
GO:0061097	regulation of protein tyrosine kinase activity	3/279	77/17653	0.122449	0.274838	0.20636	EPHA4/GRM5/PAK2	3
GO:0006805	xenobiotic metabolic process	4/279	120/17653	0.12255	0.274838	0.20636	CBR3/CYP2C8/CYP3A4/UGT1A8	4
GO:1903825	organic acid transmembrane transport	4/279	120/17653	0.12255	0.274838	0.20636	MID1IP1/PRKAA2/SLC25A12/SLC32A1	4
GO:1905039	carboxylic acid transmembrane transport	4/279	120/17653	0.12255	0.274838	0.20636	MID1IP1/PRKAA2/SLC25A12/SLC32A1	4
GO:0060828	regulation of canonical Wnt signaling pathway	7/279	263/17653	0.124405	0.278854	0.209376	APC/DKK2/FGF9/FZD5/GSK3B/HECW1/MAPK14	7
GO:0034763	negative regulation of transmembrane transport	4/279	121/17653	0.125265	0.280493	0.210606	FKBP1B/GNB5/HECW1/PRKCE	4
GO:0071482	cellular response to light stimulus	4/279	121/17653	0.125265	0.280493	0.210606	BAK1/CDC25A/GUCA1C/OPN3	4
GO:0030324	lung development	5/279	167/17653	0.125687	0.281004	0.21099	FGF9/KRAS/MAP2K1/MAPK1/ZFPM2	5
GO:0031345	negative regulation of cell projection organization	5/279	167/17653	0.125687	0.281004	0.21099	EPHA4/NGEF/RNF6/SLIT2/YWHAH	5
GO:0046890	regulation of lipid biosynthetic process	5/279	167/17653	0.125687	0.281004	0.21099	ADIPOR2/HTR2A/LPCAT1/MID1IP1/PRKAA2	5
GO:0030814	regulation of cAMP metabolic process	3/279	78/17653	0.125945	0.281018	0.211001	GABBR2/SSTR4/TIMP2	3
GO:1900034	regulation of cellular response to heat	3/279	78/17653	0.125945	0.281018	0.211001	BAG4/GSK3B/MAPK1	3
GO:0000266	mitochondrial fission	2/279	39/17653	0.126145	0.281018	0.211001	DNM1/PINK1	2
GO:0038128	ERBB2 signaling pathway	2/279	39/17653	0.126145	0.281018	0.211001	ERBIN/KRAS	2
GO:0099622	cardiac muscle cell membrane repolarization	2/279	39/17653	0.126145	0.281018	0.211001	KCNJ3/SCN4B	2
GO:1901020	negative regulation of calcium ion transmembrane transporter activity	2/279	39/17653	0.126145	0.281018	0.211001	FKBP1B/GNB5	2
GO:1901658	glycosyl compound catabolic process	2/279	39/17653	0.126145	0.281018	0.211001	GBA2/HPRT1	2
GO:0051251	positive regulation of lymphocyte activation	8/279	315/17653	0.127559	0.284023	0.213257	CHRNB2/DPP4/MEF2C/PAK1/PAK2/PAK3/PRKCZ/TESPA1	8
GO:0060562	epithelial tube morphogenesis	8/279	316/17653	0.129199	0.285924	0.214684	EPHA4/KRAS/LMO4/MAGED1/MEF2C/PAK1/RET/SLIT2	8
GO:1901879	regulation of protein depolymerization	3/279	79/17653	0.129477	0.285924	0.214684	APC/MID1IP1/SPTBN4	3
GO:0032479	regulation of type I interferon production	4/279	123/17653	0.13077	0.285924	0.214684	DTX4/POLR3A/TRAF3/TRIM56	4
GO:0048706	embryonic skeletal system development	4/279	123/17653	0.13077	0.285924	0.214684	DLX1/FGF9/GNAS/MEF2C	4
GO:0062014	negative regulation of small molecule metabolic process	4/279	123/17653	0.13077	0.285924	0.214684	GABBR2/SNCA/SSTR4/UGT1A8	4
GO:0007019	microtubule depolymerization	2/279	40/17653	0.131464	0.285924	0.214684	APC/MID1IP1	2
GO:0009312	oligosaccharide biosynthetic process	2/279	40/17653	0.131464	0.285924	0.214684	GALNT17/GALNT9	2
GO:0014014	negative regulation of gliogenesis	2/279	40/17653	0.131464	0.285924	0.214684	ADCYAP1/DLX1	2
GO:0035735	intraciliary transport involved in cilium assembly	2/279	40/17653	0.131464	0.285924	0.214684	KIF3C/KIFAP3	2
GO:0044058	regulation of digestive system process	2/279	40/17653	0.131464	0.285924	0.214684	NMU/PTGER3	2
GO:0045761	regulation of adenylate cyclase activity	2/279	40/17653	0.131464	0.285924	0.214684	GABBR2/TIMP2	2
GO:0046189	phenol-containing compound biosynthetic process	2/279	40/17653	0.131464	0.285924	0.214684	MYO5A/SNCA	2
GO:0046461	neutral lipid catabolic process	2/279	40/17653	0.131464	0.285924	0.214684	LIPE/PNPLA2	2
GO:0046464	acylglycerol catabolic process	2/279	40/17653	0.131464	0.285924	0.214684	LIPE/PNPLA2	2
GO:0046825	regulation of protein export from nucleus	2/279	40/17653	0.131464	0.285924	0.214684	BARD1/GSK3B	2
GO:0051653	spindle localization	2/279	40/17653	0.131464	0.285924	0.214684	SPDL1/WASL	2
GO:0060119	inner ear receptor cell development	2/279	40/17653	0.131464	0.285924	0.214684	GABRB2/GABRB3	2
GO:0060412	ventricular septum morphogenesis	2/279	40/17653	0.131464	0.285924	0.214684	CITED2/ZFPM2	2
GO:0070317	negative regulation of G0 to G1 transition	2/279	40/17653	0.131464	0.285924	0.214684	PPP2R5B/TFDP1	2
GO:0090184	positive regulation of kidney development	2/279	40/17653	0.131464	0.285924	0.214684	MAGED1/RET	2
GO:1905517	macrophage migration	2/279	40/17653	0.131464	0.285924	0.214684	MAPK14/PTK2B	2
GO:0051304	chromosome separation	3/279	80/17653	0.133043	0.285924	0.214684	APC/CORT/PPP2R1A	3
GO:0032606	type I interferon production	4/279	124/17653	0.13356	0.285924	0.214684	DTX4/POLR3A/TRAF3/TRIM56	4
GO:1903322	positive regulation of protein modification by small protein conjugation or removal	4/279	124/17653	0.13356	0.285924	0.214684	ARRB1/NOP53/PINK1/UBE2N	4
GO:0000055	ribosomal large subunit export from nucleus	1/279	9/17653	0.133602	0.285924	0.214684	NOP53	1
GO:0002091	negative regulation of receptor internalization	1/279	9/17653	0.133602	0.285924	0.214684	UBQLN2	1
GO:0002281	macrophage activation involved in immune response	1/279	9/17653	0.133602	0.285924	0.214684	PRKCE	1
GO:0002315	marginal zone B cell differentiation	1/279	9/17653	0.133602	0.285924	0.214684	PTK2B	1
GO:0002634	regulation of germinal center formation	1/279	9/17653	0.133602	0.285924	0.214684	MEF2C	1
GO:0003139	secondary heart field specification	1/279	9/17653	0.133602	0.285924	0.214684	MEF2C	1
GO:0003344	pericardium morphogenesis	1/279	9/17653	0.133602	0.285924	0.214684	FLRT3	1
GO:0003373	dynamin family protein polymerization involved in membrane fission	1/279	9/17653	0.133602	0.285924	0.214684	DNM1	1
GO:0003374	dynamin family protein polymerization involved in mitochondrial fission	1/279	9/17653	0.133602	0.285924	0.214684	DNM1	1
GO:0007614	short-term memory	1/279	9/17653	0.133602	0.285924	0.214684	CHRNA7	1
GO:0008635	activation of cysteine-type endopeptidase activity involved in apoptotic process by cytochrome c	1/279	9/17653	0.133602	0.285924	0.214684	BAK1	1
GO:0009128	purine nucleoside monophosphate catabolic process	1/279	9/17653	0.133602	0.285924	0.214684	HPRT1	1
GO:0010359	regulation of anion channel activity	1/279	9/17653	0.133602	0.285924	0.214684	GRM5	1
GO:0010692	regulation of alkaline phosphatase activity	1/279	9/17653	0.133602	0.285924	0.214684	MEF2C	1
GO:0015851	nucleobase transport	1/279	9/17653	0.133602	0.285924	0.214684	SLC25A4	1
GO:0021562	vestibulocochlear nerve development	1/279	9/17653	0.133602	0.285924	0.214684	CHRNB2	1
GO:0022417	protein maturation by protein folding	1/279	9/17653	0.133602	0.285924	0.214684	FKBP1B	1
GO:0031441	negative regulation of mRNA 3'-end processing	1/279	9/17653	0.133602	0.285924	0.214684	BARD1	1
GO:0033240	positive regulation of cellular amine metabolic process	1/279	9/17653	0.133602	0.285924	0.214684	HPRT1	1
[truncated: 2,355 more rows]

## Sheet: CC_M6
Supplementary Table 3. The enrichment analysis of GO-BP and KEGG pathways for core dysfunctional modules (CC set).
GO_term_ID	Description	GeneRatio	BgRatio	pvalue	p.adjust	qvalue	geneID	Count		KEGG_ID	Description	GeneRatio	BgRatio	pvalue	p.adjust	qvalue	geneID	Count
GO:0007187	G-protein coupled receptor signaling pathway, coupled to cyclic nucleotide second messenger	31/164	238/17653	8.18687e-27	3.00294e-23	2.23114e-23	ADRA1B/ADRA1D/ADRA2A/ADRB1/CHRM4/CRHR1/DRD1/DRD5/GLP2R/GNAL/GPR176/GRK5/GRM1/GRM2/GRM4/HRH2/HRH3/HTR1B/HTR1D/HTR1E/HTR6/HTR7/MC4R/NPBWR1/OPRD1/OPRK1/PTHLH/RXFP3/SSTR2/SSTR3/VIPR1	31		hsa04080	Neuroactive ligand-receptor interaction	43/125	277/7469	5.39597e-31	1.13855e-28	9.76955e-29	147/146/150/153/1132/1135/1136/8973/1394/1812/1816/2555/2558/2559/2567/2693/9340/10888/2911/2912/2914/2925/3061/3062/3274/11255/3351/3352/3354/3362/3363/84634/4160/2831/10886/4923/4985/4986/51289/6752/6753/6869/7433	43
GO:0007188	adenylate cyclase-modulating G-protein coupled receptor signaling pathway	25/164	199/17653	2.45924e-21	4.51025e-18	3.35104e-18	ADRA1B/ADRA1D/ADRA2A/ADRB1/CHRM4/CRHR1/DRD1/DRD5/GLP2R/GNAL/GPR176/GRK5/GRM1/GRM2/GRM4/HTR1B/HTR1D/HTR1E/HTR7/MC4R/OPRD1/OPRK1/PTHLH/RXFP3/SSTR2	25		hsa04020	Calcium signaling pathway	15/125	183/7469	3.33574e-07	3.5192e-05	3.01972e-05	147/146/153/775/1812/1816/2774/2911/2925/3274/3362/3363/4923/5582/6869	15
GO:0007193	adenylate cyclase-inhibiting G-protein coupled receptor signaling pathway	15/164	89/17653	3.64957e-15	4.46221e-12	3.31535e-12	ADRA1D/ADRA2A/CHRM4/GNAL/GPR176/GRM1/GRM2/GRM4/HTR1B/HTR1D/HTR1E/HTR7/OPRD1/OPRK1/SSTR2	15		hsa04742	Taste transduction	10/125	83/7469	1.04039e-06	7.31744e-05	6.27887e-05	775/2555/2558/2559/2911/2914/3351/3352/3354/3359	10
GO:0007200	phospholipase C-activating G-protein coupled receptor signaling pathway	15/164	113/17653	1.4297e-13	1.31103e-10	9.74075e-11	ADRA1B/ADRA1D/ADRA2A/CHRM4/DRD1/DRD5/GPR55/GRM1/GRPR/HCRTR2/KISS1R/OPRD1/OPRK1/RXFP3/TACR1	15		hsa04726	Serotonergic synapse	11/125	115/7469	3.02665e-06	0.000159656	0.000136996	247/775/2786/3265/3351/3352/3354/3359/3362/3363/5582	11
GO:0007218	neuropeptide signaling pathway	14/164	105/17653	8.99822e-13	6.60109e-10	4.9045e-10	GPR83/GRPR/HCRTR1/HCRTR2/KISS1R/NPBWR1/NPFFR2/NTSR1/OPRD1/OPRK1/PROKR2/RXFP3/SSTR2/SSTR3	14		hsa05032	Morphine addiction	9/125	91/7469	1.90483e-05	0.000803838	0.000689749	1812/2555/2558/2559/2567/2786/156/2869/5582	9
GO:0042391	regulation of membrane potential	23/164	438/17653	1.80219e-11	1.10174e-08	8.18575e-09	CACNA1C/CHRNA2/CHRNA3/CHRNA6/CNGB1/CNIH2/DLG4/DRD1/GABRA2/GABRA5/GABRA6/GABRG3/HTR3A/NEDD4L/NTSR1/OPRD1/SCN3B/SCN5A/SMAD7/SRC/STX1B/TACR1/TMEM108	23		hsa04725	Cholinergic synapse	9/125	112/7469	9.94364e-05	0.00310749	0.00266644	775/1132/1136/8973/2786/3265/3768/3761/5582	9
GO:0060359	response to ammonium ion	13/164	123/17653	1.20789e-10	5.73138e-08	4.25832e-08	ADRA1D/CHRM4/CHRNA3/DRD1/DRD5/GRK2/HDAC5/HTR1B/HTR3A/OPRK1/PRKCG/SIN3A/TACR1	13		hsa04727	GABAergic synapse	8/125	88/7469	0.000103092	0.00310749	0.00266644	775/2555/2558/2559/2567/2786/5582/6714	8
GO:0051952	regulation of amine transport	11/164	77/17653	1.25003e-10	5.73138e-08	4.25832e-08	ADRA1D/ADRA2A/CHRNA3/CHRNA6/DRD1/GHSR/GRK2/HRH3/HTR1B/NTSR1/OPRK1	11		hsa04723	Retrograde endocannabinoid signaling	10/125	148/7469	0.000174238	0.00459553	0.00394328	775/2555/2558/2559/2567/2786/2911/5600/11343/5582	10
GO:0015837	amine transport	11/164	84/17653	3.28616e-10	1.33929e-07	9.95073e-08	ADRA1D/ADRA2A/CHRNA3/CHRNA6/DRD1/GHSR/GRK2/HRH3/HTR1B/NTSR1/OPRK1	11		hsa04024	cAMP signaling pathway	11/125	199/7469	0.000476055	0.0105232	0.00902967	153/775/1258/1812/1816/2693/3351/3352/3354/3362/6752	11
GO:0003018	vascular process in circulatory system	14/164	164/17653	4.04139e-10	1.48238e-07	1.10138e-07	ABR/ADRA1B/ADRA1D/ADRA2A/ADRB1/BMPR2/DRD1/DRD5/HRH2/HTR1B/HTR1D/HTR7/SRC/TACR1	14		hsa05033	Nicotine addiction	5/125	40/7469	0.000498732	0.0105232	0.00902967	8973/2555/2558/2559/2567	5
GO:0006936	muscle contraction	19/164	352/17653	7.41209e-10	2.47159e-07	1.83635e-07	ACTA1/ADRA1B/ADRA1D/ADRA2A/CACNA1C/CHRNA3/DRD1/GHSR/GRK2/HTR1D/HTR7/KCNJ12/NEDD4L/SCN3B/SCN5A/SMAD7/SSTR2/TACR1/TNNT1	19		hsa04724	Glutamatergic synapse	8/125	114/7469	0.000614457	0.0112854	0.00968368	775/1742/2786/156/2911/2912/2914/5582	8
GO:0042310	vasoconstriction	10/164	76/17653	2.04824e-09	6.26078e-07	4.65166e-07	ADRA1B/ADRA1D/ADRA2A/BMPR2/DRD5/HRH2/HTR1B/HTR1D/HTR7/TACR1	10		hsa04540	Gap junction	7/125	88/7469	0.000641825	0.0112854	0.00968368	153/1812/2911/3265/5155/5582/6714	7
GO:0030817	regulation of cAMP biosynthetic process	9/164	57/17653	2.53986e-09	6.49843e-07	4.82823e-07	ADRA1D/ADRB1/CRHR1/DRD5/GPR176/GRM2/HRH3/NPFFR2/PTHLH	9		hsa05218	Melanoma	6/125	72/7469	0.001235	0.020045	0.0172	1643/1871/2246/8074/3265/5155	6
GO:0030802	regulation of cyclic nucleotide biosynthetic process	10/164	78/17653	2.65748e-09	6.49843e-07	4.82823e-07	ADRA1D/ADRB1/CRHR1/DRD5/GPR176/GRM2/GUCA1A/HRH3/NPFFR2/PTHLH	10		hsa04728	Dopaminergic synapse	8/125	131/7469	0.00152497	0.0229835	0.0197214	775/1812/1816/2774/2786/3798/5600/5582	8
GO:0030814	regulation of cAMP metabolic process	10/164	78/17653	2.65748e-09	6.49843e-07	4.82823e-07	ADRA1D/ADRB1/CRHR1/DRD5/GPR176/GRM2/HRH3/HTR1E/NPFFR2/PTHLH	10		hsa01521	EGFR tyrosine kinase inhibitor resistance	6/125	79/7469	0.00199812	0.0281069	0.0241177	3265/3084/9542/5155/5582/6714	6
GO:0030799	regulation of cyclic nucleotide metabolic process	11/164	104/17653	3.36421e-09	6.8665e-07	5.1017e-07	ADRA1D/ADRB1/CRHR1/DRD5/GPR176/GRM2/GUCA1A/HRH3/HTR1E/NPFFR2/PTHLH	11		hsa04012	ErbB signaling pathway	6/125	85/7469	0.0028985	0.038224	0.0327989	3265/3084/9542/56924/5582/6714	6
GO:0035296	regulation of tube diameter	12/164	131/17653	3.3696e-09	6.8665e-07	5.1017e-07	ADRA1B/ADRA1D/ADRA2A/ADRB1/BMPR2/DRD1/DRD5/HRH2/HTR1B/HTR1D/HTR7/TACR1	12		hsa05214	Glioma	5/125	71/7469	0.00653815	0.08115	0.0696323	1643/1871/3265/5155/5582	5
GO:0097746	regulation of blood vessel diameter	12/164	131/17653	3.3696e-09	6.8665e-07	5.1017e-07	ADRA1B/ADRA1D/ADRA2A/ADRB1/BMPR2/DRD1/DRD5/HRH2/HTR1B/HTR1D/HTR7/TACR1	12		hsa04360	Axon guidance	8/125	175/7469	0.0088941	0.104259	0.0894611	659/1949/2047/3265/56924/50855/6469/6714	8
GO:0097756	negative regulation of blood vessel diameter	10/164	84/17653	5.55927e-09	1.07323e-06	7.97394e-07	ADRA1B/ADRA1D/ADRA2A/BMPR2/DRD5/HRH2/HTR1B/HTR1D/HTR7/TACR1	10		hsa04744	Phototransduction	3/125	28/7469	0.0110479	0.11675	0.100179	1258/2978/5158	3
GO:0050880	regulation of blood vessel size	12/164	139/17653	6.63912e-09	1.21761e-06	9.04667e-07	ADRA1B/ADRA1D/ADRA2A/ADRB1/BMPR2/DRD1/DRD5/HRH2/HTR1B/HTR1D/HTR7/TACR1	12		hsa04072	Phospholipase D signaling pathway	7/125	146/7469	0.0110663	0.11675	0.100179	160851/8525/2911/2912/2914/3265/5155	7
GO:0035150	regulation of tube size	12/164	140/17653	7.20377e-09	1.22638e-06	9.11181e-07	ADRA1B/ADRA1D/ADRA2A/ADRB1/BMPR2/DRD1/DRD5/HRH2/HTR1B/HTR1D/HTR7/TACR1	12		hsa05226	Gastric cancer	7/125	149/7469	0.0122851	0.123436	0.105917	1643/1871/2246/8074/3265/6469/7471	7
GO:0051937	catecholamine transport	9/164	64/17653	7.35561e-09	1.22638e-06	9.11181e-07	ADRA1D/ADRA2A/CHRNA6/DRD1/GHSR/GRK2/HRH3/HTR1B/OPRK1	9		hsa04921	Oxytocin signaling pathway	7/125	152/7469	0.0135982	0.130419	0.111909	775/3265/3768/3761/51422/5582/6714	7
GO:0050433	regulation of catecholamine secretion	8/164	48/17653	1.28649e-08	2.05167e-06	1.52435e-06	ADRA1D/ADRA2A/CHRNA6/GHSR/GRK2/HRH3/HTR1B/OPRK1	8		hsa04370	VEGF signaling pathway	4/125	59/7469	0.0167587	0.149634	0.128397	3265/5600/5582/6714	4
GO:0050804	modulation of chemical synaptic transmission	17/164	335/17653	1.53528e-08	2.25256e-06	1.67361e-06	ADRA1D/CHRNA3/DLG4/DRD1/DRD5/GRM1/GRM2/GRM4/HRAS/HRH2/HTR1B/NEURL1/NTSR1/STX1B/TACR1/TMEM108/VAMP2	17		hsa04970	Salivary secretion	5/125	90/7469	0.0171877	0.149634	0.128397	147/146/153/5582/6844	5
GO:0099177	regulation of trans-synaptic signaling	17/164	335/17653	1.53528e-08	2.25256e-06	1.67361e-06	ADRA1D/CHRNA3/DLG4/DRD1/DRD5/GRM1/GRM2/GRM4/HRAS/HRH2/HTR1B/NEURL1/NTSR1/STX1B/TACR1/TMEM108/VAMP2	17		hsa04730	Long-term depression	4/125	60/7469	0.0177292	0.149634	0.128397	1394/2911/3265/5582	4
GO:0006171	cAMP biosynthetic process	9/164	71/17653	1.88176e-08	2.65473e-06	1.97242e-06	ADRA1D/ADRB1/CRHR1/DRD5/GPR176/GRM2/HRH3/NPFFR2/PTHLH	9		hsa04130	SNARE interactions in vesicular transport	3/125	34/7469	0.0187702	0.150669	0.129284	112755/2054/6844	3
GO:0050432	catecholamine secretion	8/164	51/17653	2.12023e-08	2.8488e-06	2.11661e-06	ADRA1D/ADRA2A/CHRNA6/GHSR/GRK2/HRH3/HTR1B/OPRK1	8		hsa04022	cGMP-PKG signaling pathway	7/125	163/7469	0.0192799	0.150669	0.129284	147/146/150/153/775/1258/4985	7
GO:0099565	chemical synaptic transmission, postsynaptic	11/164	124/17653	2.17466e-08	2.8488e-06	2.11661e-06	CHRNA2/CHRNA3/CHRNA6/DLG4/GABRA2/GABRA5/GABRA6/GABRG3/NTSR1/STX1B/TMEM108	11		hsa04144	Endocytosis	9/125	244/7469	0.0208921	0.157437	0.135092	29082/156/2869/3265/3482/3798/23327/50855/6714	9
GO:0072347	response to anesthetic	9/164	74/17653	2.72707e-08	3.44927e-06	2.56275e-06	ADRA1D/DRD1/DRD5/HDAC5/HTR1B/HTR3A/OPRK1/PRKCG/TACR1	9		hsa04015	Rap1 signaling pathway	8/125	206/7469	0.0219427	0.159652	0.136993	2246/8074/3265/5600/50855/5155/5582/6714	8
GO:0015844	monoamine transport	9/164	75/17653	3.07449e-08	3.75908e-06	2.79294e-06	ADRA1D/ADRA2A/CHRNA6/DRD1/GHSR/GRK2/HRH3/HTR1B/OPRK1	9		hsa05223	Non-small cell lung cancer	4/125	66/7469	0.0242847	0.168153	0.144287	1643/1871/3265/5582	4
GO:0060078	regulation of postsynaptic membrane potential	11/164	129/17653	3.28723e-08	3.88954e-06	2.88986e-06	CHRNA2/CHRNA3/CHRNA6/DLG4/GABRA2/GABRA5/GABRA6/GABRG3/NTSR1/STX1B/TMEM108	11		hsa05231	Choline metabolism in cancer	5/125	99/7469	0.0248638	0.168153	0.144287	160851/8525/3265/5155/5582	5
GO:0003012	muscle system process	19/164	450/17653	4.03978e-08	4.53917e-06	3.37253e-06	ACTA1/ADRA1B/ADRA1D/ADRA2A/CACNA1C/CHRNA3/DRD1/GHSR/GRK2/HTR1D/HTR7/KCNJ12/NEDD4L/SCN3B/SCN5A/SMAD7/SSTR2/TACR1/TNNT1	19		hsa04720	Long-term potentiation	4/125	67/7469	0.0255019	0.168153	0.144287	775/2911/3265/5582	4
GO:0052652	cyclic purine nucleotide metabolic process	10/164	103/17653	4.08377e-08	4.53917e-06	3.37253e-06	ADRA1D/ADRB1/CRHR1/DRD5/GPR176/GRM2/GUCA1A/HRH3/NPFFR2/PTHLH	10		hsa05219	Bladder cancer	3/125	41/7469	0.0307417	0.19656	0.168662	1871/3265/6714	3
GO:0007189	adenylate cyclase-activating G-protein coupled receptor signaling pathway	10/164	104/17653	4.48243e-08	4.65517e-06	3.45872e-06	ADRA1B/ADRA1D/ADRA2A/ADRB1/CRHR1/DRD1/DRD5/GNAL/MC4R/PTHLH	10		hsa04261	Adrenergic signaling in cardiomyocytes	6/125	144/7469	0.0334518	0.207598	0.178134	147/146/153/775/5600/6331	6
GO:0009190	cyclic nucleotide biosynthetic process	10/164	104/17653	4.48243e-08	4.65517e-06	3.45872e-06	ADRA1D/ADRB1/CRHR1/DRD5/GPR176/GRM2/GUCA1A/HRH3/NPFFR2/PTHLH	10		hsa05224	Breast cancer	6/125	147/7469	0.0364565	0.214267	0.183856	1643/1871/2246/8074/3265/7471	6
GO:0006937	regulation of muscle contraction	12/164	165/17653	4.56887e-08	4.65517e-06	3.45872e-06	ADRA1B/ADRA1D/ADRA2A/CACNA1C/CHRNA3/GHSR/GRK2/SCN5A/SMAD7/SSTR2/TACR1/TNNT1	12		hsa04971	Gastric acid secretion	4/125	75/7469	0.0365574	0.214267	0.183856	3274/3773/5582/6752	4
GO:0009410	response to xenobiotic stimulus	15/164	277/17653	4.81339e-08	4.74429e-06	3.52493e-06	ADRA1D/CYP1A1/CYP26A1/CYP46A1/DRD1/DRD5/EPHX1/GHSR/HDAC5/HTR1B/HTR3A/OPRK1/PDGFB/PRKCG/TACR1	15		hsa04014	Ras signaling pathway	8/125	232/7469	0.040416	0.23048	0.197768	2246/8074/2786/3265/3363/56924/5155/5582	8
GO:0046058	cAMP metabolic process	10/164	105/17653	4.91502e-08	4.74429e-06	3.52493e-06	ADRA1D/ADRB1/CRHR1/DRD5/GPR176/GRM2/HRH3/HTR1E/NPFFR2/PTHLH	10		hsa04390	Hippo signaling pathway	6/125	154/7469	0.0441277	0.245025	0.210248	659/1742/2246/50855/4092/7471	6
GO:0006939	smooth muscle contraction	10/164	106/17653	5.38401e-08	5.06373e-06	3.76227e-06	ADRA1B/ADRA1D/ADRA2A/CHRNA3/DRD1/GHSR/HTR1D/HTR7/SSTR2/TACR1	10		hsa05030	Cocaine addiction	3/125	49/7469	0.0482946	0.261286	0.224201	1742/1812/2912	3
GO:0007631	feeding behavior	10/164	108/17653	6.44182e-08	5.90715e-06	4.38892e-06	DRD1/GHSR/HCRTR1/HCRTR2/HTR1B/MC4R/OPRD1/OPRK1/PROKR2/TACR1	10		hsa05205	Proteoglycans in cancer	7/125	201/7469	0.0512859	0.270533	0.232136	10818/3265/5600/5582/6469/6714/7471	7
GO:0009187	cyclic nucleotide metabolic process	11/164	147/17653	1.26592e-07	1.13253e-05	8.41453e-06	ADRA1D/ADRB1/CRHR1/DRD5/GPR176/GRM2/GUCA1A/HRH3/HTR1E/NPFFR2/PTHLH	11		hsa05225	Hepatocellular carcinoma	6/125	168/7469	0.0623233	0.320737	0.275215	1643/1871/3265/5582/6604/7471	6
GO:1900371	regulation of purine nucleotide biosynthetic process	11/164	153/17653	1.90298e-07	1.66194e-05	1.23479e-05	ADRA1D/ADRB1/CRHR1/DRD5/GPR176/GRM2/GUCA1A/HRH3/NPFFR2/PRKAG2/PTHLH	11		hsa04810	Regulation of actin cytoskeleton	7/125	213/7469	0.0659101	0.326609	0.280253	1132/2246/8074/3265/56924/5155/6714	7
GO:0030808	regulation of nucleotide biosynthetic process	11/164	154/17653	2.03309e-07	1.73427e-05	1.28854e-05	ADRA1D/ADRB1/CRHR1/DRD5/GPR176/GRM2/GUCA1A/HRH3/NPFFR2/PRKAG2/PTHLH	11		hsa04926	Relaxin signaling pathway	5/125	130/7469	0.0665602	0.326609	0.280253	2786/3265/5600/51289/6714	5
GO:0003321	positive regulation of blood pressure by epinephrine-norepinephrine	4/164	7/17653	2.45942e-07	2.05026e-05	1.52331e-05	ADRA1B/ADRA1D/ADRB1/DRD5	4		hsa04912	GnRH signaling pathway	4/125	93/7469	0.0701019	0.336171	0.288458	775/3265/5600/6714	4
GO:1900542	regulation of purine nucleotide metabolic process	12/164	194/17653	2.69275e-07	2.19489e-05	1.63076e-05	ADRA1D/ADRB1/CRHR1/DRD5/GPR176/GRM2/GUCA1A/HRH3/HTR1E/NPFFR2/PRKAG2/PTHLH	12		hsa00564	Glycerophospholipid metabolism	4/125	97/7469	0.0791545	0.360168	0.309049	160851/8525/254531/151056	4
GO:0006140	regulation of nucleotide metabolic process	12/164	201/17653	3.94466e-07	3.14543e-05	2.33701e-05	ADRA1D/ADRB1/CRHR1/DRD5/GPR176/GRM2/GUCA1A/HRH3/HTR1E/NPFFR2/PRKAG2/PTHLH	12		hsa01522	Endocrine resistance	4/125	98/7469	0.0815049	0.360168	0.309049	1871/3265/5600/6714	4
GO:0042220	response to cocaine	7/164	51/17653	4.31371e-07	3.36653e-05	2.50127e-05	ADRA1D/DRD1/DRD5/HDAC5/HTR1B/HTR3A/OPRK1	7		hsa00561	Glycerolipid metabolism	3/125	61/7469	0.0818576	0.360168	0.309049	160851/8525/11343	3
GO:1903522	regulation of blood circulation	14/164	290/17653	5.5522e-07	4.24281e-05	3.15234e-05	ADRA1B/ADRA1D/ADRA2A/ADRB1/BMPR2/CACNA1C/GRK2/HRH2/KCNJ12/KCNJ4/SCN3B/SCN5A/SMAD7/TACR1	14		hsa05418	Fluid shear stress and atherosclerosis	5/125	139/7469	0.0832823	0.360168	0.309049	659/5600/5155/6714/6612	5
GO:0062012	regulation of small molecule metabolic process	18/164	485/17653	6.28619e-07	4.70566e-05	3.49623e-05	ADRA1D/ADRB1/CRHR1/DRD5/FGF1/GHSR/GPR176/GRM2/GUCA1A/HRH3/HTR1E/NPFFR2/NTSR1/PDGFB/PRKAG2/PTHLH/SRC/TRIB3	18		hsa04070	Phosphatidylinositol signaling system	4/125	99/7469	0.0838898	0.360168	0.309049	160851/8525/5582/8871	4
GO:0043279	response to alkaloid	9/164	108/17653	7.37371e-07	5.40935e-05	4.01906e-05	ADRA1D/DRD1/DRD5/HDAC5/HTR1B/HTR3A/OPRK1/PRKCG/TACR1	9		hsa04721	Synaptic vesicle cycle	3/125	63/7469	0.0882227	0.360168	0.309049	112755/2054/6844	3
GO:0031279	regulation of cyclase activity	7/164	56/17653	8.31112e-07	5.97749e-05	4.44117e-05	ADRA1D/CRHR1/DRD5/GRM2/GUCA1A/HRH3/NPFFR2	7		hsa05217	Basal cell carcinoma	3/125	63/7469	0.0882227	0.360168	0.309049	1643/6469/7471	3
GO:0001993	regulation of systemic arterial blood pressure by norepinephrine-epinephrine	4/164	9/17653	8.72607e-07	6.15523e-05	4.57324e-05	ADRA1B/ADRA1D/ADRB1/DRD5	4		hsa04660	T cell receptor signaling pathway	4/125	101/7469	0.0887618	0.360168	0.309049	925/3265/5600/56924	4
GO:0034765	regulation of ion transmembrane transport	17/164	446/17653	9.11607e-07	6.30901e-05	4.68749e-05	ADRA1D/ADRA2A/CACNA1C/CNIH2/CRHR1/DLG4/DRD1/HTR3A/KCNJ12/KCNJ16/KCNJ4/NEDD4L/NTSR1/OPRK1/SCN3B/SCN5A/VAMP2	17		hsa05167	Kaposi sarcoma-associated herpesvirus infection	6/125	186/7469	0.0914003	0.363877	0.312232	1871/2786/3265/5600/5155/6714	6
GO:0051339	regulation of lyase activity	7/164	57/17653	9.4012e-07	6.38585e-05	4.74458e-05	ADRA1D/CRHR1/DRD5/GRM2/GUCA1A/HRH3/NPFFR2	7		hsa05161	Hepatitis B	5/125	144/7469	0.0934523	0.365156	0.313329	1643/1871/3265/5582/6714	5
GO:0019933	cAMP-mediated signaling	10/164	149/17653	1.31094e-06	8.74276e-05	6.49572e-05	ADRA1B/ADRA1D/ADRA2A/ADRB1/CRHR1/DRD1/DRD5/GNAL/MC4R/PTHLH	10		hsa05031	Amphetamine addiction	3/125	68/7469	0.105005	0.402838	0.345663	775/1812/5582	3
GO:0045761	regulation of adenylate cyclase activity	6/164	40/17653	1.73362e-06	0.000113552	8.43676e-05	ADRA1D/CRHR1/DRD5/GRM2/HRH3/NPFFR2	6		hsa05211	Renal cell carcinoma	3/125	69/7469	0.108503	0.408825	0.3508	3265/56924/5155	3
GO:0003073	regulation of systemic arterial blood pressure	8/164	90/17653	1.89933e-06	0.000122224	9.08101e-05	ADRA1B/ADRA1D/ADRB1/BMPR2/DRD5/NTSR1/PDGFB/TACR1	8		hsa04917	Prolactin signaling pathway	3/125	70/7469	0.112047	0.414769	0.3559	3265/5600/6714	3
GO:0051480	regulation of cytosolic calcium ion concentration	14/164	325/17653	2.14219e-06	0.000135475	0.000100655	ADRA1B/ADRA1D/CACNA1C/CNGB1/DLG4/DRD1/GPR55/GRM1/HCRTR1/HCRTR2/NTSR1/PDE6B/RXFP3/TACR1	14		hsa04510	Focal adhesion	6/125	199/7469	0.116295	0.423075	0.363027	3265/3914/56924/5155/5582/6714	6
GO:0007210	serotonin receptor signaling pathway	5/164	24/17653	2.39875e-06	0.000146644	0.000108954	HTR1B/HTR1D/HTR1E/HTR6/HTR7	5		hsa04960	Aldosterone-regulated sodium reabsorption	2/125	37/7469	0.126853	0.446099	0.382784	23327/5582	2
GO:0098664	G-protein coupled serotonin receptor signaling pathway	5/164	24/17653	2.39875e-06	0.000146644	0.000108954	HTR1B/HTR1D/HTR1E/HTR6/HTR7	5		hsa05216	Thyroid cancer	2/125	37/7469	0.126853	0.446099	0.382784	1643/3265	2
GO:0019935	cyclic-nucleotide-mediated signaling	10/164	160/17653	2.50255e-06	0.000150481	0.000111805	ADRA1B/ADRA1D/ADRA2A/ADRB1/CRHR1/DRD1/DRD5/GNAL/MC4R/PTHLH	10		hsa04919	Thyroid hormone signaling pathway	4/125	116/7469	0.129399	0.447594	0.384067	3265/5582/25942/6714	4
GO:0050795	regulation of behavior	7/164	66/17653	2.58196e-06	0.000152752	0.000113492	DLG4/GHSR/HCRTR1/HCRTR2/HTR1B/HTR1D/MC4R	7		hsa05220	Chronic myeloid leukemia	3/125	76/7469	0.134197	0.453233	0.388905	1643/1871/3265	3
GO:0090257	regulation of muscle system process	12/164	242/17653	2.79473e-06	0.000162715	0.000120895	ADRA1B/ADRA1D/ADRA2A/CACNA1C/CHRNA3/GHSR/GRK2/SCN5A/SMAD7/SSTR2/TACR1/TNNT1	12		hsa04071	Sphingolipid signaling pathway	4/125	118/7469	0.135325	0.453233	0.388905	3265/5600/4985/5582	4
GO:0019233	sensory perception of pain	8/164	95/17653	2.86363e-06	0.000164122	0.00012194	EPHB1/GRM1/MGLL/NTSR1/OPRD1/OPRK1/SCN3B/TACR1	8		hsa04722	Neurotrophin signaling pathway	4/125	119/7469	0.13833	0.456056	0.391328	10818/3265/5600/10603	4
GO:0001994	norepinephrine-epinephrine vasoconstriction involved in regulation of systemic arterial blood pressure	3/164	4/17653	3.12783e-06	0.000176506	0.000131141	ADRA1B/ADRA1D/DRD5	3		hsa04270	Vascular smooth muscle contraction	4/125	121/7469	0.144419	0.468806	0.402268	147/146/775/5582	4
GO:1901652	response to peptide	17/164	491/17653	3.35613e-06	0.00018652	0.000138581	AHSG/CDC6/CRHR1/GHSR/GLP2R/GNG4/HCRTR1/HCRTR2/HDAC5/MC4R/NPFFR2/OPRK1/SH2B2/SRC/TRIB3/VAMP2/WNT1	17		hsa04911	Insulin secretion	3/125	85/7469	0.169938	0.543286	0.466177	775/5582/6844	3
GO:0051932	synaptic transmission, GABAergic	6/164	46/17653	4.04027e-06	0.00022119	0.00016434	GABRA2/GABRA5/GABRA6/GABRG3/HTR1B/TACR1	6		hsa05163	Human cytomegalovirus infection	6/125	225/7469	0.175024	0.55119	0.472959	1871/2786/3265/5600/5582/6714	6
GO:0031644	regulation of neurological system process	7/164	71/17653	4.24089e-06	0.000228759	0.000169964	GHSR/GRM1/MGLL/NRG1/NTSR1/OPRD1/OPRK1	7		hsa04068	FoxO signaling pathway	4/125	132/7469	0.179682	0.55119	0.472959	2911/3265/5600/51422	4
GO:0051899	membrane depolarization	8/164	101/17653	4.54211e-06	0.000240838	0.000178939	CACNA1C/CHRNA6/NEDD4L/NTSR1/SCN3B/SCN5A/SMAD7/SRC	8		hsa04714	Thermogenesis	6/125	229/7469	0.185001	0.55119	0.472959	10818/3265/5600/11343/51422/6604	6
GO:0003254	regulation of membrane depolarization	6/164	47/17653	4.59615e-06	0.000240838	0.000178939	NEDD4L/NTSR1/SCN3B/SCN5A/SMAD7/SRC	6		hsa00565	Ether lipid metabolism	2/125	47/7469	0.185471	0.55119	0.472959	254531/151056	2
GO:1904062	regulation of cation transmembrane transport	13/164	302/17653	5.0542e-06	0.00026111	0.000194	ADRA1D/ADRA2A/CACNA1C/CNIH2/CRHR1/DLG4/DRD1/NEDD4L/NTSR1/OPRK1/SCN3B/SCN5A/VAMP2	13		hsa04340	Hedgehog signaling pathway	2/125	47/7469	0.185471	0.55119	0.472959	156/6469	2
GO:0051051	negative regulation of transport	16/164	460/17653	6.24713e-06	0.000318257	0.000236459	ABR/ADRA1D/ADRA2A/CNIH2/CRHR1/DLG4/FGF23/GHSR/HRH3/HTR1B/NEDD4L/NRG1/NTSR1/OPRK1/SHH/STX1B	16		hsa04371	Apelin signaling pathway	4/125	137/7469	0.196594	0.569839	0.488961	2786/10014/3265/51422	4
GO:0008277	regulation of G-protein coupled receptor protein signaling pathway	9/164	141/17653	6.79346e-06	0.000341348	0.000253616	ADRA2A/CNGB1/GNG4/GRK2/GRK5/GUCA1A/HTR1B/MGLL/PDE6B	9		hsa03450	Non-homologous end-joining	1/125	13/7469	0.197148	0.569839	0.488961	10111	1
GO:0006874	cellular calcium ion homeostasis	15/164	420/17653	9.02134e-06	0.000447166	0.000332237	ADRA1B/ADRA1D/CACNA1C/CNGB1/DLG4/DRD1/DRD5/GPR55/GRM1/HCRTR1/HCRTR2/NTSR1/PDE6B/RXFP3/TACR1	15		hsa04550	Signaling pathways regulating pluripotency of stem cells	4/125	139/7469	0.203494	0.573166	0.491816	659/3265/5600/7471	4
GO:0015850	organic hydroxy compound transport	11/164	228/17653	9.52887e-06	0.000466025	0.000346249	ADRA1D/ADRA2A/CHRNA6/CRHR1/DRD1/GHSR/GRK2/HRH3/HTR1B/OPRK1/SHH	11		hsa05222	Small cell lung cancer	3/125	93/7469	0.203732	0.573166	0.491816	1643/1871/3914	3
GO:0046834	lipid phosphorylation	8/164	114/17653	1.11695e-05	0.000539075	0.000400524	DGKZ/FGF1/FGF23/FRS2/NRG1/NRG2/PDGFB/SRC	8		hsa04062	Chemokine signaling pathway	5/125	189/7469	0.209626	0.581987	0.499385	2786/156/2869/3265/6714	5
GO:0003015	heart process	12/164	278/17653	1.14853e-05	0.00054712	0.000406501	ADRA1B/ADRB1/CACNA1C/GRK2/KCNJ12/KCNJ4/NEDD4L/SCN3B/SCN5A/SMAD7/SRC/TNNT1	12		hsa04713	Circadian entrainment	3/125	96/7469	0.216792	0.584759	0.501763	775/2786/5582	3
GO:0007626	locomotory behavior	10/164	191/17653	1.2057e-05	0.00056257	0.00041798	CHRNA3/DLG4/DRD1/EFNB3/GHSR/GRM1/NRG1/NTSR1/OPRD1/OPRK1	10		hsa05146	Amoebiasis	3/125	96/7469	0.216792	0.584759	0.501763	2774/3914/5582	3
GO:0055074	calcium ion homeostasis	15/164	431/17653	1.2255e-05	0.00056257	0.00041798	ADRA1B/ADRA1D/CACNA1C/CNGB1/DLG4/DRD1/DRD5/GPR55/GRM1/HCRTR1/HCRTR2/NTSR1/PDE6B/RXFP3/TACR1	15		hsa05215	Prostate cancer	3/125	97/7469	0.221184	0.584759	0.501763	1871/3265/5155	3
GO:0032147	activation of protein kinase activity	13/164	328/17653	1.22698e-05	0.00056257	0.00041798	ADRA2A/C5/CHRNA3/FGF1/FRS2/GRM1/GRM4/MAPK11/NRG1/PAK6/PDGFB/PRKAG2/SRC	13		hsa04010	MAPK signaling pathway	7/125	295/7469	0.224167	0.584759	0.501763	775/2246/8074/3265/5600/5155/5582	7
GO:0097120	receptor localization to synapse	5/164	33/17653	1.25193e-05	0.000566922	0.000421214	CNIH2/DLG4/KIF17/KIF5A/STX1B	5		hsa03460	Fanconi anemia pathway	2/125	54/7469	0.228423	0.584759	0.501763	2175/353497	2
GO:0023061	signal release	15/164	435/17653	1.36645e-05	0.000611237	0.000454139	ADRA2A/CACNA1C/CHRNA3/CRHR1/FGF23/GHSR/GRM4/HRH3/MC4R/OPRK1/SMPD3/STX1B/STX2/TACR1/VAMP2	15		hsa04923	Regulation of lipolysis in adipocytes	2/125	54/7469	0.228423	0.584759	0.501763	153/11343	2
GO:0030815	negative regulation of cAMP metabolic process	5/164	34/17653	1.45681e-05	0.000614204	0.000456344	ADRA1D/GPR176/GRM2/HRH3/HTR1E	5		hsa04750	Inflammatory mediator regulation of TRP channels	3/125	99/7469	0.230024	0.584759	0.501763	5600/5582/6714	3
GO:0032148	activation of protein kinase B activity	5/164	34/17653	1.45681e-05	0.000614204	0.000456344	ADRA2A/FGF1/NRG1/PDGFB/SRC	5		hsa04916	Melanogenesis	3/125	101/7469	0.238929	0.600166	0.514984	3265/5582/7471	3
GO:0051482	positive regulation of cytosolic calcium ion concentration involved in phospholipase C-activating G-protein coupled signaling pathway	5/164	34/17653	1.45681e-05	0.000614204	0.000456344	ADRA1D/DRD1/GPR55/GRM1/RXFP3	5		hsa00120	Primary bile acid biosynthesis	1/125	17/7469	0.249659	0.614294	0.527107	10858	1
GO:0051930	regulation of sensory perception of pain	5/164	34/17653	1.45681e-05	0.000614204	0.000456344	GRM1/MGLL/NTSR1/OPRD1/OPRK1	5		hsa04625	C-type lectin receptor signaling pathway	3/125	104/7469	0.252395	0.614294	0.527107	3265/5600/6714	3
GO:0051931	regulation of sensory perception	5/164	34/17653	1.45681e-05	0.000614204	0.000456344	GRM1/MGLL/NTSR1/OPRD1/OPRK1	5		hsa05213	Endometrial cancer	2/125	58/7469	0.253287	0.614294	0.527107	1643/3265	2
GO:0007190	activation of adenylate cyclase activity	5/164	35/17653	1.68691e-05	0.000695236	0.000516549	ADRB1/CRHR1/DRD1/DRD5/GNAL	5		hsa04934	Cushing syndrome	4/125	154/7469	0.257277	0.616881	0.529327	775/1394/1871/7471	4
GO:0007271	synaptic transmission, cholinergic	5/164	35/17653	1.68691e-05	0.000695236	0.000516549	CHRM4/CHRNA2/CHRNA3/CHRNA6/TACR1	5		hsa04928	Parathyroid hormone synthesis, secretion and action	3/125	106/7469	0.261435	0.619807	0.531838	8074/5582/5744	3
GO:0019229	regulation of vasoconstriction	6/164	60/17653	1.93981e-05	0.000783729	0.000582298	ADRA1B/ADRA1D/ADRA2A/BMPR2/HRH2/TACR1	6		hsa04213	Longevity regulating pathway - multiple species	2/125	62/7469	0.278217	0.645358	0.553762	3265/51422	2
GO:0030800	negative regulation of cyclic nucleotide metabolic process	5/164	36/17653	1.94437e-05	0.000783729	0.000582298	ADRA1D/GPR176/GRM2/HRH3/HTR1E	5		hsa04218	Cellular senescence	4/125	160/7469	0.279572	0.645358	0.553762	1871/3265/5600/10111	4
GO:0045777	positive regulation of blood pressure	5/164	37/17653	2.23138e-05	0.000889643	0.00066099	ADRA1B/ADRA1D/ADRB1/DRD5/TACR1	5		hsa05170	Human immunodeficiency virus 1 infection	5/125	212/7469	0.2816	0.645358	0.553762	2786/3265/5600/56924/5582	5
GO:0072503	cellular divalent inorganic cation homeostasis	15/164	457/17653	2.43068e-05	0.000958679	0.000712283	ADRA1B/ADRA1D/CACNA1C/CNGB1/DLG4/DRD1/DRD5/GPR55/GRM1/HCRTR1/HCRTR2/NTSR1/PDE6B/RXFP3/TACR1	15		hsa00590	Arachidonic acid metabolism	2/125	63/7469	0.284447	0.645358	0.553762	247/151056	2
GO:0062013	positive regulation of small molecule metabolic process	9/164	166/17653	2.52189e-05	0.000984073	0.00073115	ADRB1/DRD5/FGF1/GHSR/GUCA1A/NTSR1/PDGFB/PTHLH/SRC	9		hsa04137	Mitophagy - animal	2/125	65/7469	0.29689	0.652539	0.559924	3265/6714	2
GO:0009260	ribonucleotide biosynthetic process	12/164	304/17653	2.78665e-05	0.00107594	0.000799405	ADRA1D/ADRB1/CRHR1/CTPS1/DRD5/GPR176/GRM2/GUCA1A/HRH3/NPFFR2/PRKAG2/PTHLH	12		hsa04924	Renin secretion	2/125	65/7469	0.29689	0.652539	0.559924	153/775	2
GO:0038128	ERBB2 signaling pathway	5/164	39/17653	2.90349e-05	0.00110588	0.000821651	HRAS/NRG1/NRG2/PTK6/SRC	5		hsa05131	Shigellosis	2/125	65/7469	0.29689	0.652539	0.559924	5600/6714	2
GO:0035249	synaptic transmission, glutamatergic	7/164	95/17653	2.92449e-05	0.00110588	0.000821651	ADRA1D/CNIH2/DRD1/GRM1/GRM2/GRM4/HTR1B	7		hsa00830	Retinol metabolism	2/125	67/7469	0.309302	0.66631	0.571741	1543/1592	2
GO:0006940	regulation of smooth muscle contraction	6/164	65/17653	3.0803e-05	0.00115291	0.000856594	ADRA1B/ADRA1D/ADRA2A/CHRNA3/GHSR/TACR1	6		hsa04664	Fc epsilon RI signaling pathway	2/125	68/7469	0.315493	0.66631	0.571741	3265/5600	2
GO:0046390	ribose phosphate biosynthetic process	12/164	308/17653	3.16673e-05	0.00117329	0.000871734	ADRA1D/ADRB1/CRHR1/CTPS1/DRD5/GPR176/GRM2/GUCA1A/HRH3/NPFFR2/PRKAG2/PTHLH	12		hsa05120	Epithelial cell signaling in Helicobacter pylori infection	2/125	68/7469	0.315493	0.66631	0.571741	5600/6714	2
GO:0060048	cardiac muscle contraction	8/164	132/17653	3.24551e-05	0.00119045	0.000884486	ADRA1B/CACNA1C/GRK2/NEDD4L/SCN3B/SCN5A/SMAD7/TNNT1	8		hsa04530	Tight junction	4/125	170/7469	0.317354	0.66631	0.571741	23327/50855/51422/6714	4
GO:0010959	regulation of metal ion transport	13/164	363/17653	3.5485e-05	0.00127885	0.000950166	ADRA1D/ADRA2A/CACNA1C/CRHR1/DRD1/NEDD4L/NTSR1/OPRD1/OPRK1/PDGFB/SCN3B/SCN5A/VAMP2	13		hsa03060	Protein export	1/125	23/7469	0.322103	0.66631	0.571741	6730	1
GO:0015696	ammonium transport	7/164	98/17653	3.57717e-05	0.00127885	0.000950166	ADRA1D/CHRNA3/CHRNA6/DRD1/HRH3/HTR1B/OPRK1	7		hsa03430	Mismatch repair	1/125	23/7469	0.322103	0.66631	0.571741	9156	1
GO:0071375	cellular response to peptide hormone stimulus	12/164	312/17653	3.59111e-05	0.00127885	0.000950166	AHSG/CDC6/CRHR1/GHSR/GLP2R/GNG4/HDAC5/SH2B2/SRC/TRIB3/VAMP2/WNT1	12		hsa04977	Vitamin digestion and absorption	1/125	24/7469	0.333483	0.683154	0.586194	151056	1
GO:0072507	divalent inorganic cation homeostasis	15/164	475/17653	3.79063e-05	0.00132715	0.000986054	ADRA1B/ADRA1D/CACNA1C/CNGB1/DLG4/DRD1/DRD5/GPR55/GRM1/HCRTR1/HCRTR2/NTSR1/PDE6B/RXFP3/TACR1	15		hsa00592	alpha-Linolenic acid metabolism	1/125	25/7469	0.344674	0.69929	0.600039	151056	1
GO:0014821	phasic smooth muscle contraction	4/164	21/17653	3.79911e-05	0.00132715	0.000986054	DRD1/GHSR/HTR1D/SSTR2	4		hsa05034	Alcoholism	4/125	180/7469	0.355553	0.709461	0.608767	1812/2786/10014/3265	4
GO:0007612	learning	8/164	136/17653	4.01986e-05	0.00139102	0.00103351	DLG4/DRD1/DRD5/GABRA5/HRH2/NTSR1/OPRK1/TACR1	8		hsa05212	Pancreatic cancer	2/125	75/7469	0.358421	0.709461	0.608767	1643/1871	2
GO:0015872	dopamine transport	5/164	42/17653	4.19453e-05	0.00143371	0.00106522	ADRA1D/CHRNA6/DRD1/HTR1B/OPRK1	5		hsa00980	Metabolism of xenobiotics by cytochrome P450	2/125	76/7469	0.364481	0.709461	0.608767	1543/2052	2
GO:0043406	positive regulation of MAP kinase activity	11/164	268/17653	4.25708e-05	0.00143371	0.00106522	ADRA2A/C5/FGF1/FRS2/GRM1/GRM4/HRAS/MAPK11/NRG1/PDGFB/SRC	11		hsa05133	Pertussis	2/125	76/7469	0.364481	0.709461	0.608767	727/5600	2
GO:0007217	tachykinin receptor signaling pathway	3/164	8/17653	4.26048e-05	0.00143371	0.00106522	GRK2/GRK5/TACR1	3		hsa00601	Glycosphingolipid biosynthesis - lacto and neolacto series	1/125	27/7469	0.366499	0.709461	0.608767	79369	1
GO:0051966	regulation of synaptic transmission, glutamatergic	6/164	69/17653	4.33581e-05	0.0014458	0.0010742	ADRA1D/DRD1/GRM1/GRM2/GRM4/HTR1B	6		hsa05206	MicroRNAs in cancer	6/125	299/7469	0.384676	0.735811	0.631377	659/1871/3265/5155/5582/131405	6
GO:0046854	phosphatidylinositol phosphorylation	7/164	102/17653	4.62916e-05	0.00151423	0.00112505	FGF1/FGF23/FRS2/NRG1/NRG2/PDGFB/SRC	7		hsa00591	Linoleic acid metabolism	1/125	29/7469	0.387603	0.735811	0.631377	151056	1
GO:0043434	response to peptide hormone	14/164	427/17653	4.63507e-05	0.00151423	0.00112505	AHSG/CDC6/CRHR1/GHSR/GLP2R/GNG4/HDAC5/MC4R/OPRK1/SH2B2/SRC/TRIB3/VAMP2/WNT1	14		hsa05204	Chemical carcinogenesis	2/125	82/7469	0.40036	0.735811	0.631377	1543/2052	2
GO:1901293	nucleoside phosphate biosynthetic process	13/164	373/17653	4.69188e-05	0.00151423	0.00112505	ADRA1D/ADRB1/CRHR1/CTPS1/DRD5/GPR176/GRM2/GUCA1A/HRH3/LHPP/NPFFR2/PRKAG2/PTHLH	13		hsa04910	Insulin signaling pathway	3/125	137/7469	0.403388	0.735811	0.631377	3265/51422/10603	3
GO:1903524	positive regulation of blood circulation	6/164	70/17653	4.70618e-05	0.00151423	0.00112505	ADRA1B/ADRA1D/ADRB1/HRH2/SCN3B/TACR1	6		hsa04915	Estrogen signaling pathway	3/125	137/7469	0.403388	0.735811	0.631377	2911/3265/6714	3
GO:0008306	associative learning	6/164	71/17653	5.10144e-05	0.00162714	0.00120894	DRD1/DRD5/GABRA5/HRH2/OPRK1/TACR1	6		hsa05410	Hypertrophic cardiomyopathy (HCM)	2/125	83/7469	0.406251	0.735811	0.631377	775/51422	2
GO:0060047	heart contraction	11/164	275/17653	5.37579e-05	0.00169986	0.00126297	ADRA1B/ADRB1/CACNA1C/GRK2/KCNJ12/KCNJ4/NEDD4L/SCN3B/SCN5A/SMAD7/TNNT1	11		hsa00512	Mucin type O-glycan biosynthesis	1/125	31/7469	0.408009	0.735811	0.631377	442117	1
GO:0030534	adult behavior	8/164	142/17653	5.46669e-05	0.00171383	0.00127335	ADRA1D/CHRNA3/DRD1/EFNB3/GHSR/NTSR1/OPRD1/OPRK1	8		hsa04710	Circadian rhythm	1/125	31/7469	0.408009	0.735811	0.631377	51422	1
GO:0050890	cognition	11/164	277/17653	5.73849e-05	0.00178379	0.00132533	DLG4/DRD1/DRD5/GABRA5/GHSR/HRH2/HRH3/NTSR1/OPRK1/PRKCG/TACR1	11		hsa04350	TGF-beta signaling pathway	2/125	84/7469	0.412115	0.736918	0.632326	659/4092	2
GO:0007196	adenylate cyclase-inhibiting G-protein coupled glutamate receptor signaling pathway	3/164	9/17653	6.34709e-05	0.00194009	0.00144146	GRM1/GRM2/GRM4	3		hsa05132	Salmonella infection	2/125	86/7469	0.423757	0.745107	0.639353	64837/5600	2
GO:0060373	regulation of ventricular cardiac muscle cell membrane depolarization	3/164	9/17653	6.34709e-05	0.00194009	0.00144146	SCN3B/SCN5A/SMAD7	3		hsa05210	Colorectal cancer	2/125	86/7469	0.423757	0.745107	0.639353	1643/3265	2
GO:0030258	lipid modification	11/164	282/17653	6.73851e-05	0.00204272	0.0015177	CYP1A1/DGKZ/FGF1/FGF23/FRS2/NRG1/NRG2/PDGFB/PRKAG2/SRC/SYNJ2	11		hsa05169	Epstein-Barr virus infection	4/125	201/7469	0.435451	0.754232	0.647183	1643/1871/5600/25942	4
GO:0032412	regulation of ion transmembrane transporter activity	10/164	234/17653	6.82993e-05	0.00205346	0.00152569	ADRA1D/ADRA2A/CNIH2/CRHR1/DLG4/HTR3A/NEDD4L/NTSR1/SCN3B/VAMP2	10		hsa04211	Longevity regulating pathway	2/125	89/7469	0.440998	0.754232	0.647183	3265/51422	2
GO:0007214	gamma-aminobutyric acid signaling pathway	4/164	25/17653	7.80054e-05	0.00232621	0.00172834	GABRA2/GABRA5/GABRA6/GABRG3	4		hsa05414	Dilated cardiomyopathy (DCM)	2/125	90/7469	0.446682	0.754232	0.647183	153/775	2
GO:0007611	learning or memory	10/164	240/17653	8.43099e-05	0.00247399	0.00183813	DLG4/DRD1/DRD5/GABRA5/GHSR/HRH2/NTSR1/OPRK1/PRKCG/TACR1	10		hsa05020	Prion diseases	1/125	35/7469	0.44682	0.754232	0.647183	727	1
GO:0022898	regulation of transmembrane transporter activity	10/164	240/17653	8.43099e-05	0.00247399	0.00183813	ADRA1D/ADRA2A/CNIH2/CRHR1/DLG4/HTR3A/NEDD4L/NTSR1/SCN3B/VAMP2	10		hsa05143	African trypanosomiasis	1/125	35/7469	0.44682	0.754232	0.647183	5582	1
GO:0046960	sensitization	2/164	2/17653	8.57865e-05	0.00249734	0.00185548	DRD1/DRD5	2		hsa05340	Primary immunodeficiency	1/125	37/7469	0.465268	0.773551	0.66376	925	1
GO:0019932	second-messenger-mediated signaling	12/164	342/17653	8.67117e-05	0.0025044	0.00186073	ADRA1B/ADRA1D/ADRA2A/ADRB1/CACNA1C/CRHR1/DRD1/DRD5/GNAL/MC4R/NRG1/PTHLH	12		hsa04150	mTOR signaling pathway	3/125	151/7469	0.465597	0.773551	0.66376	3265/5582/7471	3
GO:0009152	purine ribonucleotide biosynthetic process	11/164	291/17653	8.91789e-05	0.00250823	0.00186357	ADRA1D/ADRB1/CRHR1/DRD5/GPR176/GRM2/GUCA1A/HRH3/NPFFR2/PRKAG2/PTHLH	11		hsa04925	Aldosterone synthesis and secretion	2/125	96/7469	0.480102	0.790195	0.678042	775/5582	2
GO:0003044	regulation of systemic arterial blood pressure mediated by a chemical signal	5/164	49/17653	8.92273e-05	0.00250823	0.00186357	ADRA1B/ADRA1D/ADRB1/DRD5/TACR1	5		hsa00620	Pyruvate metabolism	1/125	39/7469	0.483105	0.790195	0.678042	10873	1
GO:0007191	adenylate cyclase-activating dopamine receptor signaling pathway	3/164	10/17653	9.00539e-05	0.00250823	0.00186357	DRD1/DRD5/GNAL	3		hsa00380	Tryptophan metabolism	1/125	40/7469	0.491801	0.798231	0.684938	1543	1
GO:0038003	opioid receptor signaling pathway	3/164	10/17653	9.00539e-05	0.00250823	0.00186357	NPBWR1/OPRD1/OPRK1	3		hsa04933	AGE-RAGE signaling pathway in diabetic complications	2/125	99/7469	0.496349	0.799463	0.685995	3265/5600	2
GO:0006813	potassium ion transport	10/164	242/17653	9.03094e-05	0.00250823	0.00186357	ADRA1D/ADRA2A/CNGB1/DRD1/KCNJ12/KCNJ16/KCNJ4/NEDD4L/OPRK1/VAMP2	10		hsa03440	Homologous recombination	1/125	41/7469	0.500352	0.799805	0.686288	10111	1
GO:0071880	adenylate cyclase-activating adrenergic receptor signaling pathway	4/164	26/17653	9.15233e-05	0.00250823	0.00186357	ADRA1B/ADRA1D/ADRA2A/ADRB1	4		hsa05142	Chagas disease (American trypanosomiasis)	2/125	102/7469	0.512274	0.812706	0.697358	2774/5600	2
GO:0043405	regulation of MAP kinase activity	12/164	344/17653	9.1631e-05	0.00250823	0.00186357	ADRA2A/C5/FGF1/FRS2/GRM1/GRM4/HRAS/MAPK11/NRG1/PDGFB/SRC/TRIB3	12		hsa04962	Vasopressin-regulated water reabsorption	1/125	44/7469	0.525158	0.826928	0.709561	6844	1
GO:0006164	purine nucleotide biosynthetic process	11/164	295/17653	0.00010065	0.00273471	0.00203184	ADRA1D/ADRB1/CRHR1/DRD5/GPR176/GRM2/GUCA1A/HRH3/NPFFR2/PRKAG2/PTHLH	11		hsa04931	Insulin resistance	2/125	107/7469	0.538079	0.827032	0.709651	51422/57761	2
GO:0006836	neurotransmitter transport	10/164	246/17653	0.000103401	0.00278878	0.00207202	CHRNA3/DRD1/GABRA2/GRM4/HRH3/HTR1B/NTSR1/STX1B/STX2/VAMP2	10		hsa04930	Type II diabetes mellitus	1/125	46/7469	0.541012	0.827032	0.709651	775	1
GO:1901653	cellular response to peptide	12/164	353/17653	0.000116859	0.00312876	0.00232462	AHSG/CDC6/CRHR1/GHSR/GLP2R/GNG4/HDAC5/SH2B2/SRC/TRIB3/VAMP2/WNT1	12		hsa04151	PI3K-Akt signaling pathway	6/125	354/7469	0.547009	0.827032	0.709651	2246/8074/2786/3265/3914/5155	6
GO:0071902	positive regulation of protein serine/threonine kinase activity	12/164	355/17653	0.000123212	0.00327495	0.00243323	ADRA2A/C5/CDC6/FGF1/FRS2/GRM1/GRM4/HRAS/MAPK11/NRG1/PDGFB/SRC	12		hsa00600	Sphingolipid metabolism	1/125	47/7469	0.548741	0.827032	0.709651	55512	1
GO:0032409	regulation of transporter activity	10/164	255/17653	0.000138839	0.00366376	0.00272211	ADRA1D/ADRA2A/CNIH2/CRHR1/DLG4/HTR3A/NEDD4L/NTSR1/SCN3B/VAMP2	10		hsa03420	Nucleotide excision repair	1/125	47/7469	0.548741	0.827032	0.709651	1643	1
GO:0014046	dopamine secretion	4/164	29/17653	0.000142281	0.00369205	0.00274313	ADRA1D/CHRNA6/HTR1B/OPRK1	4		hsa04961	Endocrine and other factor-regulated calcium reabsorption	1/125	47/7469	0.548741	0.827032	0.709651	5582	1
GO:0014059	regulation of dopamine secretion	4/164	29/17653	0.000142281	0.00369205	0.00274313	ADRA1D/CHRNA6/HTR1B/OPRK1	4		hsa04670	Leukocyte transendothelial migration	2/125	112/7469	0.562939	0.837781	0.718874	5600/5582	2
GO:0072522	purine-containing compound biosynthetic process	11/164	307/17653	0.000142931	0.00369205	0.00274313	ADRA1D/ADRB1/CRHR1/DRD5/GPR176/GRM2/GUCA1A/HRH3/NPFFR2/PRKAG2/PTHLH	11		hsa04913	Ovarian steroidogenesis	1/125	49/7469	0.563814	0.837781	0.718874	1543	1
GO:0030818	negative regulation of cAMP biosynthetic process	4/164	30/17653	0.000162987	0.00418068	0.00310618	ADRA1D/GPR176/GRM2/HRH3	4		hsa05145	Toxoplasmosis	2/125	113/7469	0.567796	0.837797	0.718888	3914/5600	2
GO:0009165	nucleotide biosynthetic process	12/164	369/17653	0.000176573	0.0044977	0.00334172	ADRA1D/ADRB1/CRHR1/CTPS1/DRD5/GPR176/GRM2/GUCA1A/HRH3/NPFFR2/PRKAG2/PTHLH	12		hsa05014	Amyotrophic lateral sclerosis (ALS)	1/125	51/7469	0.578388	0.847499	0.727213	5600	1
GO:1900543	negative regulation of purine nucleotide metabolic process	5/164	57/17653	0.000184554	0.00466859	0.00346868	ADRA1D/GPR176/GRM2/HRH3/HTR1E	5		hsa05150	Staphylococcus aureus infection	1/125	56/7469	0.612742	0.887699	0.761707	727	1
GO:0051588	regulation of neurotransmitter transport	6/164	90/17653	0.000191831	0.00481941	0.00358074	CHRNA3/DRD1/HRH3/HTR1B/NTSR1/STX1B	6		hsa04611	Platelet activation	2/125	123/7469	0.614237	0.887699	0.761707	5600/6714	2
GO:0045980	negative regulation of nucleotide metabolic process	5/164	58/17653	0.000200463	0.00500202	0.00371642	ADRA1D/GPR176/GRM2/HRH3/HTR1E	5		hsa04110	Cell cycle	2/125	124/7469	0.618668	0.88802	0.761982	990/1871	2
GO:2001023	regulation of response to drug	6/164	91/17653	0.000203812	0.00505123	0.00375298	ADRA1D/CHRNA3/CHRNA6/DRD1/HTR1B/OPRK1	6		hsa00140	Steroid hormone biosynthesis	1/125	60/7469	0.638214	0.895274	0.768207	1543	1
GO:0030803	negative regulation of cyclic nucleotide biosynthetic process	4/164	32/17653	0.000210798	0.00512057	0.0038045	ADRA1D/GPR176/GRM2/HRH3	4		hsa04650	Natural killer cell mediated cytotoxicity	2/125	131/7469	0.648599	0.895274	0.768207	3265/5582	2
GO:0042755	eating behavior	4/164	32/17653	0.000210798	0.00512057	0.0038045	GHSR/OPRD1/OPRK1/TACR1	4		hsa05160	Hepatitis C	2/125	131/7469	0.648599	0.895274	0.768207	3265/5600	2
GO:0071875	adrenergic receptor signaling pathway	4/164	32/17653	0.000210798	0.00512057	0.0038045	ADRA1B/ADRA1D/ADRA2A/ADRB1	4		hsa05203	Viral carcinogenesis	3/125	201/7469	0.659123	0.895274	0.768207	10014/3265/6714	3
GO:0006941	striated muscle contraction	8/164	173/17653	0.00021596	0.00521146	0.00387203	ADRA1B/CACNA1C/GRK2/NEDD4L/SCN3B/SCN5A/SMAD7/TNNT1	8		hsa04927	Cortisol synthesis and secretion	1/125	64/7469	0.662023	0.895274	0.768207	775	1
GO:0009582	detection of abiotic stimulus	7/164	132/17653	0.000234191	0.00560668	0.00416567	CNGB1/EPHB1/GUCA1A/NPFFR2/NTSR1/PDE6B/TACR1	7		hsa05230	Central carbon metabolism in cancer	1/125	65/7469	0.667729	0.895274	0.768207	3265	1
GO:0071242	cellular response to ammonium ion	5/164	60/17653	0.000235395	0.00560668	0.00416567	CHRM4/CHRNA3/DRD1/GRK2/SIN3A	5		hsa04120	Ubiquitin mediated proteolysis	2/125	137/7469	0.672761	0.895274	0.768207	1643/23327	2
GO:0045907	positive regulation of vasoconstriction	4/164	33/17653	0.000238146	0.00563562	0.00418717	ADRA1B/ADRA1D/HRH2/TACR1	4		hsa05221	Acute myeloid leukemia	1/125	66/7469	0.673338	0.895274	0.768207	3265	1
GO:0008217	regulation of blood pressure	8/164	177/17653	0.000252268	0.00593152	0.00440702	ADRA1B/ADRA1D/ADRB1/BMPR2/DRD5/NTSR1/PDGFB/TACR1	8		hsa05165	Human papillomavirus infection	5/125	339/7469	0.676713	0.895274	0.768207	10014/3265/3914/50855/7471	5
GO:0035106	operant conditioning	2/164	3/17653	0.000255785	0.00593809	0.00441191	DRD1/TACR1	2		hsa04920	Adipocytokine signaling pathway	1/125	69/7469	0.68961	0.895274	0.768207	51422	1
GO:0098912	membrane depolarization during atrial cardiac muscle cell action potential	2/164	3/17653	0.000255785	0.00593809	0.00441191	CACNA1C/SCN5A	2		hsa05012	Parkinson disease	2/125	142/7469	0.691863	0.895274	0.768207	1812/2774	2
GO:0060158	phospholipase C-activating dopamine receptor signaling pathway	3/164	14/17653	0.000265791	0.00613157	0.00455565	ADRA1D/DRD1/DRD5	3		hsa04622	RIG-I-like receptor signaling pathway	1/125	70/7469	0.694853	0.895274	0.768207	5600	1
GO:0045987	positive regulation of smooth muscle contraction	4/164	34/17653	0.000267957	0.00614291	0.00456408	ADRA1B/ADRA1D/GHSR/TACR1	4		hsa04662	B cell receptor signaling pathway	1/125	71/7469	0.700008	0.895274	0.768207	3265	1
GO:0086005	ventricular cardiac muscle cell action potential	4/164	35/17653	0.000300355	0.00683472	0.00507809	CACNA1C/NEDD4L/SCN3B/SCN5A	4		hsa04976	Bile secretion	1/125	71/7469	0.700008	0.895274	0.768207	2052	1
GO:0046486	glycerolipid metabolic process	13/164	450/17653	0.000301861	0.00683472	0.00507809	DGKH/DGKZ/FGF1/FGF23/FRS2/LPCAT4/MGLL/NRG1/NRG2/PDGFB/PLB1/SRC/SYNJ2	13		hsa04115	p53 signaling pathway	1/125	72/7469	0.705077	0.895274	0.768207	1643	1
GO:0007216	G-protein coupled glutamate receptor signaling pathway	3/164	15/17653	0.000329976	0.00742546	0.005517	GRM1/GRM2/GRM4	3		hsa04520	Adherens junction	1/125	72/7469	0.705077	0.895274	0.768207	6714	1
GO:0001508	action potential	7/164	141/17653	0.0003503	0.00783477	0.0058211	CACNA1C/DRD1/NEDD4L/NTSR1/SCN3B/SCN5A/TACR1	7		hsa05412	Arrhythmogenic right ventricular cardiomyopathy (ARVC)	1/125	72/7469	0.705077	0.895274	0.768207	775	1
GO:0043266	regulation of potassium ion transport	6/164	101/17653	0.000359084	0.00798254	0.00593089	ADRA1D/ADRA2A/DRD1/NEDD4L/OPRK1/VAMP2	6		hsa00562	Inositol phosphate metabolism	1/125	74/7469	0.714961	0.895274	0.768207	8871	1
GO:0043271	negative regulation of ion transport	7/164	144/17653	0.0003979	0.00879214	0.00653242	ADRA1D/ADRA2A/CRHR1/HRH3/HTR1B/NEDD4L/NTSR1	7		hsa04918	Thyroid hormone synthesis	1/125	74/7469	0.714961	0.895274	0.768207	5582	1
GO:0003085	negative regulation of systemic arterial blood pressure	3/164	16/17653	0.000403359	0.00880668	0.00654322	ADRB1/BMPR2/NTSR1	3		hsa05100	Bacterial invasion of epithelial cells	1/125	74/7469	0.714961	0.895274	0.768207	6714	1
GO:0014061	regulation of norepinephrine secretion	3/164	16/17653	0.000403359	0.00880668	0.00654322	ADRA2A/GHSR/HRH3	3		hsa05140	Leishmaniasis	1/125	74/7469	0.714961	0.895274	0.768207	5600	1
GO:0033555	multicellular organismal response to stress	5/164	68/17653	0.000423268	0.00918666	0.00682554	ADRB1/DRD1/GABRA5/PRKCG/TACR1	5		hsa04310	Wnt signaling pathway	2/125	149/7469	0.717068	0.895274	0.768207	5582/7471	2
GO:0050679	positive regulation of epithelial cell proliferation	8/164	192/17653	0.000435683	0.00940051	0.00698442	BMPR2/FGF1/GHSR/HRAS/PDGFB/SCN5A/SHH/TACR1	8		hsa04612	Antigen processing and presentation	1/125	77/7469	0.729174	0.905034	0.776582	925	1
GO:0007204	positive regulation of cytosolic calcium ion concentration	10/164	295/17653	0.000445252	0.00955079	0.00709608	ADRA1B/ADRA1D/CACNA1C/DLG4/DRD1/GPR55/GRM1/NTSR1/RXFP3/TACR1	10		hsa04260	Cardiac muscle contraction	1/125	78/7469	0.733754	0.905392	0.776889	775	1
GO:0000187	activation of MAPK activity	7/164	147/17653	0.000450539	0.009608	0.00713859	C5/FGF1/FRS2/GRM1/GRM4/MAPK11/NRG1	7		hsa04610	Complement and coagulation cascades	1/125	79/7469	0.738257	0.905652	0.777112	727	1
GO:0008016	regulation of heart contraction	9/164	243/17653	0.000455665	0.00966114	0.00717807	ADRA1B/ADRB1/CACNA1C/GRK2/KCNJ12/KCNJ4/SCN3B/SCN5A/SMAD7	9		hsa04512	ECM-receptor interaction	1/125	82/7469	0.751317	0.916346	0.786289	3914	1
GO:0015893	drug transport	8/164	195/17653	0.000482925	0.0101383	0.00753258	ADRA1D/CHRNA3/CHRNA6/DRD1/GHSR/HTR1B/NTSR1/OPRK1	8		hsa04630	JAK-STAT signaling pathway	2/125	162/7469	0.759318	0.920782	0.790095	3265/5155	2
GO:0007625	grooming behavior	3/164	17/17653	0.000486461	0.0101383	0.00753258	DLG4/DRD1/MC4R	3		hsa03013	RNA transport	2/125	171/7469	0.785303	0.921757	0.790931	8661/6612	2
GO:0048243	norepinephrine secretion	3/164	17/17653	0.000486461	0.0101383	0.00753258	ADRA2A/GHSR/HRH3	3		hsa04666	Fc gamma R-mediated phagocytosis	1/125	91/7469	0.786743	0.921757	0.790931	5582	1
GO:0007198	adenylate cyclase-inhibiting serotonin receptor signaling pathway	2/164	4/17653	0.000508442	0.0104188	0.00774099	HTR1B/HTR7	2		hsa04658	Th1 and Th2 cell differentiation	1/125	92/7469	0.790356	0.921757	0.790931	5600	1
GO:0014063	negative regulation of serotonin secretion	2/164	4/17653	0.000508442	0.0104188	0.00774099	HRH3/HTR1B	2		hsa00230	Purine metabolism	2/125	174/7469	0.793406	0.921757	0.790931	50808/5158	2
GO:0098971	anterograde dendritic transport of neurotransmitter receptor complex	2/164	4/17653	0.000508442	0.0104188	0.00774099	KIF17/KIF5A	2		hsa04657	IL-17 signaling pathway	1/125	93/7469	0.793909	0.921757	0.790931	5600	1
GO:0060079	excitatory postsynaptic potential	6/164	108/17653	0.000514057	0.0104753	0.00778301	CHRNA2/CHRNA3/CHRNA6/DLG4/STX1B/TMEM108	6		hsa04972	Pancreatic secretion	1/125	96/7469	0.804211	0.921757	0.790931	5582	1
GO:0035637	multicellular organismal signaling	8/164	199/17653	0.000552296	0.0111924	0.00831576	CACNA1C/DRD1/DRD5/GHSR/KCNJ12/KCNJ4/SCN3B/SCN5A	8		hsa05152	Tuberculosis	2/125	179/7469	0.806317	0.921757	0.790931	5600/6714	2
GO:0070252	actin-mediated cell contraction	6/164	110/17653	0.000566703	0.0114212	0.0084858	ACTA1/CACNA1C/NEDD4L/SCN3B/SCN5A/TNNT1	6		hsa04640	Hematopoietic cell lineage	1/125	97/7469	0.807531	0.921757	0.790931	925	1
GO:0006650	glycerophospholipid metabolic process	11/164	362/17653	0.000581947	0.0116644	0.00866643	DGKH/FGF1/FGF23/FRS2/LPCAT4/NRG1/NRG2/PDGFB/PLB1/SRC/SYNJ2	11		hsa04914	Progesterone-mediated oocyte maturation	1/125	99/7469	0.814003	0.921757	0.790931	5600	1
GO:1901992	positive regulation of mitotic cell cycle phase transition	5/164	73/17653	0.000587601	0.0117137	0.00870308	CDC6/CYP1A1/MTA3/SIN3A/SMARCD3	5		hsa04066	HIF-1 signaling pathway	1/125	100/7469	0.817157	0.921757	0.790931	5582	1
GO:0046879	hormone secretion	10/164	306/17653	0.000591973	0.011736	0.00871968	ADRA2A/CACNA1C/CHRNA3/CRHR1/FGF23/GHSR/MC4R/OPRK1/SMPD3/TACR1	10		hsa00240	Pyrimidine metabolism	1/125	101/7469	0.820259	0.921757	0.790931	1503	1
GO:0038127	ERBB signaling pathway	7/164	154/17653	0.000595121	0.011736	0.00871968	ADRA2A/HRAS/NEURL1/NRG1/NRG2/PTK6/SRC	7		hsa05168	Herpes simplex infection	2/125	185/7469	0.820868	0.921757	0.790931	727/1936	2
GO:0014047	glutamate secretion	4/164	42/17653	0.000610457	0.0119104	0.00884923	GRM2/HRH3/NTSR1/VAMP2	4		hsa05202	Transcriptional misregulation in cancer	2/125	186/7469	0.823196	0.921757	0.790931	1643/25942	2
GO:0030804	positive regulation of cyclic nucleotide biosynthetic process	4/164	42/17653	0.000610457	0.0119104	0.00884923	ADRB1/DRD5/GUCA1A/PTHLH	4		hsa04922	Glucagon signaling pathway	1/125	103/7469	0.826306	0.921757	0.790931	51422	1
GO:0032868	response to insulin	9/164	254/17653	0.000626652	0.0121617	0.00903594	AHSG/GHSR/HDAC5/MC4R/OPRK1/SH2B2/SRC/TRIB3/VAMP2	9		hsa04620	Toll-like receptor signaling pathway	1/125	104/7469	0.829254	0.921757	0.790931	5600	1
GO:0019216	regulation of lipid metabolic process	11/164	366/17653	0.000637297	0.0122388	0.0090932	ADRA2A/CYP1A1/FGF1/GHSR/PDGFB/PRKAG2/SIN3A/SMARCD3/SMPD3/SRC/TRIB3	11		hsa03008	Ribosome biogenesis in eukaryotes	1/125	105/7469	0.832152	0.921757	0.790931	10171	1
GO:0030900	forebrain development	11/164	366/17653	0.000637297	0.0122388	0.0090932	DRD1/FRS2/HTR6/NRG1/SCN5A/SHH/SRC/SSTR2/SSTR3/TMEM108/WNT1	11		hsa04659	Th17 cell differentiation	1/125	107/7469	0.837802	0.921757	0.790931	5600	1
GO:0099531	presynaptic process involved in chemical synaptic transmission	7/164	156/17653	0.000642562	0.0122756	0.00912058	CHRNA3/DRD1/GRM4/HRH3/STX1B/STX2/VAMP2	7		hsa05016	Huntington disease	2/125	193/7469	0.838755	0.921757	0.790931	1742/25942	2
GO:0051897	positive regulation of protein kinase B signaling	7/164	157/17653	0.000667383	0.0126345	0.00938721	FGF1/FGF23/FRS2/NRG1/NRG2/PDGFB/SRC	7		hsa04668	TNF signaling pathway	1/125	110/7469	0.845926	0.92482	0.79356	5600	1
GO:1903170	negative regulation of calcium ion transmembrane transport	4/164	43/17653	0.000668236	0.0126345	0.00938721	ADRA1D/ADRA2A/CRHR1/NTSR1	4		hsa01200	Carbon metabolism	1/125	116/7469	0.860981	0.936093	0.803233	10873	1
GO:0090066	regulation of anatomical structure size	13/164	491/17653	0.000686254	0.0129086	0.00959089	ADRA1B/ADRA1D/ADRA2A/ADRB1/BMPR2/DRD1/DRD5/HRH2/HTR1B/HTR1D/HTR7/NRG1/TACR1	13		hsa04152	AMPK signaling pathway	1/125	120/7469	0.870198	0.936093	0.803233	51422	1
GO:0045776	negative regulation of blood pressure	4/164	44/17653	0.000729784	0.0136574	0.0101472	ADRB1/BMPR2/DRD5/NTSR1	4		hsa04142	Lysosome	1/125	123/7469	0.87671	0.936093	0.803233	3482	1
GO:0051048	negative regulation of secretion	8/164	208/17653	0.000738096	0.0137428	0.0102107	ABR/ADRA2A/FGF23/GHSR/HRH3/HTR1B/NRG1/OPRK1	8		hsa05166	Human T-cell leukemia virus 1 infection	2/125	219/7469	0.886326	0.936093	0.803233	1871/3265	2
GO:0061097	regulation of protein tyrosine kinase activity	5/164	77/17653	0.000750266	0.0138989	0.0103266	ADRA2A/DLG4/NEURL1/PDGFB/PTK6	5		hsa04140	Autophagy - animal	1/125	128/7469	0.886851	0.936093	0.803233	3265	1
GO:0071897	DNA biosynthetic process	8/164	209/17653	0.000761519	0.0140364	0.0104288	BMPR2/EXO1/NEK2/PDGFB/POLN/POLQ/RAD50/SRC	8		hsa04380	Osteoclast differentiation	1/125	128/7469	0.886851	0.936093	0.803233	5600	1
GO:0009914	hormone transport	10/164	318/17653	0.000795574	0.0144374	0.0107268	ADRA2A/CACNA1C/CHRNA3/CRHR1/FGF23/GHSR/MC4R/OPRK1/SMPD3/TACR1	10		hsa05162	Measles	1/125	132/7469	0.894365	0.936093	0.803233	6869	1
GO:0086014	atrial cardiac muscle cell action potential	3/164	20/17653	0.000799017	0.0144374	0.0107268	CACNA1C/SCN3B/SCN5A	3		hsa00190	Oxidative phosphorylation	1/125	133/7469	0.896165	0.936093	0.803233	64077	1
GO:0086026	atrial cardiac muscle cell to AV node cell signaling	3/164	20/17653	0.000799017	0.0144374	0.0107268	CACNA1C/SCN3B/SCN5A	3		hsa05322	Systemic lupus erythematosus	1/125	133/7469	0.896165	0.936093	0.803233	727	1
GO:0086066	atrial cardiac muscle cell to AV node cell communication	3/164	20/17653	0.000799017	0.0144374	0.0107268	CACNA1C/SCN3B/SCN5A	3		hsa04210	Apoptosis	1/125	136/7469	0.901383	0.936906	0.80393	3265	1
GO:0038169	somatostatin receptor signaling pathway	2/164	5/17653	0.000842226	0.0147813	0.0109822	SSTR2/SSTR3	2		hsa04514	Cell adhesion molecules (CAMs)	1/125	144/7469	0.914062	0.945427	0.811242	925	1
GO:0038170	somatostatin signaling pathway	2/164	5/17653	0.000842226	0.0147813	0.0109822	SSTR2/SSTR3	2		hsa04932	Non-alcoholic fatty liver disease (NAFLD)	1/125	149/7469	0.92115	0.948111	0.813545	51422	1
GO:0098935	dendritic transport	2/164	5/17653	0.000842226	0.0147813	0.0109822	KIF17/KIF5A	2		hsa04217	Necroptosis	1/125	162/7469	0.93698	0.955103	0.819544	29082	1
GO:0098937	anterograde dendritic transport	2/164	5/17653	0.000842226	0.0147813	0.0109822	KIF17/KIF5A	2		hsa04621	NOD-like receptor signaling pathway	1/125	168/7469	0.94318	0.955103	0.819544	5600	1
GO:2000821	regulation of grooming behavior	2/164	5/17653	0.000842226	0.0147813	0.0109822	DLG4/MC4R	2		hsa05010	Alzheimer disease	1/125	171/7469	0.946049	0.955103	0.819544	775	1
GO:2001286	regulation of caveolin-mediated endocytosis	2/164	5/17653	0.000842226	0.0147813	0.0109822	NEDD4L/SRC	2		hsa05164	Influenza A	1/125	171/7469	0.946049	0.955103	0.819544	5600	1
GO:0018108	peptidyl-tyrosine phosphorylation	11/164	379/17653	0.000848417	0.014819	0.0110103	ADRA2A/DLG4/EPHB1/FGF1/FGF23/NEURL1/NRG1/NRG2/PDGFB/PTK6/SRC	11		hsa04060	Cytokine-cytokine receptor interaction	2/125	294/7469	0.960691	0.965266	0.828265	659/8808	2
GO:0007212	dopamine receptor signaling pathway	4/164	46/17653	0.000864725	0.0149614	0.0111161	ADRA1D/DRD1/DRD5/GNAL	4		hsa04740	Olfactory transduction	3/125	448/7469	0.982879	0.982879	0.843378	1258/2774/156	3
GO:0061098	positive regulation of protein tyrosine kinase activity	4/164	46/17653	0.000864725	0.0149614	0.0111161	ADRA2A/DLG4/NEURL1/PDGFB	4
GO:0018212	peptidyl-tyrosine modification	11/164	382/17653	0.000904597	0.0155777	0.011574	ADRA2A/DLG4/EPHB1/FGF1/FGF23/NEURL1/NRG1/NRG2/PDGFB/PTK6/SRC	11
GO:0015874	norepinephrine transport	3/164	21/17653	0.000925855	0.0156455	0.0116243	ADRA2A/GHSR/HRH3	3
GO:0048148	behavioral response to cocaine	3/164	21/17653	0.000925855	0.0156455	0.0116243	ADRA1D/DRD1/OPRK1	3
GO:0050951	sensory perception of temperature stimulus	3/164	21/17653	0.000925855	0.0156455	0.0116243	EPHB1/NTSR1/OPRK1	3
GO:0003231	cardiac ventricle development	6/164	121/17653	0.000935364	0.0156455	0.0116243	BMPR2/FRS2/NRG1/SCN5A/SMAD7/SMARCD3	6
GO:0030809	negative regulation of nucleotide biosynthetic process	4/164	47/17653	0.000938387	0.0156455	0.0116243	ADRA1D/GPR176/GRM2/HRH3	4
GO:0035094	response to nicotine	4/164	47/17653	0.000938387	0.0156455	0.0116243	CHRNA2/CHRNA3/CHRNA6/TACR1	4
GO:1900372	negative regulation of purine nucleotide biosynthetic process	4/164	47/17653	0.000938387	0.0156455	0.0116243	ADRA1D/GPR176/GRM2/HRH3	4
GO:0051147	regulation of muscle cell differentiation	7/164	167/17653	0.000959847	0.0159308	0.0118364	FRS2/HDAC5/MAPK11/NRG1/PDGFB/SHH/SMARCD3	7
GO:0048167	regulation of synaptic plasticity	7/164	168/17653	0.000993896	0.0164217	0.012201	DLG4/DRD1/DRD5/HRAS/HRH2/NEURL1/VAMP2	7
GO:0051896	regulation of protein kinase B signaling	8/164	218/17653	0.00100045	0.0164558	0.0122264	FGF1/FGF23/FRS2/NRG1/NRG2/PDGFB/SRC/TRIB3	8
GO:0062014	negative regulation of small molecule metabolic process	6/164	123/17653	0.00101861	0.0166798	0.0123928	ADRA1D/GPR176/GRM2/HRH3/HTR1E/TRIB3	6
GO:0048771	tissue remodeling	7/164	169/17653	0.00102889	0.0167732	0.0124622	ABR/BMPR2/GPR55/HTR1B/MC4R/RSPO3/SRC	7
GO:0010971	positive regulation of G2/M transition of mitotic cell cycle	3/164	22/17653	0.00106476	0.0172812	0.0128397	MTA3/SIN3A/SMARCD3	3
GO:0046488	phosphatidylinositol metabolic process	8/164	221/17653	0.00109224	0.0176491	0.013113	FGF1/FGF23/FRS2/NRG1/NRG2/PDGFB/SRC/SYNJ2	8
GO:0051781	positive regulation of cell division	5/164	84/17653	0.00111287	0.0179036	0.013302	CDC6/FGF1/PDGFB/RXFP3/SHH	5
GO:0048511	rhythmic process	9/164	276/17653	0.00112658	0.018045	0.0134071	GPR176/HCRTR1/HCRTR2/HTR7/OPRK1/PRKCG/PROKR2/SIN3A/SRC	9
GO:0007215	glutamate receptor signaling pathway	5/164	85/17653	0.00117368	0.0186366	0.0138466	CNIH2/DLG4/GRM1/GRM2/GRM4	5
GO:0016575	histone deacetylation	5/164	85/17653	0.00117368	0.0186366	0.0138466	BRMS1L/CHD3/HDAC5/MTA3/SIN3A	5
GO:0036092	phosphatidylinositol-3-phosphate biosynthetic process	4/164	50/17653	0.00118576	0.0186668	0.0138691	FGF1/FGF23/FRS2/SYNJ2	4
GO:0045933	positive regulation of muscle contraction	4/164	50/17653	0.00118576	0.0186668	0.0138691	ADRA1B/ADRA1D/GHSR/TACR1	4
GO:0030819	positive regulation of cAMP biosynthetic process	3/164	23/17653	0.00121617	0.0189021	0.014044	ADRB1/DRD5/PTHLH	3
GO:0051953	negative regulation of amine transport	3/164	23/17653	0.00121617	0.0189021	0.014044	ADRA2A/GHSR/HRH3	3
GO:0086012	membrane depolarization during cardiac muscle cell action potential	3/164	23/17653	0.00121617	0.0189021	0.014044	CACNA1C/SCN3B/SCN5A	3
GO:0003057	regulation of the force of heart contraction by chemical signal	2/164	6/17653	0.00125563	0.0192704	0.0143176	ADRB1/GRK2	2
GO:0046958	nonassociative learning	2/164	6/17653	0.00125563	0.0192704	0.0143176	DRD1/DRD5	2
GO:0086045	membrane depolarization during AV node cell action potential	2/164	6/17653	0.00125563	0.0192704	0.0143176	CACNA1C/SCN5A	2
GO:1901989	positive regulation of cell cycle phase transition	5/164	87/17653	0.00130262	0.0198258	0.0147302	CDC6/CYP1A1/MTA3/SIN3A/SMARCD3	5
GO:1904063	negative regulation of cation transmembrane transport	5/164	87/17653	0.00130262	0.0198258	0.0147302	ADRA1D/ADRA2A/CRHR1/NEDD4L/NTSR1	5
GO:0030100	regulation of endocytosis	8/164	229/17653	0.00137029	0.0205837	0.0152934	ABR/AHSG/DLG4/NEDD4L/PRKCG/SRC/STX1B/TUB	8
GO:0095500	acetylcholine receptor signaling pathway	3/164	24/17653	0.00138048	0.0205837	0.0152934	CHRM4/CHRNA3/GRK2	3
GO:1903831	signal transduction involved in cellular response to ammonium ion	3/164	24/17653	0.00138048	0.0205837	0.0152934	CHRM4/CHRNA3/GRK2	3
GO:1905144	response to acetylcholine	3/164	24/17653	0.00138048	0.0205837	0.0152934	CHRM4/CHRNA3/GRK2	3
GO:1905145	cellular response to acetylcholine	3/164	24/17653	0.00138048	0.0205837	0.0152934	CHRM4/CHRNA3/GRK2	3
GO:0051924	regulation of calcium ion transport	8/164	230/17653	0.00140868	0.0209192	0.0155426	ADRA1D/ADRA2A/CACNA1C/CRHR1/DRD1/NTSR1/OPRD1/PDGFB	8
GO:0050731	positive regulation of peptidyl-tyrosine phosphorylation	7/164	179/17653	0.00143484	0.0212218	0.0157674	ADRA2A/DLG4/NEURL1/NRG1/PDGFB/PTK6/SRC	7
GO:0043392	negative regulation of DNA binding	4/164	53/17653	0.00147553	0.0215627	0.0160207	NEK2/RSF1/SIN3A/SUMO3	4
GO:0086002	cardiac muscle cell action potential involved in contraction	4/164	53/17653	0.00147553	0.0215627	0.0160207	CACNA1C/NEDD4L/SCN3B/SCN5A	4
GO:0098900	regulation of action potential	4/164	53/17653	0.00147553	0.0215627	0.0160207	CACNA1C/NTSR1/SCN5A/TACR1	4
GO:0006644	phospholipid metabolic process	12/164	470/17653	0.00149916	0.0218211	0.0162127	DGKH/FGF1/FGF23/FRS2/LPCAT4/NRG1/NRG2/PDGFB/PLB1/SMPD3/SRC/SYNJ2	12
GO:0030048	actin filament-based movement	6/164	134/17653	0.00158293	0.0229493	0.017051	ACTA1/CACNA1C/NEDD4L/SCN3B/SCN5A/TNNT1	6
GO:0051098	regulation of binding	10/164	349/17653	0.00159982	0.0231029	0.0171651	HDAC5/NEK2/NRG1/PDGFB/RSF1/SIN3A/SMARCD3/SRC/SUMO3/TRIB3	10
GO:0046777	protein autophosphorylation	8/164	235/17653	0.00161364	0.0232111	0.0172454	EPHB1/GRK5/NEK2/PDGFB/PRKCG/PTK6/RAD50/SRC	8
GO:1903531	negative regulation of secretion by cell	7/164	183/17653	0.00162845	0.0233326	0.0173358	ABR/ADRA2A/FGF23/GHSR/HRH3/HTR1B/OPRK1	7
GO:0061351	neural precursor cell proliferation	6/164	135/17653	0.00164405	0.0234645	0.0174338	EPHB1/FRS2/SHH/SMARCD3/TRIM71/WNT1	6
GO:0006942	regulation of striated muscle contraction	5/164	92/17653	0.00167054	0.0237502	0.017646	ADRA1B/CACNA1C/GRK2/SCN5A/SMAD7	5
GO:0008088	axo-dendritic transport	4/164	55/17653	0.00169405	0.0238075	0.0176886	CNIH2/KIF17/KIF5A/TMEM108	4
GO:0030801	positive regulation of cyclic nucleotide metabolic process	4/164	55/17653	0.00169405	0.0238075	0.0176886	ADRB1/DRD5/GUCA1A/PTHLH	4
GO:0051148	negative regulation of muscle cell differentiation	4/164	55/17653	0.00169405	0.0238075	0.0176886	FRS2/HDAC5/PDGFB/SHH	4
GO:0014062	regulation of serotonin secretion	2/164	7/17653	0.00174715	0.023854	0.0177231	HRH3/HTR1B	2
GO:0014827	intestine smooth muscle contraction	2/164	7/17653	0.00174715	0.023854	0.0177231	GHSR/HTR1D	2
GO:0032222	regulation of synaptic transmission, cholinergic	2/164	7/17653	0.00174715	0.023854	0.0177231	CHRNA3/TACR1	2
GO:0038171	cannabinoid signaling pathway	2/164	7/17653	0.00174715	0.023854	0.0177231	GPR55/MGLL	2
GO:0060073	micturition	2/164	7/17653	0.00174715	0.023854	0.0177231	CHRNA3/TACR1	2
GO:0022400	regulation of rhodopsin mediated signaling pathway	3/164	26/17653	0.00174938	0.023854	0.0177231	CNGB1/GUCA1A/PDE6B	3
GO:0048169	regulation of long-term neuronal synaptic plasticity	3/164	26/17653	0.00174938	0.023854	0.0177231	DLG4/HRAS/NEURL1	3
GO:1902751	positive regulation of cell cycle G2/M phase transition	3/164	26/17653	0.00174938	0.023854	0.0177231	MTA3/SIN3A/SMARCD3	3
GO:0051057	positive regulation of small GTPase mediated signal transduction	4/164	56/17653	0.00181131	0.0245162	0.0182151	GPR55/HRAS/NRG1/SRC	4
GO:1901862	negative regulation of muscle tissue development	4/164	56/17653	0.00181131	0.0245162	0.0182151	EPHB1/FRS2/MAPK11/SHH	4
GO:0022600	digestive system process	5/164	94/17653	0.0018372	0.024743	0.0183837	ADRA2A/GHSR/HRH2/OPRK1/TACR1	5
GO:0043270	positive regulation of ion transport	8/164	240/17653	0.00184156	0.024743	0.0183837	ADRA2A/DRD1/HTR3A/NTSR1/OPRK1/PDGFB/SCN3B/SCN5A	8
GO:0043010	camera-type eye development	9/164	297/17653	0.00186652	0.0249868	0.0185648	BMPR2/CACNA1C/CYP1A1/EPHB1/FRS2/PDE6B/SHH/SMARCD3/TUB	9
GO:0031954	positive regulation of protein autophosphorylation	3/164	27/17653	0.00195472	0.0260724	0.0193714	PDGFB/RAD50/SRC	3
GO:1903532	positive regulation of secretion by cell	10/164	361/17653	0.00204993	0.0272432	0.0202413	ALOX15B/C5/GRK2/MAPK11/NTSR1/OPRK1/SMPD3/SRC/STX1B/TACR1	10
GO:0060627	regulation of vesicle-mediated transport	12/164	490/17653	0.0021212	0.0280887	0.0208694	ABR/ADRA2A/AHSG/CNIH2/DLG4/NEDD4L/PRKCG/SMPD3/SRC/STX1B/TUB/VAMP2	12
GO:0006476	protein deacetylation	5/164	98/17653	0.00220659	0.0291143	0.0216315	BRMS1L/CHD3/HDAC5/MTA3/SIN3A	5
GO:0007411	axon guidance	8/164	248/17653	0.00225843	0.0294547	0.0218844	BMPR2/EFNB3/EPHB1/FRS2/HRAS/KIF5A/SHH/SRC	8
GO:0042692	muscle cell differentiation	10/164	366/17653	0.00226535	0.0294547	0.0218844	ACTA1/FRS2/HDAC5/MAPK11/NRG1/PDGFB/SHH/SMARCD3/TNNT1/WNT1	10
GO:1903169	regulation of calcium ion transmembrane transport	6/164	144/17653	0.00227824	0.0294547	0.0218844	ADRA1D/ADRA2A/CACNA1C/CRHR1/DRD1/NTSR1	6
GO:0034766	negative regulation of ion transmembrane transport	5/164	99/17653	0.00230682	0.0294547	0.0218844	ADRA1D/ADRA2A/CRHR1/NEDD4L/NTSR1	5
GO:1901184	regulation of ERBB signaling pathway	5/164	99/17653	0.00230682	0.0294547	0.0218844	ADRA2A/NEURL1/NRG1/NRG2/PTK6	5
GO:0010700	negative regulation of norepinephrine secretion	2/164	8/17653	0.00231533	0.0294547	0.0218844	ADRA2A/GHSR	2
GO:0021826	substrate-independent telencephalic tangential migration	2/164	8/17653	0.00231533	0.0294547	0.0218844	DRD1/NRG1	2
GO:0021830	interneuron migration from the subpallium to the cortex	2/164	8/17653	0.00231533	0.0294547	0.0218844	DRD1/NRG1	2
GO:0021843	substrate-independent telencephalic tangential interneuron migration	2/164	8/17653	0.00231533	0.0294547	0.0218844	DRD1/NRG1	2
GO:0046877	regulation of saliva secretion	2/164	8/17653	0.00231533	0.0294547	0.0218844	OPRK1/TACR1	2
GO:0007623	circadian rhythm	7/164	195/17653	0.00233326	0.0294547	0.0218844	GPR176/HCRTR1/HCRTR2/HTR7/PRKCG/PROKR2/SIN3A	7
GO:0015800	acidic amino acid transport	4/164	60/17653	0.00233678	0.0294547	0.0218844	GRM2/HRH3/NTSR1/VAMP2	4
GO:0048645	animal organ formation	4/164	60/17653	0.00233678	0.0294547	0.0218844	FGF1/FRS2/SHH/SMARCD3	4
GO:0007269	neurotransmitter secretion	6/164	145/17653	0.00235867	0.0295276	0.0219386	CHRNA3/GRM4/HRH3/STX1B/STX2/VAMP2	6
GO:0099643	signal release from synapse	6/164	145/17653	0.00235867	0.0295276	0.0219386	CHRNA3/GRM4/HRH3/STX1B/STX2/VAMP2	6
GO:0097485	neuron projection guidance	8/164	250/17653	0.00237341	0.0296111	0.0220006	BMPR2/EFNB3/EPHB1/FRS2/HRAS/KIF5A/SHH/SRC	8
GO:0001505	regulation of neurotransmitter levels	9/164	308/17653	0.00238625	0.029651	0.0220302	CHRNA3/DRD1/GABRA2/GRM4/HRH3/NTSR1/STX1B/STX2/VAMP2	9
GO:0007194	negative regulation of adenylate cyclase activity	3/164	29/17653	0.00240894	0.029651	0.0220302	ADRA1D/GRM2/HRH3	3
GO:0007205	protein kinase C-activating G-protein coupled receptor signaling pathway	3/164	29/17653	0.00240894	0.029651	0.0220302	DGKH/DGKZ/HTR1B	3
GO:0019098	reproductive behavior	3/164	29/17653	0.00240894	0.029651	0.0220302	DRD1/DRD5/OPRK1	3
GO:0050806	positive regulation of synaptic transmission	6/164	146/17653	0.00244122	0.0299479	0.0222508	DLG4/DRD1/NTSR1/STX1B/TACR1/VAMP2	6
GO:0050878	regulation of body fluid levels	12/164	499/17653	0.00246311	0.0301156	0.0223754	ADRA2A/AK3/DGKH/DGKZ/NEURL1/OPRK1/PDGFB/PRKCG/SH2B2/SHH/SRC/TACR1	12
GO:0043491	protein kinase B signaling	8/164	252/17653	0.00249294	0.0303791	0.0225712	FGF1/FGF23/FRS2/NRG1/NRG2/PDGFB/SRC/TRIB3	8
GO:0070372	regulation of ERK1 and ERK2 cascade	9/164	311/17653	0.00254631	0.0309267	0.022978	EIF3A/EPHB1/FGF23/FRS2/GPR55/HCRTR1/HRAS/PDGFB/SRC	9
GO:0045931	positive regulation of mitotic cell cycle	6/164	148/17653	0.00261283	0.03163	0.0235005	CDC6/CYP1A1/MTA3/PDGFB/SIN3A/SMARCD3	6
GO:0010092	specification of animal organ identity	3/164	30/17653	0.00265849	0.0318672	0.0236768	FGF1/FRS2/SMARCD3	3
GO:0016056	rhodopsin mediated signaling pathway	3/164	30/17653	0.00265849	0.0318672	0.0236768	CNGB1/GUCA1A/PDE6B	3
GO:0031128	developmental induction	3/164	30/17653	0.00265849	0.0318672	0.0236768	FGF1/FRS2/WNT1	3
GO:0032869	cellular response to insulin stimulus	7/164	201/17653	0.00276392	0.033023	0.0245355	AHSG/GHSR/HDAC5/SH2B2/SRC/TRIB3/VAMP2	7
GO:0046888	negative regulation of hormone secretion	4/164	63/17653	0.00279377	0.0331635	0.02464	ADRA2A/FGF23/GHSR/OPRK1	4
GO:0086003	cardiac muscle cell contraction	4/164	63/17653	0.00279377	0.0331635	0.02464	CACNA1C/NEDD4L/SCN3B/SCN5A	4
GO:0031280	negative regulation of cyclase activity	3/164	31/17653	0.00292342	0.0344527	0.0255978	ADRA1D/GRM2/HRH3	3
GO:0051954	positive regulation of amine transport	3/164	31/17653	0.00292342	0.0344527	0.0255978	GRK2/NTSR1/OPRK1	3
GO:0002024	diet induced thermogenesis	2/164	9/17653	0.00295872	0.0344527	0.0255978	ADRB1/MC4R	2
GO:0042363	fat-soluble vitamin catabolic process	2/164	9/17653	0.00295872	0.0344527	0.0255978	CYP26A1/FGF23	2
GO:0086015	SA node cell action potential	2/164	9/17653	0.00295872	0.0344527	0.0255978	SCN3B/SCN5A	2
GO:0086018	SA node cell to atrial cardiac muscle cell signaling	2/164	9/17653	0.00295872	0.0344527	0.0255978	SCN3B/SCN5A	2
GO:0046883	regulation of hormone secretion	8/164	261/17653	0.00309044	0.0358725	0.0266527	ADRA2A/CACNA1C/CHRNA3/CRHR1/FGF23/GHSR/OPRK1/TACR1	8
GO:0051926	negative regulation of calcium ion transport	4/164	65/17653	0.00313028	0.0362204	0.0269112	ADRA1D/ADRA2A/CRHR1/NTSR1	4
GO:0014072	response to isoquinoline alkaloid	3/164	32/17653	0.00320404	0.0367263	0.0272871	OPRK1/PRKCG/TACR1	3
GO:0043278	response to morphine	3/164	32/17653	0.00320404	0.0367263	0.0272871	OPRK1/PRKCG/TACR1	3
GO:0086019	cell-cell signaling involved in cardiac conduction	3/164	32/17653	0.00320404	0.0367263	0.0272871	CACNA1C/SCN3B/SCN5A	3
GO:0006513	protein monoubiquitination	4/164	66/17653	0.00330847	0.0378052	0.0280886	DDB2/NEDD4L/NEURL1/UBE3D	4
GO:0035601	protein deacylation	5/164	108/17653	0.00336361	0.038316	0.0284681	BRMS1L/CHD3/HDAC5/MTA3/SIN3A	5
GO:0051047	positive regulation of secretion	10/164	388/17653	0.00344006	0.0390654	0.029025	ALOX15B/C5/GRK2/MAPK11/NTSR1/OPRK1/SMPD3/SRC/STX1B/TACR1	10
GO:0098732	macromolecule deacylation	5/164	109/17653	0.00349937	0.0391403	0.0290806	BRMS1L/CHD3/HDAC5/MTA3/SIN3A	5
GO:0001963	synaptic transmission, dopaminergic	3/164	33/17653	0.00350063	0.0391403	0.0290806	ADRA1D/DRD1/DRD5	3
GO:0007274	neuromuscular synaptic transmission	3/164	33/17653	0.00350063	0.0391403	0.0290806	CHRNA2/CHRNA3/CHRNA6	3
GO:0043114	regulation of vascular permeability	3/164	33/17653	0.00350063	0.0391403	0.0290806	ABR/SRC/TACR1	3
GO:0051350	negative regulation of lyase activity	3/164	33/17653	0.00350063	0.0391403	0.0290806	ADRA1D/GRM2/HRH3	3
GO:0071804	cellular potassium ion transport	7/164	210/17653	0.00352134	0.0391403	0.0290806	CNGB1/KCNJ12/KCNJ16/KCNJ4/NEDD4L/OPRK1/VAMP2	7
GO:0071805	potassium ion transmembrane transport	7/164	210/17653	0.00352134	0.0391403	0.0290806	CNGB1/KCNJ12/KCNJ16/KCNJ4/NEDD4L/OPRK1/VAMP2	7
GO:0003205	cardiac chamber development	6/164	158/17653	0.00361022	0.0395257	0.029367	BMPR2/FRS2/NRG1/SCN5A/SMAD7/SMARCD3	6
GO:0030168	platelet activation	6/164	158/17653	0.00361022	0.0395257	0.029367	ADRA2A/DGKH/DGKZ/PDGFB/PRKCG/SRC	6
GO:0070371	ERK1 and ERK2 cascade	9/164	328/17653	0.00362149	0.0395257	0.029367	EIF3A/EPHB1/FGF23/FRS2/GPR55/HCRTR1/HRAS/PDGFB/SRC	9
GO:0001820	serotonin secretion	2/164	10/17653	0.00367589	0.0395257	0.029367	HRH3/HTR1B	2
GO:0030311	poly-N-acetyllactosamine biosynthetic process	2/164	10/17653	0.00367589	0.0395257	0.029367	B3GNT4/B3GNT9	2
GO:0030432	peristalsis	2/164	10/17653	0.00367589	0.0395257	0.029367	DRD1/SSTR2	2
GO:0042756	drinking behavior	2/164	10/17653	0.00367589	0.0395257	0.029367	HTR1B/TACR1	2
GO:0060371	regulation of atrial cardiac muscle cell membrane depolarization	2/164	10/17653	0.00367589	0.0395257	0.029367	SCN3B/SCN5A	2
GO:0072584	caveolin-mediated endocytosis	2/164	10/17653	0.00367589	0.0395257	0.029367	NEDD4L/SRC	2
GO:0086070	SA node cell to atrial cardiac muscle cell communication	2/164	10/17653	0.00367589	0.0395257	0.029367	SCN3B/SCN5A	2
GO:0030810	positive regulation of nucleotide biosynthetic process	4/164	68/17653	0.00368533	0.0395257	0.029367	ADRB1/DRD5/GUCA1A/PTHLH	4
GO:1900373	positive regulation of purine nucleotide biosynthetic process	4/164	68/17653	0.00368533	0.0395257	0.029367	ADRB1/DRD5/GUCA1A/PTHLH	4
GO:2001257	regulation of cation channel activity	6/164	159/17653	0.00372359	0.0398196	0.0295853	ADRA1D/CNIH2/CRHR1/DLG4/NTSR1/VAMP2	6
GO:0072089	stem cell proliferation	5/164	111/17653	0.00378263	0.0401949	0.0298641	FRS2/SHH/SMARCD3/TRIM71/WNT1	5
GO:0003156	regulation of animal organ formation	3/164	34/17653	0.00381347	0.0401949	0.0298641	FGF1/FRS2/SHH	3
GO:0030816	positive regulation of cAMP metabolic process	3/164	34/17653	0.00381347	0.0401949	0.0298641	ADRB1/DRD5/PTHLH	3
GO:0071868	cellular response to monoamine stimulus	3/164	34/17653	0.00381347	0.0401949	0.0298641	DRD1/DRD5/SIN3A	3
GO:0071870	cellular response to catecholamine stimulus	3/164	34/17653	0.00381347	0.0401949	0.0298641	DRD1/DRD5/SIN3A	3
GO:0031960	response to corticosteroid	6/164	160/17653	0.00383958	0.0403541	0.0299825	GHSR/GPR83/HTR1B/SRC/SSTR2/SSTR3	6
GO:0019226	transmission of nerve impulse	4/164	70/17653	0.00409031	0.0428665	0.0318491	DRD1/DRD5/GHSR/SCN5A	4
GO:0086001	cardiac muscle cell action potential	4/164	71/17653	0.00430365	0.0449737	0.0334147	CACNA1C/NEDD4L/SCN3B/SCN5A	4
GO:0046717	acid secretion	5/164	115/17653	0.00439786	0.0458277	0.0340492	GRM2/HRH2/HRH3/NTSR1/VAMP2	5
GO:0030309	poly-N-acetyllactosamine metabolic process	2/164	11/17653	0.00446543	0.0458648	0.0340768	B3GNT4/B3GNT9	2
GO:0086016	AV node cell action potential	2/164	11/17653	0.00446543	0.0458648	0.0340768	CACNA1C/SCN5A	2
GO:0086027	AV node cell to bundle of His cell signaling	2/164	11/17653	0.00446543	0.0458648	0.0340768	CACNA1C/SCN5A	2
GO:0007603	phototransduction, visible light	3/164	36/17653	0.00448895	0.0458648	0.0340768	CNGB1/GUCA1A/PDE6B	3
GO:0007618	mating	3/164	36/17653	0.00448895	0.0458648	0.0340768	DRD1/DRD5/TACR1	3
GO:0045737	positive regulation of cyclin-dependent protein serine/threonine kinase activity	3/164	36/17653	0.00448895	0.0458648	0.0340768	CDC6/PDGFB/SRC	3
GO:0086091	regulation of heart rate by cardiac conduction	3/164	36/17653	0.00448895	0.0458648	0.0340768	CACNA1C/SCN3B/SCN5A	3
GO:0007596	blood coagulation	9/164	341/17653	0.00466218	0.0475025	0.0352936	ADRA2A/AK3/DGKH/DGKZ/PDGFB/PRKCG/SH2B2/SHH/SRC	9
GO:0050805	negative regulation of synaptic transmission	4/164	73/17653	0.00475258	0.0482894	0.0358782	ADRA1D/DRD1/DRD5/HTR1B	4
GO:0007340	acrosome reaction	3/164	37/17653	0.00485208	0.0484944	0.0360305	AKAP3/PLB1/STX2	3
GO:0032094	response to food	3/164	37/17653	0.00485208	0.0484944	0.0360305	CYP1A1/GHSR/PRKCG	3
GO:0042596	fear response	3/164	37/17653	0.00485208	0.0484944	0.0360305	ADRB1/DRD1/GABRA5	3
GO:0045742	positive regulation of epidermal growth factor receptor signaling pathway	3/164	37/17653	0.00485208	0.0484944	0.0360305	ADRA2A/NEURL1/PTK6	3
GO:0071867	response to monoamine	3/164	37/17653	0.00485208	0.0484944	0.0360305	DRD1/DRD5/SIN3A	3
GO:0071869	response to catecholamine	3/164	37/17653	0.00485208	0.0484944	0.0360305	DRD1/DRD5/SIN3A	3
GO:0051668	localization within membrane	5/164	118/17653	0.00490384	0.0488785	0.0363159	CNIH2/DLG4/KIF17/KIF5A/STX1B	5
GO:0001654	eye development	9/164	344/17653	0.00493252	0.0490311	0.0364293	BMPR2/CACNA1C/CYP1A1/EPHB1/FRS2/PDE6B/SHH/SMARCD3/TUB	9
GO:0050764	regulation of phagocytosis	4/164	74/17653	0.00498842	0.0494527	0.0367426	ABR/AHSG/PRKCG/TUB	4
GO:0007599	hemostasis	9/164	346/17653	0.00511941	0.0506146	0.0376058	ADRA2A/AK3/DGKH/DGKZ/PDGFB/PRKCG/SH2B2/SHH/SRC	9
GO:0050817	coagulation	9/164	347/17653	0.0052149	0.0511402	0.0379963	ADRA2A/AK3/DGKH/DGKZ/PDGFB/PRKCG/SH2B2/SHH/SRC	9
GO:0098815	modulation of excitatory postsynaptic potential	3/164	38/17653	0.00523246	0.0511402	0.0379963	DLG4/STX1B/TMEM108	3
GO:0048489	synaptic vesicle transport	5/164	120/17653	0.00526329	0.0511402	0.0379963	CNIH2/KIF5A/STX1B/STX2/VAMP2	5
GO:0097480	establishment of synaptic vesicle localization	5/164	120/17653	0.00526329	0.0511402	0.0379963	CNIH2/KIF5A/STX1B/STX2/VAMP2	5
GO:0014831	gastro-intestinal system smooth muscle contraction	2/164	12/17653	0.00532594	0.0511402	0.0379963	GHSR/HTR1D	2
GO:0033605	positive regulation of catecholamine secretion	2/164	12/17653	0.00532594	0.0511402	0.0379963	GRK2/OPRK1	2
GO:0045741	positive regulation of epidermal growth factor-activated receptor activity	2/164	12/17653	0.00532594	0.0511402	0.0379963	ADRA2A/NEURL1	2
GO:0060442	branching involved in prostate gland morphogenesis	2/164	12/17653	0.00532594	0.0511402	0.0379963	FRS2/SHH	2
GO:0060456	positive regulation of digestive system process	2/164	12/17653	0.00532594	0.0511402	0.0379963	GHSR/TACR1	2
GO:0086067	AV node cell to bundle of His cell communication	2/164	12/17653	0.00532594	0.0511402	0.0379963	CACNA1C/SCN5A	2
GO:0090197	positive regulation of chemokine secretion	2/164	12/17653	0.00532594	0.0511402	0.0379963	ALOX15B/C5	2
GO:0034763	negative regulation of transmembrane transport	5/164	121/17653	0.00544984	0.0521932	0.0387787	ADRA1D/ADRA2A/CRHR1/NEDD4L/NTSR1	5
GO:0048009	insulin-like growth factor receptor signaling pathway	3/164	39/17653	0.0056303	0.0535024	0.0397514	GHSR/IGF2R/WNT1	3
GO:1901020	negative regulation of calcium ion transmembrane transporter activity	3/164	39/17653	0.0056303	0.0535024	0.0397514	ADRA1D/ADRA2A/CRHR1	3
GO:1901186	positive regulation of ERBB signaling pathway	3/164	39/17653	0.0056303	0.0535024	0.0397514	ADRA2A/NEURL1/PTK6	3
GO:0032413	negative regulation of ion transmembrane transporter activity	4/164	77/17653	0.00574273	0.0544298	0.0404404	ADRA1D/ADRA2A/CRHR1/NEDD4L	4
GO:0031346	positive regulation of cell projection organization	9/164	353/17653	0.00581723	0.0549938	0.0408595	BMPR2/DLG4/HRAS/NEDD4L/NEURL1/NRG1/PTK6/SRC/WNT1	9
GO:0055117	regulation of cardiac muscle contraction	4/164	78/17653	0.00601013	0.0564275	0.0419247	ADRA1B/CACNA1C/SCN5A/SMAD7	4
GO:0045834	positive regulation of lipid metabolic process	5/164	124/17653	0.00603749	0.0564275	0.0419247	FGF1/GHSR/PDGFB/SMPD3/SRC	5
GO:0001659	temperature homeostasis	3/164	40/17653	0.00604581	0.0564275	0.0419247	ADRB1/DRD1/NTSR1	3
GO:0044058	regulation of digestive system process	3/164	40/17653	0.00604581	0.0564275	0.0419247	GHSR/OPRK1/TACR1	3
GO:1904031	positive regulation of cyclin-dependent protein kinase activity	3/164	40/17653	0.00604581	0.0564275	0.0419247	CDC6/PDGFB/SRC	3
GO:0050678	regulation of epithelial cell proliferation	9/164	357/17653	0.00624776	0.0570827	0.0424115	BMPR2/FGF1/FRS2/GHSR/HRAS/PDGFB/SCN5A/SHH/TACR1	9
GO:0007171	activation of transmembrane receptor protein tyrosine kinase activity	2/164	13/17653	0.00625606	0.0570827	0.0424115	CHRNA3/NRG1	2
GO:0009111	vitamin catabolic process	2/164	13/17653	0.00625606	0.0570827	0.0424115	CYP26A1/FGF23	2
GO:0014857	regulation of skeletal muscle cell proliferation	2/164	13/17653	0.00625606	0.0570827	0.0424115	EPHB1/SHH	2
GO:0033604	negative regulation of catecholamine secretion	2/164	13/17653	0.00625606	0.0570827	0.0424115	ADRA2A/GHSR	2
GO:0042711	maternal behavior	2/164	13/17653	0.00625606	0.0570827	0.0424115	DRD1/OPRK1	2
GO:0043568	positive regulation of insulin-like growth factor receptor signaling pathway	2/164	13/17653	0.00625606	0.0570827	0.0424115	GHSR/WNT1	2
GO:0045760	positive regulation of action potential	2/164	13/17653	0.00625606	0.0570827	0.0424115	SCN5A/TACR1	2
GO:0046541	saliva secretion	2/164	13/17653	0.00625606	0.0570827	0.0424115	OPRK1/TACR1	2
GO:0008344	adult locomotory behavior	4/164	79/17653	0.0062857	0.0572108	0.0425067	DRD1/EFNB3/NTSR1/OPRD1	4
GO:0051150	regulation of smooth muscle cell differentiation	3/164	41/17653	0.00647919	0.0588259	0.0437067	PDGFB/SHH/SMARCD3	3
GO:0006260	DNA replication	8/164	296/17653	0.00653469	0.0591833	0.0439722	CDC6/EXO1/HRAS/PDGFB/POLN/POLQ/RAD50/SIN3A	8
GO:0009991	response to extracellular stimulus	11/164	495/17653	0.00662252	0.059831	0.0444534	ACTA1/ADRB1/BMPR2/CYP1A1/FGF23/GHSR/MC4R/PRKCG/SRC/SSTR2/SSTR3	11
GO:0097479	synaptic vesicle localization	5/164	127/17653	0.0066684	0.0600975	0.0446515	CNIH2/KIF5A/STX1B/STX2/VAMP2	5
GO:0050730	regulation of peptidyl-tyrosine phosphorylation	7/164	237/17653	0.00675712	0.0606878	0.04509	ADRA2A/DLG4/NEURL1/NRG1/PDGFB/PTK6/SRC	7
GO:0071478	cellular response to radiation	6/164	180/17653	0.00676699	0.0606878	0.04509	CNGB1/DDB2/EEF1D/GUCA1A/HRAS/PDE6B	6
GO:0000209	protein polyubiquitination	8/164	298/17653	0.00679506	0.060791	0.0451667	CCNF/DDB2/FBXL14/FBXL16/FBXO15/FBXW10/NEDD4L/UBE3D	8
GO:0010107	potassium ion import	3/164	42/17653	0.00693063	0.0612567	0.0455127	KCNJ12/KCNJ16/KCNJ4	3
GO:0031952	regulation of protein autophosphorylation	3/164	42/17653	0.00693063	0.0612567	0.0455127	PDGFB/RAD50/SRC	3
GO:0032924	activin receptor signaling pathway	3/164	42/17653	0.00693063	0.0612567	0.0455127	BMPR2/SHH/SMAD7	3
GO:0043268	positive regulation of potassium ion transport	3/164	42/17653	0.00693063	0.0612567	0.0455127	ADRA2A/DRD1/OPRK1	3
GO:0051602	response to electrical stimulus	3/164	42/17653	0.00693063	0.0612567	0.0455127	GRM1/SRC/TACR1	3
GO:0048608	reproductive structure development	10/164	430/17653	0.00699418	0.061522	0.0457098	ALOX15B/BMPR2/CCNF/FANCA/FRS2/GHSR/PDGFB/RSPO3/SHH/SRC	10
GO:0048732	gland development	10/164	430/17653	0.00699418	0.061522	0.0457098	ALOX15B/CYP1A1/FRS2/HRH2/IGF2R/NEURL1/NRG1/SHH/SRC/WNT1	10
GO:0070374	positive regulation of ERK1 and ERK2 cascade	7/164	239/17653	0.00706325	0.0619809	0.0460508	EPHB1/FGF23/GPR55/HCRTR1/HRAS/PDGFB/SRC	7
GO:0009581	detection of external stimulus	5/164	129/17653	0.00711383	0.0621712	0.0461922	CNGB1/EPHB1/GUCA1A/NTSR1/PDE6B	5
GO:0046849	bone remodeling	4/164	82/17653	0.00716245	0.0621712	0.0461922	GPR55/HTR1B/MC4R/SRC	4
GO:0014048	regulation of glutamate secretion	2/164	14/17653	0.00725444	0.0621712	0.0461922	HRH3/NTSR1	2
GO:0014856	skeletal muscle cell proliferation	2/164	14/17653	0.00725444	0.0621712	0.0461922	EPHB1/SHH	2
GO:0046606	negative regulation of centrosome cycle	2/164	14/17653	0.00725444	0.0621712	0.0461922	CCNF/NEK2	2
GO:0060746	parental behavior	2/164	14/17653	0.00725444	0.0621712	0.0461922	DRD1/OPRK1	2
GO:0090196	regulation of chemokine secretion	2/164	14/17653	0.00725444	0.0621712	0.0461922	ALOX15B/C5	2
GO:1903350	response to dopamine	2/164	14/17653	0.00725444	0.0621712	0.0461922	DRD1/SIN3A	2
GO:1903351	cellular response to dopamine	2/164	14/17653	0.00725444	0.0621712	0.0461922	DRD1/SIN3A	2
GO:1990845	adaptive thermogenesis	2/164	14/17653	0.00725444	0.0621712	0.0461922	ADRB1/MC4R	2
GO:0061458	reproductive system development	10/164	433/17653	0.00732889	0.0626629	0.0465575	ALOX15B/BMPR2/CCNF/FANCA/FRS2/GHSR/PDGFB/RSPO3/SHH/SRC	10
GO:0050886	endocrine process	4/164	83/17653	0.00747171	0.0637354	0.0473544	CRHR1/DRD5/OPRK1/TACR1	4
GO:0045471	response to ethanol	5/164	131/17653	0.00757964	0.0645061	0.047927	ADRA1D/HTR1B/HTR3A/OPRK1/TACR1	5
GO:0061138	morphogenesis of a branching epithelium	6/164	185/17653	0.00769956	0.065375	0.0485725	FGF1/FRS2/RSPO3/SHH/SRC/WNT1	6
GO:0007173	epidermal growth factor receptor signaling pathway	5/164	132/17653	0.00782034	0.0662471	0.0492205	ADRA2A/HRAS/NEURL1/PTK6/SRC	5
GO:0006775	fat-soluble vitamin metabolic process	3/164	44/17653	0.0078884	0.0665164	0.0494206	CYP1A1/CYP26A1/FGF23	3
GO:0048512	circadian behavior	3/164	44/17653	0.0078884	0.0665164	0.0494206	GPR176/HCRTR1/HCRTR2	3
GO:0032410	negative regulation of transporter activity	4/164	85/17653	0.00811637	0.0682818	0.0507322	ADRA1D/ADRA2A/CRHR1/NEDD4L	4
GO:0007586	digestion	5/164	134/17653	0.0083176	0.0682895	0.050738	ADRA2A/GHSR/HRH2/OPRK1/TACR1	5
GO:0051053	negative regulation of DNA metabolic process	5/164	134/17653	0.0083176	0.0682895	0.050738	BMPR2/CDC6/POLQ/RAD50/SRC	5
GO:0006837	serotonin transport	2/164	15/17653	0.00831974	0.0682895	0.050738	HRH3/HTR1B	2
GO:0021542	dentate gyrus development	2/164	15/17653	0.00831974	0.0682895	0.050738	DRD1/TMEM108	2
GO:0048521	negative regulation of behavior	2/164	15/17653	0.00831974	0.0682895	0.050738	GHSR/MC4R	2
GO:0050961	detection of temperature stimulus involved in sensory perception	2/164	15/17653	0.00831974	0.0682895	0.050738	EPHB1/NTSR1	2
GO:0050965	detection of temperature stimulus involved in sensory perception of pain	2/164	15/17653	0.00831974	0.0682895	0.050738	EPHB1/NTSR1	2
GO:0051967	negative regulation of synaptic transmission, glutamatergic	2/164	15/17653	0.00831974	0.0682895	0.050738	ADRA1D/HTR1B	2
GO:0070365	hepatocyte differentiation	2/164	15/17653	0.00831974	0.0682895	0.050738	CYP1A1/WNT1	2
GO:0007622	rhythmic behavior	3/164	45/17653	0.00839505	0.0682895	0.050738	GPR176/HCRTR1/HCRTR2	3
GO:2000027	regulation of organ morphogenesis	7/164	249/17653	0.0087507	0.0682895	0.050738	BMPR2/FGF1/FRS2/PARD6A/RSPO3/SHH/WNT1	7
GO:0045787	positive regulation of cell cycle	9/164	377/17653	0.00878053	0.0682895	0.050738	CDC6/CYP1A1/MTA3/PDGFB/PTK6/RXFP3/SIN3A/SMARCD3/SRC	9
GO:0006835	dicarboxylic acid transport	4/164	87/17653	0.0087965	0.0682895	0.050738	GRM2/HRH3/NTSR1/VAMP2	4
GO:0045981	positive regulation of nucleotide metabolic process	4/164	87/17653	0.0087965	0.0682895	0.050738	ADRB1/DRD5/GUCA1A/PTHLH	4
GO:0048013	ephrin receptor signaling pathway	4/164	87/17653	0.0087965	0.0682895	0.050738	EFNB3/EPHB1/HRAS/SRC	4
GO:1900544	positive regulation of purine nucleotide metabolic process	4/164	87/17653	0.0087965	0.0682895	0.050738	ADRB1/DRD5/GUCA1A/PTHLH	4
GO:1902476	chloride transmembrane transport	4/164	87/17653	0.0087965	0.0682895	0.050738	GABRA2/GABRA5/GABRA6/GABRG3	4
GO:0001974	blood vessel remodeling	3/164	46/17653	0.00892042	0.0682895	0.050738	ABR/BMPR2/RSPO3	3
GO:0045744	negative regulation of G-protein coupled receptor protein signaling pathway	3/164	46/17653	0.00892042	0.0682895	0.050738	ADRA2A/GRK2/HTR1B	3
GO:0001697	histamine-induced gastric acid secretion	1/164	1/17653	0.00929021	0.0682895	0.050738	HRH2	1
GO:0003108	negative regulation of the force of heart contraction by chemical signal	1/164	1/17653	0.00929021	0.0682895	0.050738	GRK2	1
GO:0003252	negative regulation of cell proliferation involved in heart valve morphogenesis	1/164	1/17653	0.00929021	0.0682895	0.050738	BMPR2	1
GO:0009692	ethylene metabolic process	1/164	1/17653	0.00929021	0.0682895	0.050738	CYP1A1	1
GO:0009949	polarity specification of anterior/posterior axis	1/164	1/17653	0.00929021	0.0682895	0.050738	SHH	1
GO:0010578	regulation of adenylate cyclase activity involved in G-protein coupled receptor signaling pathway	1/164	1/17653	0.00929021	0.0682895	0.050738	CRHR1	1
GO:0019341	dibenzo-p-dioxin catabolic process	1/164	1/17653	0.00929021	0.0682895	0.050738	CYP1A1	1
GO:0021576	hindbrain formation	1/164	1/17653	0.00929021	0.0682895	0.050738	WNT1	1
GO:0021588	cerebellum formation	1/164	1/17653	0.00929021	0.0682895	0.050738	WNT1	1
GO:0021732	midbrain-hindbrain boundary maturation	1/164	1/17653	0.00929021	0.0682895	0.050738	WNT1	1
GO:0022004	midbrain-hindbrain boundary maturation during brain development	1/164	1/17653	0.00929021	0.0682895	0.050738	WNT1	1
GO:0036321	ghrelin secretion	1/164	1/17653	0.00929021	0.0682895	0.050738	GHSR	1
GO:0036520	astrocyte-dopaminergic neuron signaling	1/164	1/17653	0.00929021	0.0682895	0.050738	WNT1	1
GO:0060781	mesenchymal cell proliferation involved in prostate gland development	1/164	1/17653	0.00929021	0.0682895	0.050738	SHH	1
GO:0060782	regulation of mesenchymal cell proliferation involved in prostate gland development	1/164	1/17653	0.00929021	0.0682895	0.050738	SHH	1
GO:0060783	mesenchymal smoothened signaling pathway involved in prostate gland development	1/164	1/17653	0.00929021	0.0682895	0.050738	SHH	1
GO:0061189	positive regulation of sclerotome development	1/164	1/17653	0.00929021	0.0682895	0.050738	SHH	1
GO:0061190	regulation of sclerotome development	1/164	1/17653	0.00929021	0.0682895	0.050738	SHH	1
GO:0071882	phospholipase C-activating adrenergic receptor signaling pathway	1/164	1/17653	0.00929021	0.0682895	0.050738	ADRA2A	1
GO:0072195	kidney smooth muscle cell differentiation	1/164	1/17653	0.00929021	0.0682895	0.050738	SHH	1
GO:0072255	metanephric glomerular mesangial cell development	1/164	1/17653	0.00929021	0.0682895	0.050738	PDGFB	1
GO:0090320	regulation of chylomicron remnant clearance	1/164	1/17653	0.00929021	0.0682895	0.050738	GPIHBP1	1
GO:0090321	positive regulation of chylomicron remnant clearance	1/164	1/17653	0.00929021	0.0682895	0.050738	GPIHBP1	1
GO:1901608	regulation of vesicle transport along microtubule	1/164	1/17653	0.00929021	0.0682895	0.050738	CNIH2	1
GO:1901609	negative regulation of vesicle transport along microtubule	1/164	1/17653	0.00929021	0.0682895	0.050738	CNIH2	1
GO:1901675	negative regulation of histone H3-K27 acetylation	1/164	1/17653	0.00929021	0.0682895	0.050738	SIN3A	1
GO:1902684	negative regulation of receptor localization to synapse	1/164	1/17653	0.00929021	0.0682895	0.050738	CNIH2	1
GO:1903126	negative regulation of centriole-centriole cohesion	1/164	1/17653	0.00929021	0.0682895	0.050738	NEK2	1
GO:1903742	regulation of anterograde synaptic vesicle transport	1/164	1/17653	0.00929021	0.0682895	0.050738	CNIH2	1
GO:1903743	negative regulation of anterograde synaptic vesicle transport	1/164	1/17653	0.00929021	0.0682895	0.050738	CNIH2	1
GO:1904050	positive regulation of spontaneous neurotransmitter secretion	1/164	1/17653	0.00929021	0.0682895	0.050738	STX1B	1
GO:1905301	regulation of macropinocytosis	1/164	1/17653	0.00929021	0.0682895	0.050738	STX1B	1
GO:1905302	negative regulation of macropinocytosis	1/164	1/17653	0.00929021	0.0682895	0.050738	STX1B	1
GO:1905327	tracheoesophageal septum formation	1/164	1/17653	0.00929021	0.0682895	0.050738	SHH	1
GO:1905899	regulation of smooth muscle tissue development	1/164	1/17653	0.00929021	0.0682895	0.050738	SHH	1
GO:1905900	negative regulation of smooth muscle tissue development	1/164	1/17653	0.00929021	0.0682895	0.050738	SHH	1
GO:1905901	positive regulation of smooth muscle tissue development	1/164	1/17653	0.00929021	0.0682895	0.050738	SHH	1
GO:1990708	conditioned place preference	1/164	1/17653	0.00929021	0.0682895	0.050738	OPRK1	1
GO:2000061	regulation of ureter smooth muscle cell differentiation	1/164	1/17653	0.00929021	0.0682895	0.050738	SHH	1
GO:2000062	negative regulation of ureter smooth muscle cell differentiation	1/164	1/17653	0.00929021	0.0682895	0.050738	SHH	1
GO:2000063	positive regulation of ureter smooth muscle cell differentiation	1/164	1/17653	0.00929021	0.0682895	0.050738	SHH	1
GO:2000356	regulation of kidney smooth muscle cell differentiation	1/164	1/17653	0.00929021	0.0682895	0.050738	SHH	1
GO:2000357	negative regulation of kidney smooth muscle cell differentiation	1/164	1/17653	0.00929021	0.0682895	0.050738	SHH	1
GO:2000358	positive regulation of kidney smooth muscle cell differentiation	1/164	1/17653	0.00929021	0.0682895	0.050738	SHH	1
GO:0007567	parturition	2/164	16/17653	0.00945066	0.0685079	0.0509002	CRHR1/CYP1A1	2
GO:0009208	pyrimidine ribonucleoside triphosphate metabolic process	2/164	16/17653	0.00945066	0.0685079	0.0509002	AK3/CTPS1	2
GO:0016446	somatic hypermutation of immunoglobulin genes	2/164	16/17653	0.00945066	0.0685079	0.0509002	EXO1/POLQ	2
GO:0031629	synaptic vesicle fusion to presynaptic active zone membrane	2/164	16/17653	0.00945066	0.0685079	0.0509002	STX1B/STX2	2
GO:0045056	transcytosis	2/164	16/17653	0.00945066	0.0685079	0.0509002	GPIHBP1/SRC	2
GO:0090195	chemokine secretion	2/164	16/17653	0.00945066	0.0685079	0.0509002	ALOX15B/C5	2
GO:0099500	vesicle fusion to plasma membrane	2/164	16/17653	0.00945066	0.0685079	0.0509002	STX1B/STX2	2
GO:0099003	vesicle-mediated transport in synapse	5/164	139/17653	0.00965589	0.0698576	0.0519031	CNIH2/KIF5A/STX1B/STX2/VAMP2	5
GO:0001523	retinoid metabolic process	4/164	90/17653	0.00988483	0.0712329	0.0529249	CYP1A1/CYP26A1/GPIHBP1/PLB1	4
GO:0060996	dendritic spine development	4/164	90/17653	0.00988483	0.0712329	0.0529249	DLG4/EPHB1/NEURL1/NRG1	4
GO:0001763	morphogenesis of a branching structure	6/164	198/17653	0.0105538	0.0752391	0.0559014	FGF1/FRS2/RSPO3/SHH/SRC/WNT1	6
GO:0018209	peptidyl-serine modification	8/164	322/17653	0.0105685	0.0752391	0.0559014	DRD1/GALNTL6/GRK2/OPRD1/PDGFB/PRKCG/SMAD7/SRC	8
GO:0030850	prostate gland development	3/164	49/17653	0.0106102	0.0752391	0.0559014	ALOX15B/FRS2/SHH	3
GO:0046579	positive regulation of Ras protein signal transduction	3/164	49/17653	0.0106102	0.0752391	0.0559014	GPR55/HRAS/NRG1	3
GO:0086010	membrane depolarization during action potential	3/164	49/17653	0.0106102	0.0752391	0.0559014	CACNA1C/SCN3B/SCN5A	3
GO:0002076	osteoblast development	2/164	17/17653	0.0106459	0.0752391	0.0559014	PTHLH/SHH	2
GO:0002566	somatic diversification of immune receptors via somatic mutation	2/164	17/17653	0.0106459	0.0752391	0.0559014	EXO1/POLQ	2
GO:0007213	G-protein coupled acetylcholine receptor signaling pathway	2/164	17/17653	0.0106459	0.0752391	0.0559014	CHRM4/GRK2	2
GO:0030502	negative regulation of bone mineralization	2/164	17/17653	0.0106459	0.0752391	0.0559014	AHSG/FGF23	2
GO:0032460	negative regulation of protein oligomerization	2/164	17/17653	0.0106459	0.0752391	0.0559014	OPRD1/SRC	2
GO:0016202	regulation of striated muscle tissue development	5/164	143/17653	0.010828	0.0762321	0.0566392	EPHB1/FRS2/MAPK11/NRG1/SHH	5
GO:0061337	cardiac conduction	5/164	143/17653	0.010828	0.0762321	0.0566392	CACNA1C/KCNJ12/KCNJ4/SCN3B/SCN5A	5
GO:0046677	response to antibiotic	8/164	326/17653	0.011324	0.079572	0.0591207	ADRA1D/CYP1A1/HTR1B/HTR3A/OPRK1/PDGFB/SRC/TACR1	8
GO:0006661	phosphatidylinositol biosynthetic process	5/164	145/17653	0.011449	0.0799624	0.0594108	FGF1/FGF23/FRS2/PDGFB/SYNJ2	5
GO:0030902	hindbrain development	5/164	145/17653	0.011449	0.0799624	0.0594108	SCN5A/SHH/SSTR2/SSTR3/WNT1	5
GO:1901861	regulation of muscle tissue development	5/164	145/17653	0.011449	0.0799624	0.0594108	EPHB1/FRS2/MAPK11/NRG1/SHH	5
GO:0021549	cerebellum development	4/164	94/17653	0.0114668	0.0799624	0.0594108	SCN5A/SSTR2/SSTR3/WNT1	4
GO:0098656	anion transmembrane transport	7/164	263/17653	0.0115881	0.0806549	0.0599252	GABRA2/GABRA5/GABRA6/GABRG3/NTSR1/PRKAG2/SLC35A2	7
GO:0031667	response to nutrient levels	10/164	465/17653	0.0117229	0.0814387	0.0605076	ADRB1/BMPR2/CYP1A1/FGF23/GHSR/MC4R/PRKCG/SRC/SSTR2/SSTR3	10
GO:0032095	regulation of response to food	2/164	18/17653	0.0119041	0.0819219	0.0608666	GHSR/PRKCG	2
GO:0046639	negative regulation of alpha-beta T cell differentiation	2/164	18/17653	0.0119041	0.0819219	0.0608666	SHH/SMAD7	2
GO:0051151	negative regulation of smooth muscle cell differentiation	2/164	18/17653	0.0119041	0.0819219	0.0608666	PDGFB/SHH	2
GO:1901386	negative regulation of voltage-gated calcium channel activity	2/164	18/17653	0.0119041	0.0819219	0.0608666	ADRA1D/CRHR1	2
GO:2000310	regulation of NMDA receptor activity	2/164	18/17653	0.0119041	0.0819219	0.0608666	CNIH2/DLG4	2
GO:0048634	regulation of muscle organ development	5/164	147/17653	0.0120938	0.0830714	0.0617207	EPHB1/FRS2/MAPK11/NRG1/SHH	5
GO:0051052	regulation of DNA metabolic process	9/164	399/17653	0.0123959	0.0849872	0.0631441	BMPR2/CDC6/HRAS/NEK2/PDGFB/POLQ/PRKCG/RAD50/SRC	9
GO:0048168	regulation of neuronal synaptic plasticity	3/164	52/17653	0.012473	0.0851972	0.0633001	DLG4/HRAS/NEURL1	3
GO:0050766	positive regulation of phagocytosis	3/164	52/17653	0.012473	0.0851972	0.0633001	ABR/AHSG/TUB	3
GO:0043393	regulation of protein binding	6/164	206/17653	0.0126443	0.0862071	0.0640504	HDAC5/NRG1/PDGFB/SMARCD3/SRC/TRIB3	6
GO:0001657	ureteric bud development	4/164	97/17653	0.0127543	0.0864749	0.0642494	FGF1/SHH/SMAD7/WNT1	4
GO:0002027	regulation of heart rate	4/164	97/17653	0.0127543	0.0864749	0.0642494	ADRB1/CACNA1C/SCN3B/SCN5A	4
GO:0016101	diterpenoid metabolic process	4/164	97/17653	0.0127543	0.0864749	0.0642494	CYP1A1/CYP26A1/GPIHBP1/PLB1	4
GO:0001890	placenta development	5/164	150/17653	0.0131067	0.0866184	0.064356	BMPR2/CCNF/GHSR/PDGFB/RSPO3	5
GO:0019369	arachidonic acid metabolic process	3/164	53/17653	0.0131328	0.0866184	0.064356	ALOX15B/CYP1A1/MGLL	3
GO:0048146	positive regulation of fibroblast proliferation	3/164	53/17653	0.0131328	0.0866184	0.064356	CDC6/PDGFB/WNT1	3
GO:1901068	guanosine-containing compound metabolic process	3/164	53/17653	0.0131328	0.0866184	0.064356	AK3/DLG4/PDE6B	3
GO:0048871	multicellular organismal homeostasis	8/164	335/17653	0.0131692	0.0866184	0.064356	ADRB1/CNGB1/DRD1/GPR55/MC4R/NTSR1/SRC/TUB	8
GO:0042752	regulation of circadian rhythm	4/164	98/17653	0.0132032	0.0866184	0.064356	HCRTR1/HCRTR2/PRKCG/SIN3A	4
GO:0050905	neuromuscular process	4/164	98/17653	0.0132032	0.0866184	0.064356	ABR/DLG4/DRD1/NRG1	4
GO:0072163	mesonephric epithelium development	4/164	98/17653	0.0132032	0.0866184	0.064356	FGF1/SHH/SMAD7/WNT1	4
GO:0072164	mesonephric tubule development	4/164	98/17653	0.0132032	0.0866184	0.064356	FGF1/SHH/SMAD7/WNT1	4
GO:0001759	organ induction	2/164	19/17653	0.0132242	0.0866184	0.064356	FGF1/FRS2	2
GO:0002029	desensitization of G-protein coupled receptor protein signaling pathway	2/164	19/17653	0.0132242	0.0866184	0.064356	GRK2/HTR1B	2
GO:0006907	pinocytosis	2/164	19/17653	0.0132242	0.0866184	0.064356	AHSG/STX1B	2
GO:0007617	mating behavior	2/164	19/17653	0.0132242	0.0866184	0.064356	DRD1/DRD5	2
GO:0016048	detection of temperature stimulus	2/164	19/17653	0.0132242	0.0866184	0.064356	EPHB1/NTSR1	2
GO:0022401	negative adaptation of signaling pathway	2/164	19/17653	0.0132242	0.0866184	0.064356	GRK2/HTR1B	2
GO:0045187	regulation of circadian sleep/wake cycle, sleep	2/164	19/17653	0.0132242	0.0866184	0.064356	HCRTR1/HCRTR2	2
GO:0070168	negative regulation of biomineral tissue development	2/164	19/17653	0.0132242	0.0866184	0.064356	AHSG/FGF23	2
GO:0072111	cell proliferation involved in kidney development	2/164	19/17653	0.0132242	0.0866184	0.064356	PDGFB/SHH	2
GO:1902074	response to salt	2/164	19/17653	0.0132242	0.0866184	0.064356	FGF23/GHSR	2
GO:0007178	transmembrane receptor protein serine/threonine kinase signaling pathway	8/164	336/17653	0.0133871	0.0875289	0.0650325	AKAP3/BMPR2/PARD6A/RGMB/SHH/SMAD7/SRC/WNT1	8
GO:0007405	neuroblast proliferation	3/164	54/17653	0.0138123	0.0896698	0.0666232	FRS2/SHH/SMARCD3	3
GO:0022029	telencephalon cell migration	3/164	54/17653	0.0138123	0.0896698	0.0666232	DRD1/HTR6/NRG1	3
GO:0034394	protein localization to cell surface	3/164	54/17653	0.0138123	0.0896698	0.0666232	GPIHBP1/NEDD4L/NRG1	3
GO:0045843	negative regulation of striated muscle tissue development	3/164	54/17653	0.0138123	0.0896698	0.0666232	EPHB1/FRS2/MAPK11	3
GO:0033002	muscle cell proliferation	6/164	211/17653	0.0140897	0.0913092	0.0678412	EPHB1/HTR1B/MAPK11/PDGFB/SHH/TACR1	6
GO:0030282	bone mineralization	4/164	100/17653	0.0141308	0.091414	0.0679191	AHSG/BMPR2/FGF23/PTHLH	4
GO:0035690	cellular response to drug	8/164	340/17653	0.0142849	0.0920863	0.0684186	CHRM4/CHRNA3/DRD1/GRK2/HTR1B/PDGFB/SIN3A/SRC	8
GO:0051271	negative regulation of cellular component movement	8/164	340/17653	0.0142849	0.0920863	0.0684186	ABR/ALOX15B/C5/CNIH2/HDAC5/NRG1/SHH/SMAD7	8
GO:0050673	epithelial cell proliferation	9/164	409/17653	0.0143649	0.0924397	0.0686812	BMPR2/FGF1/FRS2/GHSR/HRAS/PDGFB/SCN5A/SHH/TACR1	9
GO:0048635	negative regulation of muscle organ development	3/164	55/17653	0.0145114	0.0927135	0.0688846	EPHB1/FRS2/MAPK11	3
GO:0086065	cell communication involved in cardiac conduction	3/164	55/17653	0.0145114	0.0927135	0.0688846	CACNA1C/SCN3B/SCN5A	3
GO:0010634	positive regulation of epithelial cell migration	5/164	154/17653	0.0145444	0.0927135	0.0688846	BMPR2/FGF1/PDGFB/SRC/TACR1	5
GO:0002052	positive regulation of neuroblast proliferation	2/164	20/17653	0.0146048	0.0927135	0.0688846	SHH/SMARCD3	2
GO:0051152	positive regulation of smooth muscle cell differentiation	2/164	20/17653	0.0146048	0.0927135	0.0688846	SHH/SMARCD3	2
GO:0051589	negative regulation of neurotransmitter transport	2/164	20/17653	0.0146048	0.0927135	0.0688846	HRH3/HTR1B	2
GO:0060602	branch elongation of an epithelium	2/164	20/17653	0.0146048	0.0927135	0.0688846	FGF1/SHH	2
GO:2000278	regulation of DNA biosynthetic process	4/164	101/17653	0.0146097	0.0927135	0.0688846	BMPR2/NEK2/PDGFB/SRC	4
GO:0090068	positive regulation of cell cycle process	7/164	277/17653	0.0150398	0.0952782	0.0707902	CDC6/CYP1A1/MTA3/PDGFB/RXFP3/SIN3A/SMARCD3	7
GO:0001823	mesonephros development	4/164	102/17653	0.0150988	0.0953224	0.070823	FGF1/SHH/SMAD7/WNT1	4
GO:0051149	positive regulation of muscle cell differentiation	4/164	102/17653	0.0150988	0.0953224	0.070823	MAPK11/NRG1/SHH/SMARCD3	4
GO:0051146	striated muscle cell differentiation	7/164	279/17653	0.0155869	0.0979688	0.0727892	ACTA1/FRS2/HDAC5/NRG1/SHH/TNNT1/WNT1	7
GO:0009119	ribonucleoside metabolic process	4/164	103/17653	0.0155981	0.0979688	0.0727892	AK3/CTPS1/DLG4/PDE6B	4
GO:0022037	metencephalon development	4/164	103/17653	0.0155981	0.0979688	0.0727892	SCN5A/SSTR2/SSTR3/WNT1	4
GO:0016358	dendrite development	6/164	216/17653	0.0156467	0.0981061	0.0728912	CHRNA3/DLG4/EPHB1/NEDD4L/NEURL1/NRG1	6
GO:0051302	regulation of cell division	5/164	157/17653	0.0156897	0.0982076	0.0729667	CDC6/FGF1/PDGFB/RXFP3/SHH	5
GO:0021885	forebrain cell migration	3/164	57/17653	0.015969	0.0985791	0.0732427	DRD1/HTR6/NRG1	3
GO:0045453	bone resorption	3/164	57/17653	0.015969	0.0985791	0.0732427	GPR55/MC4R/SRC	3
GO:2000243	positive regulation of reproductive process	3/164	57/17653	0.015969	0.0985791	0.0732427	PLB1/SHH/SRC	3
GO:0002021	response to dietary excess	2/164	21/17653	0.0160446	0.0985791	0.0732427	ADRB1/MC4R	2
GO:0023058	adaptation of signaling pathway	2/164	21/17653	0.0160446	0.0985791	0.0732427	GRK2/HTR1B	2
GO:0031281	positive regulation of cyclase activity	2/164	21/17653	0.0160446	0.0985791	0.0732427	DRD5/GUCA1A	2
GO:0042749	regulation of circadian sleep/wake cycle	2/164	21/17653	0.0160446	0.0985791	0.0732427	HCRTR1/HCRTR2	2
GO:0046037	GMP metabolic process	2/164	21/17653	0.0160446	0.0985791	0.0732427	DLG4/PDE6B	2
GO:0051349	positive regulation of lyase activity	2/164	21/17653	0.0160446	0.0985791	0.0732427	DRD5/GUCA1A	2
GO:1902932	positive regulation of alcohol biosynthetic process	2/164	21/17653	0.0160446	0.0985791	0.0732427	FGF1/NTSR1	2
GO:1903306	negative regulation of regulated secretory pathway	2/164	21/17653	0.0160446	0.0985791	0.0732427	ABR/ADRA2A	2
GO:0051100	negative regulation of binding	5/164	158/17653	0.0160844	0.0986583	0.0733014	NEK2/PDGFB/RSF1/SIN3A/SUMO3	5
GO:1901214	regulation of neuron death	7/164	281/17653	0.0161479	0.0988824	0.073468	CHMP4A/EPHB1/GABRA5/GRM4/HRAS/PRKCG/WNT1	7
GO:0044706	multi-multicellular organism process	6/164	218/17653	0.0163016	0.0994915	0.0739206	BMPR2/CRHR1/CYP1A1/GHSR/PTHLH/TACR1	6
GO:0060560	developmental growth involved in morphogenesis	6/164	218/17653	0.0163016	0.0994915	0.0739206	BMPR2/FGF1/NEDD4L/NRG1/SHH/TMEM108	6
GO:0007602	phototransduction	3/164	58/17653	0.0167275	0.101416	0.0753501	CNGB1/GUCA1A/PDE6B	3
GO:0009584	detection of visible light	3/164	58/17653	0.0167275	0.101416	0.0753501	CNGB1/GUCA1A/PDE6B	3
GO:0051865	protein autoubiquitination	3/164	58/17653	0.0167275	0.101416	0.0753501	DDB2/TRIM71/UBE3D	3
GO:0097755	positive regulation of blood vessel diameter	3/164	58/17653	0.0167275	0.101416	0.0753501	ADRB1/BMPR2/DRD1	3
GO:0051054	positive regulation of DNA metabolic process	6/164	220/17653	0.0169753	0.102012	0.0757936	HRAS/NEK2/PDGFB/PRKCG/RAD50/SRC	6
GO:0098661	inorganic anion transmembrane transport	4/164	106/17653	0.017158	0.102012	0.0757936	GABRA2/GABRA5/GABRA6/GABRG3	4
GO:0001658	branching involved in ureteric bud morphogenesis	3/164	59/17653	0.0175059	0.102012	0.0757936	FGF1/SHH/WNT1	3
GO:1902305	regulation of sodium ion transmembrane transport	3/164	59/17653	0.0175059	0.102012	0.0757936	NEDD4L/SCN3B/SCN5A	3
GO:0040013	negative regulation of locomotion	8/164	353/17653	0.0175072	0.102012	0.0757936	ABR/ALOX15B/C5/GHSR/HDAC5/NRG1/SHH/SMAD7	8
GO:0007398	ectoderm development	2/164	22/17653	0.0175426	0.102012	0.0757936	SHH/STX2	2
GO:0010226	response to lithium ion	2/164	22/17653	0.0175426	0.102012	0.0757936	ACTA1/SHH	2
GO:0099072	regulation of postsynaptic membrane neurotransmitter receptor levels	2/164	22/17653	0.0175426	0.102012	0.0757936	DLG4/STX1B	2
GO:0006821	chloride transport	4/164	107/17653	0.0176988	0.102012	0.0757936	GABRA2/GABRA5/GABRA6/GABRG3	4
GO:0042176	regulation of protein catabolic process	8/164	355/17653	0.0180458	0.102012	0.0757936	ADRA2A/NEDD4L/NRG1/PRKCG/SHH/SMAD7/TRIB3/WNT1	8
GO:0018105	peptidyl-serine phosphorylation	7/164	288/17653	0.0182247	0.102012	0.0757936	DRD1/GRK2/OPRD1/PDGFB/PRKCG/SMAD7/SRC	7
GO:1903051	negative regulation of proteolysis involved in cellular protein catabolic process	3/164	60/17653	0.0183043	0.102012	0.0757936	PRKCG/SHH/WNT1	3
GO:0001698	gastrin-induced gastric acid secretion	1/164	2/17653	0.0184946	0.102012	0.0757936	HRH2	1
GO:0001732	formation of cytoplasmic translation initiation complex	1/164	2/17653	0.0184946	0.102012	0.0757936	EIF3A	1
GO:0001997	positive regulation of the force of heart contraction by epinephrine-norepinephrine	1/164	2/17653	0.0184946	0.102012	0.0757936	ADRB1	1
GO:0003249	cell proliferation involved in heart valve morphogenesis	1/164	2/17653	0.0184946	0.102012	0.0757936	BMPR2	1
GO:0003250	regulation of cell proliferation involved in heart valve morphogenesis	1/164	2/17653	0.0184946	0.102012	0.0757936	BMPR2	1
GO:0010512	negative regulation of phosphatidylinositol biosynthetic process	1/164	2/17653	0.0184946	0.102012	0.0757936	PDGFB	1
GO:0016539	intein-mediated protein splicing	1/164	2/17653	0.0184946	0.102012	0.0757936	SHH	1
GO:0017143	insecticide metabolic process	1/164	2/17653	0.0184946	0.102012	0.0757936	CYP1A1	1
GO:0021551	central nervous system morphogenesis	1/164	2/17653	0.0184946	0.102012	0.0757936	WNT1	1
GO:0021840	directional guidance of interneurons involved in migration from the subpallium to the cortex	1/164	2/17653	0.0184946	0.102012	0.0757936	NRG1	1
GO:0021842	chemorepulsion involved in interneuron migration from the subpallium to the cortex	1/164	2/17653	0.0184946	0.102012	0.0757936	NRG1	1
GO:0030908	protein splicing	1/164	2/17653	0.0184946	0.102012	0.0757936	SHH	1
GO:0031635	adenylate cyclase-inhibiting opioid receptor signaling pathway	1/164	2/17653	0.0184946	0.102012	0.0757936	OPRK1	1
GO:0032425	positive regulation of mismatch repair	1/164	2/17653	0.0184946	0.102012	0.0757936	PRKCG	1
GO:0033092	positive regulation of immature T cell proliferation in thymus	1/164	2/17653	0.0184946	0.102012	0.0757936	SHH	1
GO:0035585	calcium-mediated signaling using extracellular calcium source	1/164	2/17653	0.0184946	0.102012	0.0757936	CACNA1C	1
GO:0043133	hindgut contraction	1/164	2/17653	0.0184946	0.102012	0.0757936	GHSR	1
GO:0043134	regulation of hindgut contraction	1/164	2/17653	0.0184946	0.102012	0.0757936	GHSR	1
GO:0043314	negative regulation of neutrophil degranulation	1/164	2/17653	0.0184946	0.102012	0.0757936	ABR	1
GO:0043449	cellular alkene metabolic process	1/164	2/17653	0.0184946	0.102012	0.0757936	CYP1A1	1
GO:0043503	skeletal muscle fiber adaptation	1/164	2/17653	0.0184946	0.102012	0.0757936	ACTA1	1
GO:0044210	'de novo' CTP biosynthetic process	1/164	2/17653	0.0184946	0.102012	0.0757936	CTPS1	1
GO:0046041	ITP metabolic process	1/164	2/17653	0.0184946	0.102012	0.0757936	AK3	1
GO:0046619	optic placode formation involved in camera-type eye formation	1/164	2/17653	0.0184946	0.102012	0.0757936	FRS2	1
GO:0060458	right lung development	1/164	2/17653	0.0184946	0.102012	0.0757936	SHH	1
GO:0060516	primary prostatic bud elongation	1/164	2/17653	0.0184946	0.102012	0.0757936	SHH	1
GO:0060738	epithelial-mesenchymal signaling involved in prostate gland development	1/164	2/17653	0.0184946	0.102012	0.0757936	SHH	1
GO:0071505	response to mycophenolic acid	1/164	2/17653	0.0184946	0.102012	0.0757936	PDGFB	1
GO:0071506	cellular response to mycophenolic acid	1/164	2/17653	0.0184946	0.102012	0.0757936	PDGFB	1
GO:0071878	negative regulation of adenylate cyclase-activating adrenergic receptor signaling pathway	1/164	2/17653	0.0184946	0.102012	0.0757936	ADRA2A	1
GO:0072209	metanephric mesangial cell differentiation	1/164	2/17653	0.0184946	0.102012	0.0757936	PDGFB	1
GO:0072254	metanephric glomerular mesangial cell differentiation	1/164	2/17653	0.0184946	0.102012	0.0757936	PDGFB	1
GO:0072334	UDP-galactose transmembrane transport	1/164	2/17653	0.0184946	0.102012	0.0757936	SLC35A2	1
GO:0086098	angiotensin-activated signaling pathway involved in heart process	1/164	2/17653	0.0184946	0.102012	0.0757936	SRC	1
GO:0090327	negative regulation of locomotion involved in locomotory behavior	1/164	2/17653	0.0184946	0.102012	0.0757936	GHSR	1
GO:0097681	double-strand break repair via alternative nonhomologous end joining	1/164	2/17653	0.0184946	0.102012	0.0757936	POLQ	1
GO:0120054	intestinal motility	1/164	2/17653	0.0184946	0.102012	0.0757936	GHSR	1
GO:0120055	small intestinal transit	1/164	2/17653	0.0184946	0.102012	0.0757936	GHSR	1
GO:0120057	regulation of small intestinal transit	1/164	2/17653	0.0184946	0.102012	0.0757936	GHSR	1
GO:0120058	positive regulation of small intestinal transit	1/164	2/17653	0.0184946	0.102012	0.0757936	GHSR	1
GO:1903575	cornified envelope assembly	1/164	2/17653	0.0184946	0.102012	0.0757936	STX2	1
GO:1903937	response to acrylamide	1/164	2/17653	0.0184946	0.102012	0.0757936	OPRK1	1
GO:1904008	response to monosodium glutamate	1/164	2/17653	0.0184946	0.102012	0.0757936	GHSR	1
GO:1905176	positive regulation of vascular smooth muscle cell dedifferentiation	1/164	2/17653	0.0184946	0.102012	0.0757936	PDGFB	1
GO:2000124	regulation of endocannabinoid signaling pathway	1/164	2/17653	0.0184946	0.102012	0.0757936	MGLL	1
GO:2000386	positive regulation of ovarian follicle development	1/164	2/17653	0.0184946	0.102012	0.0757936	SRC	1
GO:2000729	positive regulation of mesenchymal cell proliferation involved in ureter development	1/164	2/17653	0.0184946	0.102012	0.0757936	SHH	1
GO:2001288	positive regulation of caveolin-mediated endocytosis	1/164	2/17653	0.0184946	0.102012	0.0757936	NEDD4L	1
GO:0030217	T cell differentiation	6/164	225/17653	0.018743	0.103227	0.0766961	CD8A/FANCA/IL1RL2/SHH/SMAD7/WNT1	6
GO:0006721	terpenoid metabolic process	4/164	109/17653	0.0188121	0.103452	0.0768634	CYP1A1/CYP26A1/GPIHBP1/PLB1	4
GO:0009147	pyrimidine nucleoside triphosphate metabolic process	2/164	23/17653	0.0190975	0.104086	0.077334	AK3/CTPS1	2
GO:0010586	miRNA metabolic process	2/164	23/17653	0.0190975	0.104086	0.077334	HRAS/TRIM71	2
GO:0032925	regulation of activin receptor signaling pathway	2/164	23/17653	0.0190975	0.104086	0.077334	SHH/SMAD7	2
GO:0042359	vitamin D metabolic process	2/164	23/17653	0.0190975	0.104086	0.077334	CYP1A1/FGF23	2
GO:0050802	circadian sleep/wake cycle, sleep	2/164	23/17653	0.0190975	0.104086	0.077334	HCRTR1/HCRTR2	2
GO:1904385	cellular response to angiotensin	2/164	23/17653	0.0190975	0.104086	0.077334	CDC6/SRC	2
GO:0051153	regulation of striated muscle cell differentiation	4/164	110/17653	0.0193847	0.105494	0.0783803	FRS2/HDAC5/NRG1/SHH	4
GO:0046890	regulation of lipid biosynthetic process	5/164	167/17653	0.0199379	0.108344	0.0804979	FGF1/PDGFB/PRKAG2/SMPD3/TRIB3	5
GO:0005976	polysaccharide metabolic process	4/164	111/17653	0.0199679	0.108347	0.0804997	B3GNT4/B3GNT9/PDGFB/PRKAG2	4
GO:0014902	myotube differentiation	4/164	112/17653	0.0205619	0.110887	0.0823872	ACTA1/HDAC5/SHH/WNT1	4
GO:0009218	pyrimidine ribonucleotide metabolic process	2/164	24/17653	0.0207082	0.110887	0.0823872	AK3/CTPS1	2
GO:0010460	positive regulation of heart rate	2/164	24/17653	0.0207082	0.110887	0.0823872	ADRB1/SCN3B	2
GO:0010640	regulation of platelet-derived growth factor receptor signaling pathway	2/164	24/17653	0.0207082	0.110887	0.0823872	PDGFB/SRC	2
GO:0021871	forebrain regionalization	2/164	24/17653	0.0207082	0.110887	0.0823872	SHH/WNT1	2
GO:0032104	regulation of response to extracellular stimulus	2/164	24/17653	0.0207082	0.110887	0.0823872	GHSR/PRKCG	2
GO:0032107	regulation of response to nutrient levels	2/164	24/17653	0.0207082	0.110887	0.0823872	GHSR/PRKCG	2
GO:0042573	retinoic acid metabolic process	2/164	24/17653	0.0207082	0.110887	0.0823872	CYP1A1/CYP26A1	2
GO:0060259	regulation of feeding behavior	2/164	24/17653	0.0207082	0.110887	0.0823872	GHSR/MC4R	2
GO:0030336	negative regulation of cell migration	7/164	296/17653	0.0208208	0.111328	0.0827145	ABR/ALOX15B/C5/HDAC5/NRG1/SHH/SMAD7	7
GO:0042177	negative regulation of protein catabolic process	4/164	113/17653	0.0211667	0.113012	0.0839661	NRG1/PRKCG/SHH/WNT1	4
GO:0007588	excretion	3/164	64/17653	0.0216978	0.115177	0.0855747	CHRNA3/NEDD4L/TACR1	3
GO:0009880	embryonic pattern specification	3/164	64/17653	0.0216978	0.115177	0.0855747	FRS2/SHH/WNT1	3
GO:0060675	ureteric bud morphogenesis	3/164	64/17653	0.0216978	0.115177	0.0855747	FGF1/SHH/WNT1	3
GO:2000573	positive regulation of DNA biosynthetic process	3/164	64/17653	0.0216978	0.115177	0.0855747	NEK2/PDGFB/SRC	3
GO:0050707	regulation of cytokine secretion	5/164	172/17653	0.0223196	0.11791	0.0876054	ALOX15B/C5/GHSR/MAPK11/SRC	5
GO:0022410	circadian sleep/wake cycle process	2/164	25/17653	0.0223734	0.11791	0.0876054	HCRTR1/HCRTR2	2
GO:0043501	skeletal muscle adaptation	2/164	25/17653	0.0223734	0.11791	0.0876054	ACTA1/TNNT1	2
GO:0060384	innervation	2/164	25/17653	0.0223734	0.11791	0.0876054	GABRA5/PRKCG	2
GO:2000463	positive regulation of excitatory postsynaptic potential	2/164	25/17653	0.0223734	0.11791	0.0876054	DLG4/STX1B	2
GO:0034754	cellular hormone metabolic process	4/164	115/17653	0.0224087	0.117927	0.0876179	CYP1A1/CYP26A1/PLB1/SHH	4
GO:0009314	response to radiation	9/164	442/17653	0.0225169	0.118157	0.0877888	CNGB1/DDB2/DRD1/EEF1D/GUCA1A/HRAS/HRH2/OPRK1/PDE6B	9
GO:0043687	post-translational protein modification	9/164	442/17653	0.0225169	0.118157	0.0877888	AHSG/CCNF/DDB2/FBXL14/FBXL16/FBXO15/FBXW10/FGF23/GPIHBP1	9
GO:0072171	mesonephric tubule morphogenesis	3/164	65/17653	0.0225962	0.118235	0.0878467	FGF1/SHH/WNT1	3
GO:1901616	organic hydroxy compound catabolic process	3/164	65/17653	0.0225962	0.118235	0.0878467	CYP46A1/FGF23/NTSR1	3
GO:0008543	fibroblast growth factor receptor signaling pathway	4/164	116/17653	0.0230461	0.119905	0.0890875	FGF1/FGF23/FRS2/TRIM71	4
GO:0017156	calcium ion regulated exocytosis	4/164	116/17653	0.0230461	0.119905	0.0890875	ADRA2A/STX1B/STX2/VAMP2	4
GO:0050715	positive regulation of cytokine secretion	4/164	116/17653	0.0230461	0.119905	0.0890875	ALOX15B/C5/MAPK11/SRC	4
GO:0051101	regulation of DNA binding	4/164	116/17653	0.0230461	0.119905	0.0890875	NEK2/RSF1/SIN3A/SUMO3	4
GO:0071466	cellular response to xenobiotic stimulus	5/164	174/17653	0.0233217	0.121167	0.0900254	CYP1A1/CYP26A1/CYP46A1/EPHX1/PDGFB	5
GO:0009266	response to temperature stimulus	6/164	237/17653	0.0234903	0.121653	0.0903859	ADRB1/EPHB1/FGF1/HTR1B/NTSR1/TACR1	6
GO:0021537	telencephalon development	6/164	237/17653	0.0234903	0.121653	0.0903859	DRD1/HTR6/NRG1/SCN5A/SHH/TMEM108	6
GO:0051145	smooth muscle cell differentiation	3/164	66/17653	0.0235146	0.121653	0.0903859	PDGFB/SHH/SMARCD3	3
GO:0050808	synapse organization	7/164	304/17653	0.0236646	0.122256	0.0908342	DLG4/DRD1/EPHB1/GHSR/NEURL1/NRG1/TMEM108	7
GO:0000732	strand displacement	2/164	26/17653	0.0240921	0.122565	0.0910641	EXO1/RAD50	2
GO:0001964	startle response	2/164	26/17653	0.0240921	0.122565	0.0910641	DRD1/NRG1	2
GO:0001975	response to amphetamine	2/164	26/17653	0.0240921	0.122565	0.0910641	DRD1/DRD5	2
GO:0006706	steroid catabolic process	2/164	26/17653	0.0240921	0.122565	0.0910641	CYP46A1/FGF23	2
GO:0043567	regulation of insulin-like growth factor receptor signaling pathway	2/164	26/17653	0.0240921	0.122565	0.0910641	GHSR/WNT1	2
GO:0045932	negative regulation of muscle contraction	2/164	26/17653	0.0240921	0.122565	0.0910641	GRK2/TNNT1	2
GO:0048011	neurotrophin TRK receptor signaling pathway	2/164	26/17653	0.0240921	0.122565	0.0910641	SRC/TMEM108	2
GO:0060740	prostate gland epithelium morphogenesis	2/164	26/17653	0.0240921	0.122565	0.0910641	FRS2/SHH	2
GO:1902745	positive regulation of lamellipodium organization	2/164	26/17653	0.0240921	0.122565	0.0910641	SRC/WNT1	2
GO:1904353	regulation of telomere capping	2/164	26/17653	0.0240921	0.122565	0.0910641	NEK2/RAD50	2
GO:1990776	response to angiotensin	2/164	26/17653	0.0240921	0.122565	0.0910641	CDC6/SRC	2
GO:0003281	ventricular septum development	3/164	67/17653	0.0244531	0.12309	0.091454	BMPR2/FRS2/SMAD7	3
GO:0030500	regulation of bone mineralization	3/164	67/17653	0.0244531	0.12309	0.091454	AHSG/BMPR2/FGF23	3
GO:0048663	neuron fate commitment	3/164	67/17653	0.0244531	0.12309	0.091454	NRG1/SHH/WNT1	3
GO:0051705	multi-organism behavior	3/164	67/17653	0.0244531	0.12309	0.091454	DLG4/GRPR/TACR1	3
GO:1901796	regulation of signal transduction by p53 class mediator	5/164	177/17653	0.0248789	0.12309	0.091454	CHD3/EXO1/MAPK11/PRKAG2/RAD50	5
GO:0010975	regulation of neuron projection development	9/164	450/17653	0.024912	0.12309	0.091454	BMPR2/CHRNA3/DLG4/EFNB3/NEDD4L/NEURL1/NRG1/PTK6/STX1B	9
GO:0007098	centrosome cycle	4/164	119/17653	0.0250241	0.12309	0.091454	CCNF/CHD3/NEK2/PARD6A	4
GO:0007004	telomere maintenance via telomerase	3/164	68/17653	0.0254117	0.12309	0.091454	NEK2/RAD50/SRC	3
GO:0045913	positive regulation of carbohydrate metabolic process	3/164	68/17653	0.0254117	0.12309	0.091454	NTSR1/PDGFB/SRC	3
GO:0014706	striated muscle tissue development	8/164	379/17653	0.0254684	0.12309	0.091454	ACTA1/EPHB1/FRS2/MAPK11/NEURL1/NRG1/SHH/SMAD7	8
GO:0006805	xenobiotic metabolic process	4/164	120/17653	0.0257055	0.12309	0.091454	CYP1A1/CYP26A1/CYP46A1/EPHX1	4
GO:0002026	regulation of the force of heart contraction	2/164	27/17653	0.025863	0.12309	0.091454	ADRB1/GRK2	2
GO:0007628	adult walking behavior	2/164	27/17653	0.025863	0.12309	0.091454	DRD1/EFNB3	2
GO:0036151	phosphatidylcholine acyl-chain remodeling	2/164	27/17653	0.025863	0.12309	0.091454	LPCAT4/PLB1	2
GO:0042745	circadian sleep/wake cycle	2/164	27/17653	0.025863	0.12309	0.091454	HCRTR1/HCRTR2	2
GO:1902692	regulation of neuroblast proliferation	2/164	27/17653	0.025863	0.12309	0.091454	SHH/SMARCD3	2
GO:0071214	cellular response to abiotic stimulus	7/164	310/17653	0.025966	0.12309	0.091454	CNGB1/DDB2/EEF1D/GRM1/GUCA1A/HRAS/PDE6B	7
GO:0104004	cellular response to environmental stimulus	7/164	310/17653	0.025966	0.12309	0.091454	CNGB1/DDB2/EEF1D/GRM1/GUCA1A/HRAS/PDE6B	7
GO:0030072	peptide hormone secretion	6/164	243/17653	0.0261422	0.12309	0.091454	ADRA2A/CACNA1C/CRHR1/GHSR/MC4R/SMPD3	6
GO:0046474	glycerophospholipid biosynthetic process	6/164	243/17653	0.0261422	0.12309	0.091454	FGF1/FGF23/FRS2/LPCAT4/PDGFB/SYNJ2	6
GO:0007018	microtubule-based movement	7/164	311/17653	0.026364	0.12309	0.091454	CNIH2/KIF17/KIF2B/KIF5A/KIF6/KLC2/TMEM108	7
GO:0008202	steroid metabolic process	7/164	311/17653	0.026364	0.12309	0.091454	CYP1A1/CYP26A1/CYP46A1/FGF1/FGF23/PRKAG2/SHH	7
GO:2000146	negative regulation of cell motility	7/164	311/17653	0.026364	0.12309	0.091454	ABR/ALOX15B/C5/HDAC5/NRG1/SHH/SMAD7	7
GO:0071482	cellular response to light stimulus	4/164	121/17653	0.026398	0.12309	0.091454	CNGB1/DDB2/GUCA1A/PDE6B	4
GO:0015698	inorganic anion transport	5/164	180/17653	0.0265015	0.12309	0.091454	FGF23/GABRA2/GABRA5/GABRA6/GABRG3	5
GO:0045926	negative regulation of growth	6/164	244/17653	0.0266028	0.12309	0.091454	ADRB1/ALOX15B/BMPR2/GNG4/MAPK11/PTK6	6
GO:0007409	axonogenesis	9/164	456/17653	0.0268238	0.12309	0.091454	BMPR2/EFNB3/EPHB1/FRS2/HRAS/KIF5A/NRG1/SHH/SRC	9
GO:1905330	regulation of morphogenesis of an epithelium	5/164	181/17653	0.027057	0.12309	0.091454	FGF1/PARD6A/RSPO3/SHH/WNT1	5
GO:0031503	protein-containing complex localization	6/164	245/17653	0.0270687	0.12309	0.091454	CNIH2/DLG4/KIF17/KIF5A/SMAD7/STX1B	6
GO:0001545	primary ovarian follicle growth	1/164	3/17653	0.027614	0.12309	0.091454	SRC	1
GO:0001743	optic placode formation	1/164	3/17653	0.027614	0.12309	0.091454	FRS2	1
GO:0002025	norepinephrine-epinephrine-mediated vasodilation involved in regulation of systemic arterial blood pressure	1/164	3/17653	0.027614	0.12309	0.091454	ADRB1	1
GO:0002188	translation reinitiation	1/164	3/17653	0.027614	0.12309	0.091454	EIF3A	1
GO:0003051	angiotensin-mediated drinking behavior	1/164	3/17653	0.027614	0.12309	0.091454	TACR1	1
GO:0003099	positive regulation of the force of heart contraction by chemical signal	1/164	3/17653	0.027614	0.12309	0.091454	ADRB1	1
GO:0007228	positive regulation of hh target transcription factor activity	1/164	3/17653	0.027614	0.12309	0.091454	SHH	1
GO:0009624	response to nematode	1/164	3/17653	0.027614	0.12309	0.091454	CYP1A1	1
GO:0010979	regulation of vitamin D 24-hydroxylase activity	1/164	3/17653	0.027614	0.12309	0.091454	FGF23	1
GO:0010980	positive regulation of vitamin D 24-hydroxylase activity	1/164	3/17653	0.027614	0.12309	0.091454	FGF23	1
[truncated: 2,908 more rows]

## Sheet: CC_M7
Supplementary Table 3. The enrichment analysis of GO-BP and KEGG pathways for core dysfunctional modules (CC set).
[truncated: 3,734 more rows]

[truncated: 9 more sheets: CC_M9, CC_M17, CC_M29, PFC_M2, PFC_M5, PFC_M6, PFC_M8, PFC_M11, PFC_M24]
