# Supplementary material for: Integrated Analysis of Brain Transcriptome Reveals Convergent Molecular Pathways in Autism Spectrum Disorder
Source: Front Psychiatry. 2019 Oct 8;10:706. doi: 10.3389/fpsyt.2019.00706 (PMC6795181; doi:10.3389/fpsyt.2019.00706)
Supplement: Supplementary file 4 [file Table_4.xls]

## Sheet: Sheet1
Supplementary Table 4. 1714 genes from WGS dataset.
Gene_symbol	Gene_Id
KCNJ18	100134444
PTPRN2	5799
DPP6	1804
RPH3AL	9501
GPC5	2262
CSF2RA	1438
CAMK1D	57118
ACSL3	2181
P2RY8	286530
PCSK5	5125
SLC9B1	150159
NSUN6	221078
TAX1BP1	8887
GRID2	2895
INPP5A	3632
TP63	8626
CRLF2	64109
ANTXR2	118429
ZNF713	349075
FMN2	56776
NRXN3	9369
DMD	1756
ENAH	55740
DIP2B	57609
PKD1L2	114780
ASMT	438
LRP1B	53353
LOC389831	389831
FCGBP	8857
MYOM2	9172
CPNE4	131034
BFSP2	8419
MUC6	4588
ASRGL1	80150
RIMS2	9699
VAV2	7410
PRIM2	5558
SMYD3	64754
SPATC1	375686
MED13	9969
TDRD9	122402
MTUS2	23281
PRAMEF15	653619
C2orf27A	29798
STK38L	23012
BAGE4	85317
BAGE5	85316
BAGE2	85319
BAGE3	85318
CNTNAP2	26047
MCC	4163
BAGE	574
GALNT9	50614
NPHP1	4867
RPL17-C18orf32	100526842
CSMD1	64478
MYT1L	23040
USP45	85015
DLG2	1740
VPS53	55275
ERBB4	2066
SRGAP2	23380
ARHGEF7	8874
CADM2	253559
BPTF	2186
DIP2A	23181
MOXD1	26002
FRMD4A	55691
PTPRD	5789
WDPCP	51057
ZNF717	100131827
BBS9	27241
FHIT	2272
PRKG1	5592
CSMD2	114784
CFHR1	3078
NBPF14	25832
NBPF10	100132406
DCC	1630
SLC25A6	293
SDK2	54549
MLIP	90523
ARHGAP24	83478
CALN1	83698
FAM155A	728215
PSPC1	55269
CELF2	10659
IKBKB	3551
SKA3	221150
GINM1	116254
FAM189A1	23359
PCDH15	65217
ITGBL1	9358
PRKN	5071
WWP2	11060
TRPM1	4308
DTX2	113878
MALRD1	340895
ZNF567	163081
MUC12	10071
FAM104A	84923
CCDC57	284001
AFDN	4301
PDE1C	5137
TWIST2	117581
PDE12	201626
CCSER1	401145
ATP6V1D	51382
CADM1	23705
DIP2C	22982
ANKRD30BL	554226
PPP6R3	55291
GRK5	2869
CSNK1G1	53944
GBA3	57733
PHF21B	112885
PDE4DIP	9659
WWOX	51741
KCNJ12	3768
ADGRL4	64123
ADGRL3	23284
ABO	28
LPP	4026
BCAR3	8412
SGCZ	137868
PATJ	10207
RAD54L	8438
CTNNA2	1496
CERS3	204219
NBDY	550643
PRKAR1B	5575
SPDYE16	102723555
ARMC1	55156
CAMK4	814
SPPL3	121665
TRAPPC9	83696
ITGA1	3672
TMEM192	201931
IL3RA	3563
SRBD1	55133
CLIP2	7461
CDKAL1	54901
RCBTB1	55213
ZFP64	55734
C4orf19	55286
NRXN1	9378
KCNG2	26251
TNS1	7145
STK32A	202374
PSD3	23362
ZNF385B	151126
KCNJ6	3763
KIAA1217	56243
MAPKAP1	79109
CCDC171	203238
HHAT	55733
PSG5	5673
SLC16A13	201232
C5orf66	100996485
SCAPER	49855
ATP12A	479
PDZRN4	29951
PIAS1	8554
ESCO2	157570
GABRG3	2567
TMEM132C	92293
LHFPL3	375612
SPAG17	200162
NPNT	255743
ZNF124	7678
IMMP2L	83943
CLSTN2	64084
SCHIP1	29970
TULP4	56995
CCZ1B	221960
GTF2IRD2	84163
TTC23	64927
NSMCE2	286053
IQCJ-SCHIP1	100505385
VPS45	11311
RBFOX3	146713
RBMS3	27303
PAN3	255967
FAM198A	729085
ZNF143	7702
GRXCR1	389207
PHF21A	51317
STON1	11037
SCNN1A	6337
SORCS3	22986
SSBP2	23635
STON1-GTF2A1L	286749
NEDD4L	23327
MUC16	94025
CDH12	1010
GPRC5A	9052
POTEC	388468
CBWD5	220869
IL34	146433
EXOC4	60412
ANK3	288
ACBD6	84320
USP20	10868
CDH7	1005
DPP10	57628
ASTN2	23245
PARD3B	117583
PITPNC1	26207
ZC3HAV1	56829
WNK1	65125
AHRR	57491
GRIA3	2892
DOCK7	85440
KANSL1	284058
SYT17	51760
GSPT1	2935
LRMDA	83938
MYBL2	4605
GTPBP6	8225
SPATA17	128153
TBC1D1	23216
UNC13C	440279
TRPS1	7227
CNTNAP5	129684
MON2	23041
ABLIM2	84448
CCND3	896
TNKS	8658
RC3H1	149041
HEATR5A	25938
SLC4A8	9498
PLCL2	23228
WDR60	55112
NHS	4810
STON2	85439
BANP	54971
CNOT1	23019
SNX6	58533
SNX24	28966
WDR27	253769
DOCK1	1793
SOX6	55553
SYT14	255928
MAML3	55534
GPR89B	51463
DEUP1	159989
RBFOX1	54715
CCDC138	165055
BCAS3	54828
DRAM1	55332
ACTR3C	653857
ADAM18	8749
NRG1	3084
SUCLG2	8801
ZNF71	58491
ATP2B2	491
ASMTL	8623
IL9R	3581
SACM1L	22908
UPK3B	105375355
PDIA5	10954
CDH4	1002
MAD1L1	8379
NBPF12	149013
ACP6	51205
RASA3	22821
NBPF9	400818
EYS	346007
CHRNA7	1139
THSD4	79875
CD38	952
AP3B1	8546
SLC39A11	201266
SUGCT	79783
PRAMEF13	400736
EIPR1	7260
ATP11A	23250
ADPRHL1	113622
TENM2	57451
ABCB5	340273
MAGI2	9863
BCL2L1	598
TCF25	22980
PPP2R2D	55844
MYRFL	196446
RGPD1	400966
MCF2L	23263
KLF13	51621
FMR1	2332
PSG6	5675
SRGAP2C	653464
PCDH11Y	83259
STARD7	56910
ADARB2	105
FAM25G	100133093
LRRTM4	80059
FAM25C	644054
NME7	29922
FRMD4B	23150
CCDC60	160777
UBE3D	90025
PGM5	5239
TCERG1L	256536
NPIPA8	101059953
NPIPA7	101059938
ZDHHC13	54503
ALMS1	7840
POTEG	404785
MGAT4C	25834
CCDC7	79741
C18orf32	497661
CNTNAP3B	728577
PIBF1	10464
NXN	64359
KLHL2	11275
PCBP3	54039
HTR2C	3358
PARVB	29780
ABR	29
MUC5AC	4586
SUMF1	285362
NCALD	83988
TRPM3	80036
CD5	921
NBPF26	101060684
TYW1	55253
LMF1	64788
PASD1	139135
ANKRD33B	651746
RNF14	9604
ZNF679	168417
KCNIP4	80333
ARF4	378
RGPD3	653489
RGPD5	84220
RGPD8	727851
PCDH12	51294
COL23A1	91522
MR1	3140
NUBPL	80224
NPIPB11	728888
MEF2C	4208
TMC2	117532
NDFIP1	80762
CFHR3	10878
CFHR4	10877
TJP2	9414
AP3S1	1176
CLCNKB	1188
FCGR2C	9103
WIPF1	7456
ZFR	51663
CACNA1B	774
CACNA1C	775
CLCN5	1184
SEH1L	81929
CHD1L	9557
ADAMTS17	170691
C6	729
GALNTL6	442117
ZNF320	162967
TDG	6996
CEMIP	57214
FCGR3B	2215
ALPP	250
ZNF727	442319
CCDC175	729665
PLIN4	729359
NALCN	259232
SOCS6	9306
ADAM2	2515
PSG9	5678
PSG7	5676
PSG1	5669
CHD5	26038
AP1AR	55435
AGO1	26523
NCOR2	9612
SRGAP2B	647135
CYP2B6	1555
HP	3240
ADK	132
KALRN	8997
WASHC2C	253725
PCDH1	5097
IGF1R	3480
SLC45A2	51151
OR13C2	392376
UCKL1	54963
HCN1	348980
ANO2	57101
TMEM132D	121256
ALPK1	80216
TTC34	100287898
SLC2A14	144195
AMPH	273
TBCE	6905
CSGALNACT1	55790
FAM131C	348487
CDK12	51755
NOS1AP	9722
TRA2B	6434
CYP11B2	1585
CYP11B1	1584
TPO	7173
CEACAM3	1084
ATP6V0A4	50617
GRIK3	2899
CDK7	1022
ZNF765-ZNF761	110116772
RCSD1	92241
SORBS1	10580
SCN2A	6326
XPR1	9213
PADI4	23569
PPIL6	285755
CCDC91	55297
CTSH	1512
PRAMEF18	391003
PRAMEF10	343071
WAC	51322
ZMIZ1	57178
OXR1	55074
OR5H15	403274
OR5H14	403273
ABHD12B	145447
CYP2A6	1548
ANKFN1	162282
C1R	715
KIFAP3	22920
SYCE1	93426
PITRM1	10531
MMS19	64210
SORCS2	57537
KIAA1614	57710
SGCD	6444
ADTRP	84830
TBC1D16	125058
ADAM12	8038
CPNE7	27132
CPNE5	57699
DGKB	1607
SHANK2	22941
ZDHHC11	79844
ANP32E	81611
PSG11	5680
OTUD7A	161725
AMZ2	51321
ZNF761	388561
PAIP2B	400961
TPK1	27010
CAMTA1	23261
GZMB	3002
GZMH	2999
OR2T34	127068
LMOD2	442721
GSTA1	2938
MRPL42	28977
MPHOSPH8	54737
OR8G2P	26492
FAM129A	116496
ZNF765	91661
TIFA	92610
RIPOR2	9750
SPRY3	10251
CT45A10	102723631
ZNF431	170959
AGAP4	119016
ISPD	729920
AGAP9	642517
STX6	10228
RP1	6101
CARD17	440068
VAMP7	6845
ABI1	10006
PECAM1	5175
TPD52	7163
DCLK1	9201
RBM33	155435
CYP4Z1	199974
GSTT2	2953
LCMT1	51451
CTNND2	1501
TMEM38B	55151
RIMBP2	23504
RAD51B	5890
ZP3	7784
GRK3	157
EXD3	54932
ZDHHC11B	653082
LRP5L	91355
GUCY1A2	2977
NEUROG2	63973
RAB7B	338382
GSTT2B	653689
ADGRA1	84435
SEMA3A	10371
SEMA3E	9723
DSCAM	1826
ZC3H12C	85463
AVL9	23080
DPY19L2	283417
PPP4R3B	57223
IFNA10	3446
WRN	7486
ZFYVE28	57732
HNRNPCL2	440563
COL22A1	169044
FMNL2	114793
NBPF8	728841
TNFRSF10C	8794
TNFRSF10B	8795
TNFRSF10A	8797
TNFRSF10D	8793
CIITA	4261
ADGRB1	575
FAIM2	23017
ZNF735	730291
ZNF888	388559
RELL2	285613
ZNF16	7564
RPTOR	57521
NOS2	4843
MBD3	53615
MLPH	79083
GNPDA1	10007
ZNF705B	100132396
LPA	4018
DHRS4L2	317749
PKHD1	5314
DDAH1	23576
BCAR1	9564
MAOB	4129
HDAC3	8841
SH3BP4	23677
ADAP1	11033
WDR25	79446
CST1	1469
KLHL15	80311
LOC339862	339862
OPRL1	4987
ARAP3	64411
ZNF726	730087
SPATC1L	84221
PFKP	5214
KDM4C	23081
WARS	7453
TMEM243	79161
LOC105377372	105377372
ZGRF1	55345
CRLF3	51379
CASTOR2	729438
MPP4	58538
SNTG1	54212
TRIM74	378108
KPNA2	3838
TSHR	7253
TRPM2	7226
SPACA9	11092
C17orf58	284018
C17orf51	339263
SEC23B	10483
OR7A17	26333
OR4A16	81327
OR4A15	81328
GAK	2580
FANK1	92565
FCHSD1	89848
ZNF714	148206
TPH2	121278
ABCC5	10057
ABCC1	4363
CELA3B	23436
AFAP1L2	84632
FOXD4L6	653404
ABL2	27
IFNA7	3444
FOPNL	123811
TPTE2	93492
PDIA6	10130
RAB3C	115827
GPC6	10082
DACH2	117154
NFIA	4774
PGM2L1	283209
RNF17	56163
PABPN1L	390748
NIPA2	81614
HKDC1	80201
PIK3CB	5291
NCBP3	55421
RNF115	27246
SPTLC2	9517
HMGCLL1	54511
MEI1	150365
TCOF1	6949
C2CD6	151254
NUP93	9688
MUC4	4585
PIK3C3	5289
ZNF676	163223
CTBP1	1487
SPPL2B	56928
ITGA4	3676
MGST3	4259
DENND4A	10260
IQSEC1	9922
PALM2	114299
FBXL13	222235
GMDS	2762
TTL	150465
KSR1	8844
KCNIP1	30820
SDK1	221935
PRSS57	400668
CHST9	83539
COL4A6	1288
ANAPC1	64682
CHST6	4166
KCNH5	27133
KCNH7	90134
UTP20	27340
IDO2	169355
SMAD3	4088
SHROOM3	57619
SHROOM2	357
MTIF3	219402
TUBB2A	7280
SNTB1	6641
ERICH6	131831
AP3D1	8943
ERICH2	285141
ERICH1	157697
SZT2	23334
RGPD4	285190
NOL4	8715
PQLC1	80148
SRPK2	6733
RAB11FIP4	84440
CCDC117	150275
CD99	4267
DCAKD	79877
ADARB1	104
NOCT	25819
LOC389895	389895
ABAT	18
MAGEA1	4100
XKR4	114786
WDR45B	56270
EEA1	8411
SLC4A5	57835
SLIT3	6586
SLIT2	9353
HOMER2	9455
SMOX	54498
CALY	50632
THAP4	51078
MCF2	4168
SFMBT1	51460
PRPF3	9129
CYP4F3	4051
ASB7	140460
ASB9	140462
ANKRD30B	374860
RELN	5649
KNDC1	85442
AAGAB	79719
KLK7	5650
CHFR	55743
SYPL1	6856
RAB27A	5873
RFPL4AL1	729974
ZNF670	93474
RHBDL1	9028
ZNF57	126295
KHDRBS2	202559
MDGA1	266727
RCC1L	81554
ZNF609	23060
PLCH1	23007
VEZF1	7716
EXOC2	55770
BVES	11149
BOP1	23246
SCMH1	22955
SHISA6	388336
COX10	1352
SHISA9	729993
EPHX1	2052
TMC7	79905
WASF1	8936
NINL	22981
MAGT1	84061
USP17L7	392197
MCTP1	79772
MECOM	2122
NDFIP2	54602
GPCPD1	56261
CLIC4	25932
PLPP4	196051
NLGN1	22871
TET1	80312
ANKLE2	23141
TRIR	79002
TJP3	27134
BABAM2	9577
VMP1	81671
ST6GAL1	6480
AGRN	375790
SMOC2	64094
POMZP3	22932
ZNF7	7553
TIPIN	54962
GOLGA6L2	283685
SYNDIG1	79953
CADPS	8618
NBPF19	101060226
CEP131	22994
PRAMEF4	400735
DCAF6	55827
FAM71F2	346653
CFAP206	154313
CMC1	152100
POLR3E	55718
DLGAP1	9229
DLGAP4	22839
EIF4ENIF1	56478
TMEM178B	100507421
HMGCL	3155
SLC15A5	729025
MCUB	55013
MASP2	10747
UTRN	7402
RRAS2	22800
NTSR1	4923
ARHGAP8	23779
IRS2	8660
NDRG2	57447
CMIP	80790
HSPE1-MOB4	100529241
IARS2	55699
C4BPA	722
PPM1H	57460
PRLH	51052
PPP6C	5537
FLJ44635	392490
SIKE1	80143
CDK11A	728642
CDK11B	984
SCRN3	79634
PTPN2	5771
ZFAT	57623
RNF145	153830
CYP2E1	1571
CAMKK1	84254
MBD3L2	125997
FSTL4	23105
EPG5	57724
AGBL4	84871
MYO1D	4642
ADAMTS14	140766
PGBD5	79605
CTPS2	56474
SLC22A18AS	5003
PEX5L	51555
HERPUD2	64224
DCDC2C	728597
SPANXA1	30014
SPANXA2	728712
RAP1GAP2	23108
AGPAT5	55326
RFPL4A	342931
OCRL	4952
FCGR3A	2214
LRRC27	80313
ALDH1A2	8854
ALDH1A3	220
SEL1L2	80343
RGS7	6000
SLC16A12	387700
EYA4	2070
SPINK5	11005
EYA1	2138
PIEZO2	63895
PIGU	128869
COG4	25839
HPD	3242
OAZ2	4947
ZNF729	100287226
RDH12	145226
KANK1	23189
MTBP	27085
KLK10	5655
ZFAND4	93550
PRR7	80758
C6orf15	29113
SMAP1	60682
NTRK2	4915
ARHGAP20	57569
ARHGAP26	23092
MICALCL	84953
KDM4E	390245
TRHDE	29953
CD24	100133941
HSDL2	84263
CCNY	219771
ACSL5	51703
FAT3	120114
GRB2	2885
PSG8	440533
PSG4	5672
PSG2	5670
CT45A1	541466
CT45A3	441519
RASSF5	83593
KLRC2	3822
JMY	133746
LRRK1	79705
LRRK2	120892
ATP8B1	5205
CAP2	10486
COL27A1	85301
FPGT-TNNI3K	100526835
RNF44	22838
ANKRD27	84079
RHOJ	57381
TMPRSS15	5651
ITPR2	3709
ANKRD28	23243
PADI1	29943
ABCG2	9429
PLSCR2	57047
ANKRD20A3	441425
ANKRD20A1	84210
ANKRD20A4	728747
USP51	158880
PRODH	5625
KDM1A	23028
SGSM1	129049
MAPK10	5602
MUC5B	727897
OGFOD3	79701
CACNB2	783
BMPR1A	657
ASH1L	55870
TMEM120B	144404
ZNF518A	9849
VIPAS39	63894
ZNF483	158399
PIAS4	51588
HDHD5	27440
TEX36	387718
BCL2L14	79370
HIGD1A	25994
MLH1	4292
SHOX	6473
DENND1B	163486
PCDH7	5099
GNA12	2768
SDHA	6389
RYK	6259
TMCO3	55002
SBF2	81846
EEF2K	29904
SAMD12	401474
SAMD11	148398
LINS1	55180
PTGER2	5732
PCDH11X	27328
PTGR1	22949
MACROD2	140733
LMNTD1	160492
AKAP6	9472
ZSCAN18	65982
STARD8	9754
FAM20C	56975
ANO9	338440
TMEM170B	100113407
ANO3	63982
TANGO6	79613
SPATA31A1	647060
WDR41	55255
PEPD	5184
RNF103-CHMP3	100526767
GRM4	2914
GRM7	2917
ALPK2	115701
SENP7	57337
NCEH1	57552
CUX1	1523
CUX2	23316
DSE	29940
DCDC2	51473
WDFY4	57705
SYN3	8224
MAP3K7	6885
ANKRD36	375248
ZNF835	90485
BSN	8927
ELL2	22936
ERBIN	55914
RIMS1	22999
FAM110D	79927
PEX3	8504
PEX5	5830
IL2RA	3559
TPCN1	53373
APOBEC3F	200316
PBRM1	55193
CDK5RAP2	55755
UGT2B28	54490
PRKD1	5587
ATPAF2	91647
DEFB130A	245940
ZNF493	284443
ZNF492	57615
SLC37A3	84255
SHC2	25759
PRPSAP2	5636
GRIN3A	116443
N4BP2	55728
ARFIP1	27236
NLGN4X	57502
GANC	2595
ZNF208	7757
KCNAB2	8514
MMP20	9313
ENDOD1	23052
CFAP74	85452
ZNF543	125919
STXBP5L	9515
SLC1A2	6506
FRYL	285527
IDI1	3422
2018-03-04	57574
LRRC49	54839
MICB	4277
RARB	5915
DHRS4	10901
PRAMEF27	101929983
ROR2	4920
MTMR7	9108
JAG2	3714
HRG	3273
WRAP73	49856
OSBPL10	114884
SYT9	143425
LRRC4C	57689
SYT1	6857
METTL21A	151194
RHD	6007
TBC1D3B	414059
TBC1D3D	101060389
TBC1D3G	101060321
TBC1D3H	729877
TBC1D3I	102724862
TBC1D3L	101060376
IGFL3	388555
FAM189A2	9413
ADAMTSL3	57188
MARCO	8685
DEFB108B	245911
ANGPT1	284
DRC3	83450
MANSC1	54682
F10	2159
SLC1A1	6505
CREBBP	1387
SLA2	84174
GPR149	344758
CRYBG1	202
AMDHD1	144193
FANCC	2176
TTC29	83894
FANCA	2175
CCZ1	51622
DMXL2	23312
TAOK3	51347
ARSB	411
SLC22A18	5002
GRIK2	2898
HAPLN1	1404
MSH3	4437
SEMA6D	80031
SEMA6A	57556
SUPT3H	8464
DNAJC13	23317
PRKCA	5578
ATP10A	57194
PRKCB	5579
PRKCE	5581
INTU	27152
NAT8B	51471
SGSM3	27352
EBF1	1879
SCML4	256380
ZNF669	79862
PPP1R13L	10848
PFKFB3	5209
NRIP3	56675
ZNF92	168374
ZNF98	148198
ZNF99	7652
CYP4F12	66002
FAM153B	202134
FAM153C	653316
DEAF1	10522
NUP210	23225
IARS	3376
CCDC73	493860
SHC3	53358
YTHDC2	64848
PASK	23178
RPL17	6139
HEPN1	641654
PRAMEF19	645414
PRAMEF14	729528
FREM3	166752
FREM2	341640
PID1	55022
ZFAND2A	90637
TACC2	10579
NT5M	56953
AFF3	3899
AFF1	4299
TIAM1	7074
TIAM2	26230
NKAIN2	154215
PHKA1	5255
ADAMTS6	11174
ZSCAN5A	79149
PHF20	51230
EEF1AKMT1	221143
ST8SIA1	6489
GNAL	2774
SEC14L5	9717
DACT2	168002
THSD7B	80731
GPR89A	653519
SIK3	23387
TMCC1	23023
PDE3B	5140
RAB22A	57403
WBP1L	54838
RABEP1	9135
EPB41L3	23136
THRAP3	9967
BCL11A	53335
NCS1	23413
MAST2	23139
PLEKHM3	389072
ADAM28	10863
LRRN4	164312
CROCC2	728763
LRRN1	57633
FAM174B	400451
PLGLB1	5343
GNS	2799
PLGLB2	5342
RBMS1	5937
ANKRD12	23253
ANKRD11	29123
TLN2	83660
ANXA4	307
CEP63	80254
MSI2	124540
DUSP13	51207
MCM8	84515
RNFT2	84900
C3orf20	84077
ISY1-RAB43	100534599
CRIM1	51232
HEPACAM	220296
SP100	6672
USH2A	7399
SSX1	6756
BOK	666
ATP9B	374868
HBZ	3050
RREB1	6239
DENND2C	163259
WWC2	80014
WWC1	23286
DGCR2	9993
GAGE5	2577
GAGE4	2576
GAGE7	2579
GAGE6	2578
MICAL2	9645
PYGL	5836
DBH	1621
ZNF362	149076
LSG1	55341
ROBO1	6091
DDX6	1656
NKAIN3	286183
SCN3A	6328
ZNF560	147741
KATNBL1	79768
SVOPL	136306
INO80	54617
DCLK2	166614
PPP1R26	9858
RABGAP1L	9910
CLTB	1212
ARID4B	51742
RFX3	5991
TMEM114	283953
PLAC1	10761
MED12L	116931
ANKRD18B	441459
EHMT1	79813
FAF1	11124
ABRAXAS2	23172
SBK2	646643
STAT3	6774
GET4	51608
RBPMS	11030
ELOVL6	79071
ELOVL5	60481
KCP	375616
BAIAP2	10458
FYTTD1	84248
DEFB106A	245909
DEFB106B	503841
GP1BB	2812
TOX2	84969
MGAT5B	146664
PPP1R12B	4660
PPP1R12C	54776
SLCO1C1	53919
LRRC8E	80131
ATP8A2	51761
TAS2R31	259290
ACTN1	87
ANKS1A	23294
WWTR1	25937
WDR91	29062
MYO9A	4649
ADAM10	102
LOC403312	403312
PXK	54899
KIAA0825	285600
USP10	9100
RHCE	6006
SCFD2	152579
SCG5	6447
SYNPR	132204
HPSE2	60495
EFCAB12	90288
AMZ1	155185
ATRNL1	26033
NUTM2G	441457
SLC9C1	285335
SLC35E2B	728661
ARHGEF12	23365
LOC100505549	100505549
LARP4	113251
GIP	2695
ARHGEF18	23370
ZNF681	148213
MUC19	283463
CDA	978
SGK1	6446
D2HGDH	728294
CEP72	55722
ATMIN	23300
RARS2	57038
USP17L2	377630
RASGRP4	115727
PKHD1L1	93035
PPP1R1C	151242
NF1	4763
ZNF516	9658
FOXJ3	22887
FRAS1	80144
KCNQ5	56479
BLM	641
UBE2E3	10477
PDE4B	5142
XIRP2	129446
TCAF2	285966
GZMA	3001
SIRPB1	10326
ALDH3A2	224
CDH13	1012
BPGM	669
SLC30A10	55532
CDC34	997
RSPH14	27156
SLCO4A1	28231
ABTB2	25841
BANK1	55024
TMEM63C	57156
HPR	3250
APBA2	321
TP73	7161
DNAH8	1769
B4GALNT2	124872
B4GALNT3	283358
EGFR	1956
KAZN	23254
DYSF	8291
DYM	54808
POTEM	641455
POTEJ	653781
POTEI	653269
POTEB	100996331
CBWD6	644019
NRP1	8829
EXOC3	11336
EXOC6	54536
ANK2	287
TUSC3	7991
EVA1C	59271
DAB1	1600
ADAMTS3	9508
CDH8	1006
PALM	5064
KIFC3	3801
PLEKHA7	144100
MALT1	10892
ZNF695	57116
CNTN1	1272
CNTN6	27255
CNTN4	152330
CNTN5	53942
ABCG1	9619
SLC44A5	204962
B3GNTL1	146712
TXNRD2	10587
TXNRD3	114112
ADSSL1	122622
IPCEF1	26034
FAM185A	222234
DNAH3	55567
MGA	23269
HACD2	201562
DNAH7	56171
HHIP	64399
TMEM131	23505
TMEM136	219902
ATP6V1A	523
POTEB2	100287399
ACVR1C	130399
ZNF346	23567
FAM53A	152877
KRTAP5-5	439915
FGD6	55785
CCDC192	728586
PRR5-ARHGAP8	553158
ANO1	55107
AGAP1	116987
AGAP5	729092
CNNM2	54805
POLR1A	25885
HHLA2	11148
RSRC2	65117
BASP1	10409
FAM107B	83641
CPN2	1370
MEGF9	1955
LGI1	9211
F13A1	2162
UIMC1	51720
IQGAP3	128239
ARHGAP42	143872
RB1	5925
TXLNB	167838
COL24A1	255631
SLC20A2	6575
CUL4A	8451
MMP2	4313
DNAH14	127602
PCCB	5096
PCCA	5095
ADGRV1	84059
KIF2A	3796
ATP6AP2	10159
VRK1	7443
ACSM2A	123876
ACSM2B	348158
ACOT2	10965
ACOT1	641371
PLD5	200150
GTF2I	2969
ADCY1	107
ADCY2	108
ADCY8	114
TCF7L1	83439
RSRC1	51319
BMPR2	659
RAB43	339122
NUCKS1	64710
ZBTB20	26137
RNF216	54476
RNF212	285498
APBB1IP	54518
GRIA2	2891
SKAP1	8631
DOCK5	80005
PITPNA	5306
FAM184A	79632
SLC9A2	6549
KEAP1	9817
EIF5AL1	143244
SYT16	83851
ARHGEF35	445328
PTPDC1	138639
REV1	51455
GPHN	10243
LMNB2	84823
BICRAL	23506
PPP2R5E	5529
RPSAP58	388524
PPP2R5A	5525
ZNF534	147658
ADGB	79747
ZNF536	9745
SLC10A7	84068
ANKMY1	51281
DCDC1	341019
SPANXC	64663
GOLGA3	2802
UGGT2	55757
CAPN15	6650
CAPN11	11131
IL1RAPL1	11141
IL1RAPL2	26280
FNDC1	84624
CHORDC1	26973
WASF2	10163
CFAP46	54777
CFAP44	55779
NPAS3	64067
SH3RF3	344558
MLLT3	4300
MYCT1	80177
ART3	419
ZNF804B	219578
ARID3C	138715
DRD3	1814
CASP8	841
CFDP1	10428
CLIC5	53405
ICA1	3382
MRC1	4360
PDE7B	27115
CAPN8	388743
FLI1	2313
CSNK1G2	1455
KLHL3	26249
C12orf40	283461
SERPINB3	6317
SERPINB7	8710
CAB39L	81617
SPTA1	6708
PCGF3	10336
PCGF5	84333
DYRK3	8444
STC2	8614
PXDN	7837
ANKRD31	256006
PATE4	399968
PATE3	100169851
ANKRD55	79722
VIT	5212
SMC1B	27127
ODF4	146852
CARMIL1	55604
TKFC	26007
NWD2	57495
OLA1	29789
SPOCK3	50859
HACL1	26061
ME3	10873
TENM4	26011
TBC1D5	9779
PABPC1	26986
FGF12	2257
FGF14	2259
FMN1	342184
PDSS1	23590
GAGE12I	26748
GAGE12J	729396
UNC13B	10497
UNC13A	23025
GAGE12D	100132399
GAGE12F	100008586
GAGE12G	645073
CAMKMT	79823
SEMA3C	10512
PAPPA2	60676
ZNF528	84436
LRRC69	100130742
NUGGC	389643
RNF144B	255488
ARHGAP11B	89839
ARHGEF26	26084
CLPS	1208
RUNDC3B	154661
ZNF257	113835
PTCH1	5727
CNTNAP3	79937
CNTNAP4	85445
CCBE1	147372
PLCXD3	345557
KLHL32	114792
ZNF415	55786
POU4F2	5458
MAN1C1	57134
WIPF2	147179
HORMAD1	84072
PTPRU	10076
TARP	445347
PTPRQ	374462
CFAP57	149465
OPRM1	4988
PTPRF	5792
PTPRA	5786
RNLS	55328
PTPRJ	5795
MYO7B	4648
TRAPPC2L	51693
FKBP5	2289
SRSF10	10772
DMPK	1760
HEBP1	50865
SV2C	22987
UNKL	64718
DIAPH2	1730
GYPA	2993
GYPB	2994
GYPE	2996
FAM86B1	85002
COQ8A	56997
FAM102B	284611
DIRAS1	148252
CLPSL1	340204
HSD17B14	51171
GPR19	2842
GABBR2	9568
KCNMA1	3778
SCN11A	11280
NAALADL2	254827
FAM118A	55007
PDLIM5	10611
PDLIM7	9260
PDLIM3	27295
RPRD2	23248
MCCC2	64087
PLXNC1	10154
SGIP1	84251
PDE6B	5158
PRDM6	93166
ACSM3	6296
KLHL29	114818
GRTP1	79774
TLE4	7091
TRIM54	57159
RNASET2	8635
ADGRB3	577
NAT8	9027
FAM86B2	653333
BPHL	670
F2	2147
ZNF880	400713
GPR156	165829
NTM	50863
A2ML1	144568
ABCA1	19
TUBGCP2	10844
TMEM8B	51754
PSMD1	5707
SPARCL1	8404
TMEM50A	23585
MYOC	4653
CPSF1	29894
BICDL1	92558
CFAP99	402160
QKI	9444
TMEM41B	440026
LMCD1	29995
C1orf229	388759
TOX4	9878
ZNF12	7559
SIPA1L3	23094
LTBP1	4052
ITGB6	3694
CDK19	23097
HGD	3081
NAF1	92345
PARD3	56288
SLC35F3	148641
MBD4	8930
CES4A	283848
ZNF391	346157
HMGCR	3156
PKP1	5317
CFAP61	26074
CCDC15	80071
SLC12A7	10723
SLC12A1	6557
P3H2	55214
CCDC13	152206
ZNF705E	100131539
ZNF705D	728957
IFT52	51098
TEP1	7011
XYLT2	64132
PROSER2	254427
YEATS2	55689
MAMLD1	10046
KLF8	11279
SNX3	8724
ARIH2	10425
MITF	4286
CEL	1056
PLXDC2	84898
RASGEF1C	255426
CNOT10	25904
MAGEB3	4114
PDZD2	23037
CYTL1	54360
PCNX1	22990
RNASEH2B	79621
FAM78B	149297
SNX25	83891
HDAC4	9759
HDAC9	9734
RFC3	5983
SH3BP2	6452
PANX1	24145
CBX3	11335
ATXN7L1	222255
NLRP1	22861
C1orf159	54991
PLA2R1	22925
TRIM69	140691
TMEM225B	100289187
KIF1A	547
AATK	9625
ARMS2	387715
FAM86C1	55199
APTX	54840
VSTM4	196740
SOX5	6660
ZNF723	646864
LOXL3	84695
ASAH2	56624
KDM4B	23030
ABCB1	5243
KLRC1	3821
KCND2	3751
ZC3H7A	29066
PSME4	23198
TMEM242	729515
ECSCR	641700
SLC9A3	6550
NOTCH3	4854
CACNG8	59283
CACNG2	10369
CACNG7	59284
CDRT15	146822
PRPF4B	8899
RANBP17	64901
CERS4	79603
ZNF383	163087
LINGO1	84894
TSNARE1	203062
OR8G1	26494
MPP6	51678
MAGI3	260425
LINGO2	158038
UGT2B7	7364
NGEF	25791
RGS17	26575
SLC25A21	89874
SLC25A24	29957
GMPS	8833
CNN2	1265
SFI1	9814
CPB1	1360
ZNF275	10838
ZNF274	10782
MYO5A	4644
SYNM	23336
EPHB1	2047
FAM13A	10144
TNFRSF18	8784
DVL3	1857
MAML2	84441
LOC645188	645188
THADA	63892
MB21D2	151963
RBFOX2	23543
EIF3A	8661
TERB1	283847
OLFM3	118427
DARS2	55157
RHOT1	55288
RHOT2	89941
BCAS4	55653
BCAS1	8537
STAT6	6778
ADIPOR2	79602
NBPF20	100288142
ICAM1	3383
NDUFA10	4705
MARCKSL1	65108
EFNA5	1946
CD8B	926
LRP2	4036
GALNT14	79623
GALNT15	117248
DEFB131B	100129216
SHCBP1	79801
LRP4	4038
GALNT11	63917
ESR1	2099
SLC12A8	84561
TBC1D9B	23061
WDR17	116966
TMTC1	83857
STKLD1	169436
CDH15	1013
CREG2	200407
BMPR1B	658
ALG1L2	644974
SCAP	22937
MICU3	286097
C2orf73	129852
NRG3	10718
MBP	4155
KMT2C	58508
ESRRB	2103
PKN1	5585
MAP3K13	9175
DIS3L2	129563
ZNF718	255403
ZNF711	7552
ABCC6	368
VKORC1L1	154807
BDNF	627
ZNF74	7625
MYMK	389827
RYR2	6262
NDST4	64579
TBC1D22A	25771
NSMF	26012
XCL1	6375
KHK	3795
PTBP3	9991
ZNF665	79788
FAM19A5	25817
CELA3A	10136
NEGR1	257194
UMODL1	89766
HELZ2	85441
CACNA2D2	9254
CACNA2D3	55799
ATP2B3	492
SCGB2A2	4250
EPSTI1	94240
XRN2	22803
SERAC1	84947
GLIS3	169792
GLIS1	148979
PCMT1	5110
SLC25A37	51312
PIK3R6	146850
IFT122	55764
OS9	10956
SLC14A2	8170
PLPPR3	79948
HCAR2	338442
TAF3	83860
TAF2	6873
ETV6	2120
ELMO1	9844
FAM8A1	51439
DHX57	90957
POMT1	10585
GCSH	2653
AGPS	8540
NCAM1	4684
NCAM2	4685
DEFB130B	100133267
MRM3	55178
CECR2	27443
SLC13A3	64849
OR6C3	254786
ERP44	23071
GOLM1	51280
ARFGEF2	10564
SERPINF2	5345
TNNI3K	51086
MAPK8IP2	23542
STAU1	6780
STAU2	27067
RNF169	254225
CFAP221	200373
RAB37	326624
TSGA10	80705
RPIA	22934
CD163L1	283316
LONP2	83752
PDGFA	5154
PDGFD	80310
CLASP2	23122
ACAP3	116983
LGALS9	3965
ANKDD1B	728780
NFIX	4784
C2orf40	84417
